# Supplementary material for: Relative substituent orientation in the structure of cis-3-chloro-1,3-dimethyl-N-(4-nitro­phen­yl)-2-oxo­cyclo­pentane-1-carboxamide
Source: Acta Crystallogr Sect E Struct Rep Online. 2014 Aug 6;70(Pt 9):121–3. doi: 10.1107/S1600536814017711 (PMC4186136; doi:10.1107/S1600536814017711)
Supplement: Supplementary file 1 [file e-70-00121-sup1.cif]

##############################################################################
#                                                                            #
# This CIF contains the data in a paper accepted for publication in          #
# Acta Crystallographica Section E. It conforms to the requirements of       #
# Notes for Authors for Acta Crystallographica Section E, and has been       #
# peer reviewed under the auspices of the IUCr Commission on Journals.       #
#                                                                            #
# Full details of the Crystallographic Information File format               #
# are given in the paper "The Crystallographic Information File (CIF):       #
# a New Standard Archive File for Crystallography" by S. R. Hall, F. H.      #
# Allen and I. D. Brown [Acta Cryst. (1991), A47, 655-685].                  #
#                                                                            #
# The current version of the core CIF dictionary is obtainable from          #
# ftp://ftp.iucr.org/pub/cif_core.dic.                                       #
#                                                                            #
# Software is freely available for graphical display of the structure(s)     #
# in this CIF. For information consult the CIF software page                 #
# http://www.iucr.org/resources/cif/software.                                #
#                                                                            #
# This file may be used for bona fide research purposes within the           #
# scientific community so long as proper attribution is given to the journal # 
# article from which it was obtained.                                        #
#                                                                            #
##############################################################################
data_1
_database_code_depnum_ccdc_archive 'CCDC 1017486'
_audit_creation_method     SHELXL-2013
_journal_date_recd_electronic     2014-07-31
_journal_date_accepted     2014-08-01
_journal_name_full     'Acta Crystallographica, Section E'
_journal_year     2014
_journal_volume     70
_journal_issue      9
_journal_page_first     121
_journal_page_last     123
_journal_paper_category     GO
_journal_paper_doi     10.1107/S1600536814017711
_journal_coeditor_code     HG5403
_publ_contact_author_name     'Vladimir Azov'
_publ_contact_author_address
;
University of Bremen
Department of Chemistry
Leobener Str. NW 2C
D-28359 Bremen
Germany
;
_publ_contact_author_email     'vazov@uni-bremen.de'
_publ_contact_author_fax     '+49-421-218 63120'
_publ_contact_author_phone     '+49-421-218 63126'
_publ_section_title
;\
Relative substituent orientation in the structure of
<i>cis</i>-3-chloro-1,3-dimethyl-<i>N</i>-(4-nitrophenyl)-2-oxocyclopentane-\
1-carboxamide
;
loop_
    _publ_author_name
    _publ_author_footnote
    _publ_author_address
    'Zeller, Matthias' .
;
Department of Chemistry
Youngstown State University
1 University Plaza
Youngstown
Ohio 44555
USA
;
    'Warneke, Jonas' .
;
University of Bremen
Department of Chemistry
Leobener Str. NW 2C
D-28359 Bremen
Germany
;
    'Azov, Vladimir' .
;
University of Bremen
Department of Chemistry
Leobener Str. NW 2C
D-28359 Bremen
Germany
;
_publ_section_synopsis
;
The crystal structure of the title compound allowed the <i>cis</i> substituent
orientation on the cyclopentanone ring to be established. The molecular
conformation and crystal packing are governed by a network of hydrogen bonds
and by \p--\p stacking.
;
_chemical_name_systematic
;\
<i>cis</i>-3-Chloro-1,3-dimethyl-<i>N</i>-(4-nitrophenyl)-\
2-oxocyclopentane-1-carboxamide
;
_chemical_name_common     ?
_chemical_formula_moiety     'C14 H15 Cl N2 O4'
_chemical_formula_sum     'C14 H15 Cl N2 O4'
_chemical_formula_iupac     'C14 H15 Cl N2 O4'
_chemical_formula_weight     310.73
_chemical_melting_point     402
_shelx_space_group_comment
;
The symmetry employed for this shelxl refinement is uniquely defined
by the following loop, which should always be used as a source of
symmetry information in preference to the above space-group names.
They are only intended as comments.
;
_space_group_crystal_system     monoclinic
_space_group_name_H-M_alt     'P 21/c'
_space_group_name_Hall     '-P 2ybc'
loop_
    _space_group_symop_operation_xyz
    'x, y, z'
    '-x, y+1/2, -z+1/2'
    '-x, -y, -z'
    'x, -y-1/2, z-1/2'
_cell_length_a     11.4117(4)
_cell_length_b     16.1679(7)
_cell_length_c     7.8201(3)
_cell_angle_alpha     90
_cell_angle_beta     103.382(2)
_cell_angle_gamma     90
_cell_volume     1403.66(10)
_cell_formula_units_Z     4
_cell_measurement_reflns_used     8547
_cell_measurement_theta_min     2.5166
_cell_measurement_theta_max     37.7675
_cell_measurement_temperature     100(2)
_exptl_crystal_description     block
_exptl_crystal_colour     colourless
_exptl_crystal_size_max     0.280
_exptl_crystal_size_mid     0.180
_exptl_crystal_size_min     0.160
_exptl_crystal_density_diffrn     1.470
_exptl_crystal_density_meas     ?
_exptl_crystal_density_method     ?
_exptl_crystal_F_000     648
_exptl_absorpt_coefficient_mu     0.290
_exptl_absorpt_correction_type     multi-scan
_exptl_absorpt_process_details     '(SADABS; Bruker, 2014)'
_shelx_estimated_absorpt_T_min     0.923
_shelx_estimated_absorpt_T_max     0.955
_exptl_absorpt_correction_T_min     0.6814
_exptl_absorpt_correction_T_max     0.7474
_exptl_special_details     ?
_diffrn_ambient_temperature     100(2)
_diffrn_radiation_type     MoK\a
_diffrn_radiation_wavelength     0.71073
_diffrn_radiation_monochromator
;
'laterally graded multilayer (Goebel) mirror'
;
_diffrn_measurement_device_type     'Bruker D8 Quest CMOS'
_diffrn_measurement_method     'omega and phi scans'
_diffrn_detector_area_resol_mean     ?
_diffrn_reflns_number     15441
_diffrn_reflns_av_R_equivalents     0.0277
_diffrn_reflns_theta_min     2.225
_diffrn_reflns_theta_max     37.798
_diffrn_reflns_theta_full     25.242
_diffrn_measured_fraction_theta_max     0.879
_diffrn_measured_fraction_theta_full     0.993
_diffrn_reflns_limit_h_min     -19
_diffrn_reflns_limit_h_max     17
_diffrn_reflns_limit_k_min     -21
_diffrn_reflns_limit_k_max     27
_diffrn_reflns_limit_l_min     -12
_diffrn_reflns_limit_l_max     9
_refine_special_details     ?
_reflns_number_total     6627
_reflns_number_gt     5116
_reflns_threshold_expression     I>2\s(I)
_refine_ls_structure_factor_coef     Fsqd
_refine_ls_matrix_type     full
_refine_ls_R_factor_all     0.0679
_refine_ls_R_factor_gt     0.0459
_refine_ls_wR_factor_gt     0.1036
_refine_ls_wR_factor_ref     0.1138
_refine_ls_goodness_of_fit_ref     1.056
_refine_ls_restrained_S_all     1.056
_refine_ls_number_reflns     6627
_refine_ls_number_parameters     192
_refine_ls_number_restraints     0
_refine_ls_hydrogen_treatment     constr
_refine_ls_weighting_scheme     calc
_refine_ls_weighting_details
              'w=1/[\s^2^(Fo^2^)+(0.0482P)^2^+0.5524P] where P=(Fo^2^+2Fc^2^)/3'
_atom_sites_solution_hydrogens     geom
_atom_sites_solution_primary     direct
_atom_sites_solution_secondary     difmap
_refine_ls_shift/su_max     0.001
_refine_ls_shift/su_mean     0.000
_refine_diff_density_max     0.583
_refine_diff_density_min     -0.356
_refine_ls_extinction_method     none
_refine_ls_extinction_coef     .
loop_
    _atom_type_symbol
    _atom_type_description
    _atom_type_scat_dispersion_real
    _atom_type_scat_dispersion_imag
    _atom_type_scat_source
    'C' 'C' 0.0033 0.0016
                         'International Tables Vol C Tables 4.2.6.8 and 6.1.1.4'
    'H' 'H' 0.0000 0.0000
                         'International Tables Vol C Tables 4.2.6.8 and 6.1.1.4'
    'N' 'N' 0.0061 0.0033
                         'International Tables Vol C Tables 4.2.6.8 and 6.1.1.4'
    'O' 'O' 0.0106 0.0060
                         'International Tables Vol C Tables 4.2.6.8 and 6.1.1.4'
    'Cl' 'Cl' 0.1484 0.1585
                         'International Tables Vol C Tables 4.2.6.8 and 6.1.1.4'
_computing_data_collection     'APEX2 (Bruker, 2014)'
_computing_cell_refinement     'SAINT (Bruker, 2014)'
_computing_data_reduction     'SAINT (Bruker, 2014)'
_computing_structure_solution     'SHELXS97 (Sheldrick, 2008)'
_computing_structure_refinement
;
SHELXL2013 (Sheldrick, 2008) and <i>SHELXLE</i> (H\"ubschle <i>et al.</i>,
2011)
;
_computing_molecular_graphics
;
<i>ORTEP-3 for Windows</i> (Farrugia, 2012) and <i>Mercury</i> (Macrae
<i>et al.</i>, 2006)
;
_computing_publication_material
;
<i>publCIF</i> (Westrip, 2010) and <i>enCIFer</i> (Allen  <i>et al.</i>,
2004)
;
loop_
    _atom_site_type_symbol
    _atom_site_label
    _atom_site_fract_x
    _atom_site_fract_y
    _atom_site_fract_z
    _atom_site_U_iso_or_equiv
    _atom_site_adp_type
    _atom_site_calc_flag
    _atom_site_occupancy
    _atom_site_disorder_assembly
    _atom_site_disorder_group
    C C1 0.64522(9) 0.42645(6) 0.37961(14) 0.01331(17) Uani d 1 . .
    C C2 0.76549(9) 0.42549(6) 0.51672(14) 0.01232(17) Uani d 1 . .
    C C3 0.77769(9) 0.35857(6) 0.65852(13) 0.01139(16) Uani d 1 . .
    C C4 0.83111(9) 0.39694(6) 0.83990(13) 0.01175(16) Uani d 1 . .
    C C5 0.87160(10) 0.48290(6) 0.79734(15) 0.01608(19) Uani d 1 . .
    H H5A 0.9561 0.4818 0.7857 0.019 Uiso calc 1 . .
    H H5B 0.8649 0.5228 0.8906 0.019 Uiso calc 1 . .
    C C6 0.78602(10) 0.50660(6) 0.62191(14) 0.01600(19) Uani d 1 . .
    H H6A 0.7091 0.5285 0.6412 0.019 Uiso calc 1 . .
    H H6B 0.8231 0.5489 0.5596 0.019 Uiso calc 1 . .
    C C7 0.92411(9) 0.34331(6) 0.96019(14) 0.01468(18) Uani d 1 . .
    H H7A 0.8894 0.2888 0.9723 0.022 Uiso calc 1 . .
    H H7B 0.9483 0.3695 1.0760 0.022 Uiso calc 1 . .
    H H7C 0.9947 0.3370 0.9100 0.022 Uiso calc 1 . .
    C C8 0.86666(10) 0.40959(7) 0.41801(16) 0.0181(2) Uani d 1 . .
    H H8A 0.8532 0.3561 0.3578 0.027 Uiso calc 1 . .
    H H8B 0.9449 0.4091 0.5024 0.027 Uiso calc 1 . .
    H H8C 0.8658 0.4536 0.3315 0.027 Uiso calc 1 . .
    C C9 0.50005(9) 0.33261(6) 0.18533(13) 0.01140(16) Uani d 1 . .
    C C10 0.43082(10) 0.39401(6) 0.08226(14) 0.01465(18) Uani d 1 . .
    H H10 0.4525 0.4506 0.1006 0.018 Uiso calc 1 . .
    C C11 0.33034(9) 0.37168(6) -0.04677(14) 0.01470(18) Uani d 1 . .
    H H11 0.2830 0.4129 -0.1173 0.018 Uiso calc 1 . .
    C C12 0.29953(9) 0.28902(6) -0.07204(14) 0.01272(17) Uani d 1 . .
    C C13 0.36802(9) 0.22669(6) 0.02663(14) 0.01327(17) Uani d 1 . .
    H H13 0.3463 0.1702 0.0063 0.016 Uiso calc 1 . .
    C C14 0.46849(9) 0.24892(6) 0.15510(14) 0.01253(17) Uani d 1 . .
    H H14 0.5165 0.2073 0.2233 0.015 Uiso calc 1 . .
    N N1 0.60174(8) 0.35022(5) 0.31966(12) 0.01282(15) Uani d 1 . .
    H H1 0.6424 0.3073 0.3715 0.015 Uiso calc 1 . .
    N N2 0.19374(8) 0.26654(6) -0.20886(13) 0.01633(17) Uani d 1 . .
    O O1 0.75274(7) 0.28588(5) 0.63432(10) 0.01533(15) Uani d 1 . .
    O O2 0.59793(8) 0.49203(5) 0.32621(13) 0.02455(19) Uani d 1 . .
    O O3 0.16813(9) 0.19301(6) -0.23155(13) 0.0270(2) Uani d 1 . .
    O O4 0.13478(8) 0.32247(6) -0.29704(12) 0.02274(18) Uani d 1 . .
    Cl Cl1 0.69827(2) 0.40657(2) 0.93120(4) 0.01568(6) Uani d 1 . .
loop_
    _atom_site_aniso_label
    _atom_site_aniso_U_11
    _atom_site_aniso_U_22
    _atom_site_aniso_U_33
    _atom_site_aniso_U_12
    _atom_site_aniso_U_13
    _atom_site_aniso_U_23
    C1 0.0149(4) 0.0129(4) 0.0118(4) -0.0017(3) 0.0024(4) 0.0009(3)
    C2 0.0143(4) 0.0112(4) 0.0107(4) -0.0023(3) 0.0015(3) 0.0011(3)
    C3 0.0117(4) 0.0114(4) 0.0113(4) 0.0001(3) 0.0031(3) 0.0001(3)
    C4 0.0125(4) 0.0121(4) 0.0106(4) -0.0012(3) 0.0026(3) -0.0003(3)
    C5 0.0191(5) 0.0129(4) 0.0147(5) -0.0057(3) 0.0008(4) -0.0001(3)
    C6 0.0217(5) 0.0106(4) 0.0140(5) -0.0040(3) 0.0007(4) 0.0010(3)
    C7 0.0123(4) 0.0166(4) 0.0143(5) 0.0007(3) 0.0013(4) 0.0018(3)
    C8 0.0159(5) 0.0241(5) 0.0151(5) -0.0027(4) 0.0049(4) 0.0018(4)
    C9 0.0112(4) 0.0124(4) 0.0106(4) 0.0001(3) 0.0025(3) 0.0002(3)
    C10 0.0147(4) 0.0129(4) 0.0150(5) 0.0009(3) 0.0007(4) 0.0015(3)
    C11 0.0133(4) 0.0154(4) 0.0145(5) 0.0019(3) 0.0014(4) 0.0019(3)
    C12 0.0102(4) 0.0174(4) 0.0108(4) 0.0005(3) 0.0028(3) -0.0004(3)
    C13 0.0131(4) 0.0137(4) 0.0132(4) -0.0002(3) 0.0034(4) -0.0004(3)
    C14 0.0126(4) 0.0124(4) 0.0124(4) 0.0009(3) 0.0025(3) 0.0004(3)
    N1 0.0128(4) 0.0109(3) 0.0131(4) 0.0001(3) -0.0003(3) 0.0006(3)
    N2 0.0128(4) 0.0224(4) 0.0131(4) -0.0007(3) 0.0016(3) -0.0007(3)
    O1 0.0203(4) 0.0104(3) 0.0146(4) -0.0009(2) 0.0026(3) -0.0009(2)
    O2 0.0275(4) 0.0131(3) 0.0261(5) 0.0012(3) -0.0081(4) 0.0022(3)
    O3 0.0256(4) 0.0228(4) 0.0265(5) -0.0073(3) -0.0064(4) -0.0012(3)
    O4 0.0163(4) 0.0281(4) 0.0204(4) 0.0043(3) -0.0025(3) 0.0038(3)
    Cl1 0.01539(11) 0.01668(11) 0.01600(12) 0.00173(8) 0.00574(9) -0.00161(8)
_geom_special_details
;
All e.s.d.'s (except the e.s.d. in the dihedral angle between two l.s. planes)
are estimated using the full covariance matrix. The cell e.s.d.'s are taken
into account individually in the estimation of e.s.d.'s in distances, angles
and torsion angles; correlations between e.s.d.'s in cell parameters are only
used when they are defined by crystal symmetry. An approximate (isotropic)
treatment of cell e.s.d.'s is used for estimating e.s.d.'s involving l.s.
planes.
;
loop_
    _geom_bond_atom_site_label_1
    _geom_bond_atom_site_label_2
    _geom_bond_site_symmetry_2
    _geom_bond_distance
    _geom_bond_publ_flag
    C1 O2 . 1.2189(13) ?
    C1 N1 . 1.3701(13) ?
    C1 C2 . 1.5338(15) ?
    C2 C3 . 1.5324(14) ?
    C2 C6 . 1.5369(14) ?
    C2 C8 . 1.5515(15) ?
    C3 O1 . 1.2136(12) ?
    C3 C4 . 1.5390(14) ?
    C4 C7 . 1.5169(14) ?
    C4 C5 . 1.5253(14) ?
    C4 Cl1 . 1.8257(10) ?
    C5 C6 . 1.5371(15) ?
    C5 H5A . 0.9900 ?
    C5 H5B . 0.9900 ?
    C6 H6A . 0.9900 ?
    C6 H6B . 0.9900 ?
    C7 H7A . 0.9800 ?
    C7 H7B . 0.9800 ?
    C7 H7C . 0.9800 ?
    C8 H8A . 0.9800 ?
    C8 H8B . 0.9800 ?
    C8 H8C . 0.9800 ?
    C9 C10 . 1.4017(14) ?
    C9 N1 . 1.4025(13) ?
    C9 C14 . 1.4061(13) ?
    C10 C11 . 1.3884(15) ?
    C10 H10 . 0.9500 ?
    C11 C12 . 1.3844(15) ?
    C11 H11 . 0.9500 ?
    C12 C13 . 1.3938(14) ?
    C12 N2 . 1.4616(14) ?
    C13 C14 . 1.3856(14) ?
    C13 H13 . 0.9500 ?
    C14 H14 . 0.9500 ?
    N1 H1 . 0.8800 ?
    N2 O3 . 1.2273(13) ?
    N2 O4 . 1.2373(13) ?
loop_
    _geom_angle_atom_site_label_1
    _geom_angle_atom_site_label_2
    _geom_angle_atom_site_label_3
    _geom_angle_site_symmetry_1
    _geom_angle_site_symmetry_3
    _geom_angle
    _geom_angle_publ_flag
    O2 C1 N1 . . 124.66(10) ?
    O2 C1 C2 . . 120.13(9) ?
    N1 C1 C2 . . 115.13(8) ?
    C3 C2 C1 . . 115.45(8) ?
    C3 C2 C6 . . 103.77(8) ?
    C1 C2 C6 . . 111.49(8) ?
    C3 C2 C8 . . 106.84(8) ?
    C1 C2 C8 . . 107.60(9) ?
    C6 C2 C8 . . 111.64(9) ?
    O1 C3 C2 . . 126.31(9) ?
    O1 C3 C4 . . 124.24(9) ?
    C2 C3 C4 . . 109.42(8) ?
    C7 C4 C5 . . 116.90(9) ?
    C7 C4 C3 . . 114.34(8) ?
    C5 C4 C3 . . 103.98(8) ?
    C7 C4 Cl1 . . 109.35(7) ?
    C5 C4 Cl1 . . 109.18(7) ?
    C3 C4 Cl1 . . 101.95(7) ?
    C4 C5 C6 . . 105.06(8) ?
    C4 C5 H5A . . 110.7 ?
    C6 C5 H5A . . 110.7 ?
    C4 C5 H5B . . 110.7 ?
    C6 C5 H5B . . 110.7 ?
    H5A C5 H5B . . 108.8 ?
    C2 C6 C5 . . 104.58(8) ?
    C2 C6 H6A . . 110.8 ?
    C5 C6 H6A . . 110.8 ?
    C2 C6 H6B . . 110.8 ?
    C5 C6 H6B . . 110.8 ?
    H6A C6 H6B . . 108.9 ?
    C4 C7 H7A . . 109.5 ?
    C4 C7 H7B . . 109.5 ?
    H7A C7 H7B . . 109.5 ?
    C4 C7 H7C . . 109.5 ?
    H7A C7 H7C . . 109.5 ?
    H7B C7 H7C . . 109.5 ?
    C2 C8 H8A . . 109.5 ?
    C2 C8 H8B . . 109.5 ?
    H8A C8 H8B . . 109.5 ?
    C2 C8 H8C . . 109.5 ?
    H8A C8 H8C . . 109.5 ?
    H8B C8 H8C . . 109.5 ?
    C10 C9 N1 . . 123.06(9) ?
    C10 C9 C14 . . 119.77(9) ?
    N1 C9 C14 . . 117.17(9) ?
    C11 C10 C9 . . 119.64(9) ?
    C11 C10 H10 . . 120.2 ?
    C9 C10 H10 . . 120.2 ?
    C12 C11 C10 . . 119.64(9) ?
    C12 C11 H11 . . 120.2 ?
    C10 C11 H11 . . 120.2 ?
    C11 C12 C13 . . 121.84(10) ?
    C11 C12 N2 . . 118.95(9) ?
    C13 C12 N2 . . 119.20(9) ?
    C14 C13 C12 . . 118.54(9) ?
    C14 C13 H13 . . 120.7 ?
    C12 C13 H13 . . 120.7 ?
    C13 C14 C9 . . 120.55(9) ?
    C13 C14 H14 . . 119.7 ?
    C9 C14 H14 . . 119.7 ?
    C1 N1 C9 . . 127.61(9) ?
    C1 N1 H1 . . 116.2 ?
    C9 N1 H1 . . 116.2 ?
    O3 N2 O4 . . 123.15(10) ?
    O3 N2 C12 . . 118.38(9) ?
    O4 N2 C12 . . 118.47(9) ?
loop_
    _geom_torsion_atom_site_label_1
    _geom_torsion_atom_site_label_2
    _geom_torsion_atom_site_label_3
    _geom_torsion_atom_site_label_4
    _geom_torsion_site_symmetry_1
    _geom_torsion_site_symmetry_2
    _geom_torsion_site_symmetry_3
    _geom_torsion_site_symmetry_4
    _geom_torsion
    _geom_torsion_publ_flag
    O2 C1 C2 C3 . . . . 140.81(11) ?
    N1 C1 C2 C3 . . . . -42.27(13) ?
    O2 C1 C2 C6 . . . . 22.73(14) ?
    N1 C1 C2 C6 . . . . -160.35(9) ?
    O2 C1 C2 C8 . . . . -100.01(12) ?
    N1 C1 C2 C8 . . . . 76.91(11) ?
    C1 C2 C3 O1 . . . . 47.32(14) ?
    C6 C2 C3 O1 . . . . 169.62(10) ?
    C8 C2 C3 O1 . . . . -72.28(13) ?
    C1 C2 C3 C4 . . . . -134.50(9) ?
    C6 C2 C3 C4 . . . . -12.19(11) ?
    C8 C2 C3 C4 . . . . 105.90(9) ?
    O1 C3 C4 C7 . . . . 39.21(14) ?
    C2 C3 C4 C7 . . . . -139.02(9) ?
    O1 C3 C4 C5 . . . . 167.84(10) ?
    C2 C3 C4 C5 . . . . -10.39(11) ?
    O1 C3 C4 Cl1 . . . . -78.65(11) ?
    C2 C3 C4 Cl1 . . . . 103.11(8) ?
    C7 C4 C5 C6 . . . . 156.09(9) ?
    C3 C4 C5 C6 . . . . 29.04(11) ?
    Cl1 C4 C5 C6 . . . . -79.18(9) ?
    C3 C2 C6 C5 . . . . 29.97(11) ?
    C1 C2 C6 C5 . . . . 154.86(9) ?
    C8 C2 C6 C5 . . . . -84.75(10) ?
    C4 C5 C6 C2 . . . . -37.41(11) ?
    N1 C9 C10 C11 . . . . -179.12(10) ?
    C14 C9 C10 C11 . . . . 1.15(16) ?
    C9 C10 C11 C12 . . . . 0.10(16) ?
    C10 C11 C12 C13 . . . . -1.21(16) ?
    C10 C11 C12 N2 . . . . -179.78(10) ?
    C11 C12 C13 C14 . . . . 1.02(16) ?
    N2 C12 C13 C14 . . . . 179.59(9) ?
    C12 C13 C14 C9 . . . . 0.26(15) ?
    C10 C9 C14 C13 . . . . -1.34(15) ?
    N1 C9 C14 C13 . . . . 178.91(9) ?
    O2 C1 N1 C9 . . . . 2.35(18) ?
    C2 C1 N1 C9 . . . . -174.41(10) ?
    C10 C9 N1 C1 . . . . 4.49(17) ?
    C14 C9 N1 C1 . . . . -175.77(10) ?
    C11 C12 N2 O3 . . . . 179.12(11) ?
    C13 C12 N2 O3 . . . . 0.51(15) ?
    C11 C12 N2 O4 . . . . -0.39(15) ?
    C13 C12 N2 O4 . . . . -179.00(10) ?
loop_
    _geom_hbond_atom_site_label_D
    _geom_hbond_atom_site_label_H
    _geom_hbond_atom_site_label_A
    _geom_hbond_site_symmetry_A
    _geom_hbond_distance_DH
    _geom_hbond_distance_HA
    _geom_hbond_distance_DA
    _geom_hbond_angle_DHA
    N1 H1 O1 . 0.88 2.18 2.8536(12) 133.6
    C10 H10 O2 . 0.95 2.23 2.8467(14) 122.0
    C7 H7A O1 4_566 0.98 2.53 3.3577(13) 141.9
    C7 H7C O4 1_656 0.98 2.54 3.4898(15) 164.5
    C10 H10 Cl1 3_666 0.95 2.86 3.5362(10) 129.4
    C14 H14 Cl1 4_565 0.95 2.96 3.9034(10) 171.1
    C6 H6B O3 2_655 0.99 2.68 3.1440(14) 108.9
_shelx_hkl_file
;
   2   0   0 3744.95 68.5851   1
   2   0   0 2982.87 63.3487   2
  -2   0   0 3688.89 68.9240   1
   3   0   0 519.758 9.98883   2
  -3   0   0 510.851 10.6534   1
   3   0   0 531.461 10.6225   1
   4   0   0 375.988 8.06278   1
   4   0   0 388.132 7.17920   2
  -4   0   0 363.104 8.15115   1
  -5   0   0 23.1720 1.18861   1
   5   0   0 21.3729 1.05742   1
   6   0   0 157.985 4.17593   1
  -7   0   0 73.2327 2.79836   1
   7   0   0 67.7732 2.40282   1
   8   0   0 4.62995 0.73209   1
  -9   0   0 17.0489 1.52413   1
   9   0   0 15.3806 1.33551   1
  10   0   0 84.8579 3.08834   1
 -10   0   0 86.9332 3.58133   1
 -11   0   0 211.439 6.54148   1
 -12   0   0 32.7672 2.33144   1
 -13   0   0 114.510 4.70970   1
  13   0   0 118.363 3.48080   1
 -14   0   0 31.5398 2.47259   1
  14   0   0 22.9713 1.68445   1
 -15   0   0 37.0598 2.75127   1
 -16   0   0 26.5261 2.77807   1
 -17   0   0 46.4747 3.60021   1
 -18   0   0 41.4229 3.96652   1
 -19   0   0 30.5630 4.64712   1
  -1   1   0 42.8625 1.01006   1
  -2  -1   0 0.71297 0.31279   1
   2  -1   0 0.66697 0.19550   1
   2   1   0 0.60213 0.29323   1
  -2   1   0 0.64720 0.22497   1
  -3  -1   0 222.349 5.16252   1
   3  -1   0 226.540 4.81476   1
   3   1   0 227.450 5.15639   1
  -3   1   0 219.993 4.93192   1
  -3   1   0 229.603 4.28261   2
  -4  -1   0 439.331 9.80400   1
   4  -1   0 463.959 9.41563   1
  -4   1   0 468.464 8.74797   2
   4   1   0 460.564 9.82101   1
  -4   1   0 453.574 9.63712   1
   4   1   0 457.572 8.83746   2
  -5  -1   0 544.747 11.7728   1
   5  -1   0 543.508 11.2990   1
   5   1   0 536.622 11.6469   1
  -5   1   0 544.758 11.5716   1
   5   1   0 552.842 10.5942   2
   6  -1   0 50.1209 1.76502   1
   6   1   0 49.9855 1.95167   1
  -6   1   0 47.3614 2.01678   1
   6   1   0 50.6605 1.18854   2
   7  -1   0 423.998 9.36349   1
  -7  -1   0 420.612 10.0523   1
  -7   1   0 420.530 9.82962   1
   7   1   0 430.155 9.79216   1
   7   1   0 436.314 8.08889   2
   8  -1   0 1.95489 0.50077   1
  -8  -1   0 1.38598 0.63628   1
   8   1   0 1.61442 0.23420   2
  -8   1   0 1.11694 0.49705   1
  -9  -1   0 10.5313 1.23234   1
   9  -1   0 10.9885 1.15542   1
   9   1   0 9.99713 1.34782   1
  -9   1   0 10.1388 1.15177   1
  10  -1   0 16.5187 1.47379   1
 -10  -1   0 18.2108 1.65707   1
 -10   1   0 16.4866 1.52410   1
 -11  -1   0 1.33808 0.85758   1
 -11   1   0 2.16345 0.72165   1
 -12  -1   0 72.7323 3.52772   1
 -12   1   0 74.5896 3.46611   1
  13  -1   0 5.81410 0.96602   1
 -13  -1   0 4.12218 1.20362   1
 -13   1   0 4.49550 1.12622   1
  13   1   0 3.59171 0.69136   1
 -14  -1   0 34.1408 2.63234   1
 -14   1   0 32.6986 2.56353   1
  14   1   0 30.1868 1.84930   1
 -15  -1   0 -0.1155 1.24324   1
 -15   1   0 0.55972 1.20272   1
 -16  -1   0 2.09941 1.45996   1
 -16   1   0 4.21708 1.55100   1
 -17  -1   0 1.00339 1.79642   1
 -17   1   0 3.58132 1.79340   1
 -18  -1   0 14.2348 2.43850   1
 -18   1   0 15.4790 2.40009   1
 -19  -1   0 -0.0529 2.72640   1
 -19   1   0 0.04593 2.78907   1
   0   2   0 270.110 5.50611   1
   0   2   0 269.264 5.47197   1
   1  -2   0 17.6903 0.51073   1
  -1  -2   0 16.8175 0.77509   1
   1   2   0 16.7702 0.75612   1
  -1   2   0 19.1397 0.55134   1
  -2  -2   0 4.99598 0.62986   1
   2  -2   0 5.68387 0.32431   1
  -2   2   0 5.07840 0.35426   1
   2   2   0 5.09465 0.56849   1
  -3  -2   0 291.304 6.73300   1
   3  -2   0 311.199 6.17298   1
  -3   2   0 303.481 6.30409   1
   3   2   0 304.518 6.76131   1
  -4  -2   0 160.208 4.24126   1
   4  -2   0 165.101 3.63579   1
  -4   2   0 157.873 3.84994   1
  -5  -2   0 11.1604 0.87011   1
   5   2   0 13.2859 0.85763   1
  -5   2   0 11.6420 0.81245   1
  -5   2   0 12.2924 0.40342   2
  -6  -2   0 101.107 3.44691   1
   6  -2   0 100.489 2.74639   1
  -6   2   0 106.433 2.10880   2
   6   2   0 101.830 3.27422   1
   6   2   0 103.007 2.18086   2
  -6   2   0 99.3481 3.11623   1
  -7  -2   0 94.5236 3.48991   1
   7  -2   0 100.196 2.81938   1
   7   2   0 100.616 2.15601   2
  -7   2   0 96.0900 3.26811   1
   7   2   0 101.951 3.35765   1
   8  -2   0 9.39062 0.87804   1
  -8  -2   0 9.92923 1.11169   1
  -8   2   0 9.34665 1.11401   1
   8   2   0 9.68654 1.29085   1
   8   2   0 9.13581 0.44938   2
  -9  -2   0 37.3009 2.21158   1
   9  -2   0 37.3813 1.67489   1
  -9   2   0 34.9647 2.01398   1
   9   2   0 39.4169 1.10488   2
   9   2   0 37.9150 2.20228   1
  10  -2   0 14.2517 1.28644   1
 -10  -2   0 17.9087 1.60139   1
 -10   2   0 16.2173 1.49809   1
 -11  -2   0 72.9261 3.46344   1
 -11   2   0 72.5463 3.27864   1
 -12  -2   0 8.90081 1.58080   1
 -12   2   0 10.8245 1.55905   1
 -13  -2   0 -0.6691 0.88862   1
  13   2   0 -0.2058 0.60474   1
 -13   2   0 0.62399 0.85514   1
 -14  -2   0 7.87396 1.37717   1
 -14   2   0 10.8249 1.91271   1
  14   2   0 7.88434 1.40483   1
 -15  -2   0 1.31924 1.24325   1
 -15   2   0 0.67233 1.19048   1
 -16  -2   0 6.80260 1.59158   1
 -16   2   0 5.97107 1.46819   1
 -17  -2   0 -2.0851 1.78779   1
 -17   2   0 0.42698 1.75091   1
 -18  -2   0 8.59897 2.26054   1
 -18   2   0 4.30511 2.12942   1
 -19  -2   0 -2.8785 2.83829   1
 -19   2   0 6.30731 2.80297   1
   0   3   0 -0.0103 0.16036   1
   0   3   0 -0.0614 0.12520   1
   1  -3   0 4831.18 98.1228   1
  -1   3   0 4928.14 98.5687   1
   1   3   0 5514.01 100.997   1
   2  -3   0 31.5659 0.85936   1
  -2  -3   0 30.8485 1.32411   1
  -2   3   0 30.1199 0.93066   1
   2   3   0 28.5509 1.26688   1
   3  -3   0 2.48839 0.24181   1
  -3  -3   0 2.61136 0.53703   1
  -3   3   0 2.74070 0.32872   1
   3   3   0 2.66953 0.47318   1
   4  -3   0 18.3604 0.70900   1
  -4  -3   0 18.1199 1.14096   1
  -4   3   0 17.3343 0.83596   1
   4   3   0 18.3433 1.05695   1
  -5  -3   0 456.677 10.5515   1
  -5   3   0 465.735 9.86470   1
   5   3   0 471.050 10.5025   1
   6  -3   0 54.3775 1.64901   1
  -6  -3   0 48.6580 2.28223   1
  -6   3   0 51.5922 1.95081   1
   6   3   0 47.9664 2.07487   1
  -6   3   0 51.8659 1.19612   2
  -7  -3   0 244.904 6.80117   1
   7  -3   0 256.582 5.73341   1
  -7   3   0 265.997 4.91245   2
  -7   3   0 250.094 6.39107   1
   7   3   0 254.306 6.73595   1
   7   3   0 250.407 5.02781   2
  -8  -3   0 33.2973 2.07170   1
   8  -3   0 32.9889 1.38147   1
  -8   3   0 31.1893 1.77816   1
   8   3   0 32.7427 0.96876   2
   8   3   0 34.4602 1.94473   1
   9  -3   0 31.8813 1.44279   1
  -9  -3   0 31.0446 2.09962   1
   9   3   0 29.5666 2.11512   1
  -9   3   0 29.9849 1.83311   1
  10  -3   0 41.0276 1.75987   1
 -10  -3   0 40.5148 2.47600   1
  10   3   0 36.2760 1.19850   2
 -10   3   0 40.2858 2.20595   1
 -11  -3   0 256.015 7.69751   1
  11  -3   0 248.068 6.08542   1
 -11   3   0 253.849 7.27416   1
  11   3   0 261.035 5.23309   2
 -12  -3   0 94.8188 4.10735   1
 -12   3   0 87.2735 3.77833   1
  13  -3   0 54.2193 1.85755   1
 -13  -3   0 53.5619 3.18780   1
 -13   3   0 56.6040 3.05139   1
  13   3   0 58.7949 2.49055   1
 -14  -3   0 69.9421 3.75161   1
  14   3   0 69.9435 2.87382   1
 -14   3   0 72.1912 3.53708   1
 -15   3   0 0.59848 1.21289   1
 -16  -3   0 71.5300 4.16746   1
 -17  -3   0 27.7624 3.39145   1
 -17   3   0 25.8509 3.05061   1
 -18  -3   0 50.3358 4.42814   1
 -18   3   0 48.3866 3.96397   1
 -19  -3   0 31.6805 3.52142   1
   0   4   0 152.445 3.54339   1
   0   4   0 148.039 3.30370   1
  -1  -4   0 3.47483 0.56365   1
   1  -4   0 3.35363 0.28011   1
  -1   4   0 3.44962 0.32714   1
   1   4   0 2.61903 0.47037   1
   2  -4   0 7.18084 0.35919   1
  -2  -4   0 6.87259 0.69895   1
   2   4   0 6.90430 0.59818   1
  -2   4   0 7.18296 0.43972   1
  -3  -4   0 359.261 8.22362   1
   3  -4   0 379.068 7.34491   1
  -3   4   0 361.867 7.52162   1
  -4  -4   0 15.3740 1.04869   1
   4  -4   0 15.5474 0.61332   1
   4   4   0 16.0810 1.04619   1
  -4   4   0 15.4947 0.77639   1
   5   4   0 343.608 8.14756   1
  -5   4   0 332.102 7.35470   1
  -6  -4   0 43.1259 2.17392   1
   6  -4   0 45.2518 1.37890   1
  -6   4   0 41.0979 1.71885   1
   6   4   0 42.7353 2.01861   1
  -7  -4   0 62.3864 2.83479   1
   7  -4   0 67.8558 1.91301   1
  -7   4   0 63.0209 2.40022   1
  -7   4   0 68.9052 1.51976   2
   7   4   0 60.9573 2.60621   1
   8  -4   0 133.697 3.30472   1
  -8  -4   0 130.663 4.55513   1
   8   4   0 127.032 4.34788   1
  -8   4   0 128.780 4.06898   1
   9  -4   0 0.86099 0.42608   1
  -9  -4   0 0.62930 0.57832   1
  -9   4   0 -0.0361 0.52468   1
  10  -4   0 7.59855 0.92430   1
 -10  -4   0 10.1788 1.45348   1
 -10   4   0 8.64600 1.27390   1
  10   4   0 9.62077 0.55249   2
 -11  -4   0 71.8446 3.58776   1
  11  -4   0 72.6729 2.36019   1
  11   4   0 76.6891 1.93900   2
 -11   4   0 75.7475 3.20119   1
  12  -4   0 30.8864 1.59726   1
 -12  -4   0 29.6721 2.43362   1
  12   4   0 36.1141 1.16491   2
 -12   4   0 34.6167 2.29288   1
  12   4   0 34.8570 1.92601   1
 -13  -4   0 27.5259 2.40002   1
  13   4   0 24.6131 1.80612   1
 -13   4   0 24.3511 2.03961   1
 -14  -4   0 18.1863 2.17229   1
 -14   4   0 18.2179 1.99761   1
  14   4   0 20.9029 1.75463   1
 -15   4   0 45.1049 2.98822   1
 -16  -4   0 -0.5122 1.56733   1
 -17  -4   0 3.05234 1.92670   1
 -17   4   0 1.23679 1.76850   1
 -18  -4   0 15.7322 2.56086   1
 -18   4   0 16.2367 2.37004   1
   0   5   0 -0.6074 0.19790   1
   0   5   0 -0.7426 0.20784   1
   1  -5   0 6.03827 0.39422   1
  -1  -5   0 6.27816 0.66919   1
  -1   5   0 6.13272 0.45156   1
   1   5   0 6.04958 0.52141   1
   1   5   0 6.20537 0.61624   1
  -2  -5   0 8.98783 0.75895   1
   2  -5   0 10.3218 0.46373   1
  -2   5   0 10.1897 0.54125   1
   2   5   0 11.0357 0.77863   1
  -3  -5   0 74.8932 2.58143   1
   3  -5   0 78.0408 1.85505   1
  -3   5   0 76.4854 2.04980   1
   3   5   0 78.2224 2.58467   1
   4  -5   0 189.558 3.91201   1
  -4  -5   0 175.753 4.92457   1
   4   5   0 186.835 5.04764   1
  -4   5   0 176.495 4.18428   1
  -5  -5   0 186.876 5.35392   1
   5  -5   0 193.940 4.12917   1
   5   5   0 190.340 5.30653   1
  -5   5   0 190.935 4.53057   1
  -6  -5   0 204.406 5.93968   1
   6  -5   0 216.879 4.57820   1
   6   5   0 211.643 5.89263   1
  -7  -5   0 6.97103 1.12092   1
   7  -5   0 6.82951 0.53692   1
   7   5   0 7.23223 0.88713   1
  -7   5   0 6.70220 0.84493   1
  -8  -5   0 24.8002 1.88822   1
   8  -5   0 27.2089 1.06100   1
   8   5   0 29.8509 1.94207   1
  -8   5   0 26.0726 0.80397   2
  -8   5   0 25.9165 1.57361   1
   9  -5   0 70.3618 1.99716   1
  -9  -5   0 67.6759 3.28667   1
   9   5   0 68.8932 1.80550   2
  -9   5   0 67.1804 2.82298   1
  -9   5   0 72.4175 1.63958   2
 -10  -5   0 124.971 4.76028   1
  10  -5   0 125.603 3.10736   1
 -10   5   0 125.982 4.22698   1
  10   5   0 123.326 2.84516   2
  11  -5   0 50.2606 1.65357   1
 -11  -5   0 51.6549 3.03594   1
  11   5   0 49.9341 1.47958   2
 -11   5   0 49.2132 2.54479   1
 -12  -5   0 2.16330 0.90912   1
  12   5   0 2.31748 0.65500   1
  12   5   0 1.85165 0.30971   2
 -12   5   0 0.42370 0.77389   1
 -13  -5   0 -0.2556 1.09485   1
  13   5   0 -0.0307 0.68097   1
 -13   5   0 -0.0169 0.89579   1
  13   5   0 0.39596 0.29772   2
 -14  -5   0 1.92537 1.18670   1
  14   5   0 1.02045 0.87121   1
 -14   5   0 0.33537 1.06409   1
 -15  -5   0 1.58707 1.35502   1
 -15   5   0 3.61392 1.31197   1
 -16  -5   0 9.31538 1.85674   1
 -17  -5   0 2.69480 1.99402   1
 -17   5   0 1.52370 1.78467   1
 -18  -5   0 -0.3358 2.44396   1
 -18   5   0 -1.5835 2.13316   1
   0   6   0 21.9038 0.94466   1
   0   6   0 24.2184 1.17123   1
  -1  -6   0 189.918 4.80266   1
   1   6   0 196.975 4.85099   1
  -1   6   0 195.730 4.33788   1
   1   6   0 191.280 4.43820   1
  -2  -6   0 713.418 15.0544   1
  -2   6   0 724.963 14.7821   1
  -3  -6   0 416.596 9.40114   1
   3   6   0 412.179 9.44910   1
  -3   6   0 405.685 8.52971   1
   4  -6   0 264.367 5.51344   1
  -4   6   0 260.270 5.85516   1
   4   6   0 271.858 6.83266   1
  -5  -6   0 191.224 5.53432   1
   5  -6   0 201.016 4.15229   1
  -5   6   0 186.628 4.55868   1
   5   6   0 193.231 5.49848   1
   6  -6   0 111.218 2.52695   1
  -6  -6   0 104.852 3.83949   1
   6   6   0 103.195 3.68133   1
  -7  -6   0 53.7620 2.69734   1
   7  -6   0 56.0107 1.48998   1
   7   6   0 46.1497 2.41410   1
  -7   6   0 51.8435 2.04341   1
   8  -6   0 198.138 4.22713   1
  -8  -6   0 184.909 6.00748   1
  -8   6   0 203.623 3.97515   2
  -8   6   0 183.023 5.21864   1
   9  -6   0 17.7023 0.79810   1
  -9  -6   0 17.1040 1.69463   1
  -9   6   0 18.5408 1.45344   1
  -9   6   0 17.3848 0.66043   2
 -10  -6   0 5.15399 1.05754   1
 -10   6   0 5.44066 0.39589   2
  10   6   0 6.24901 0.46027   2
 -10   6   0 5.08526 0.98121   1
 -11  -6   0 77.9980 3.81472   1
 -11   6   0 81.1961 3.38211   1
  11   6   0 81.1514 2.09107   2
  11   6   0 79.0128 3.01574   1
 -12  -6   0 69.8183 3.70117   1
 -12   6   0 69.0369 3.14296   1
  12   6   0 68.9847 1.91045   2
  12   6   0 70.0947 2.86144   1
 -13  -6   0 23.2771 2.30656   1
  13   6   0 20.5349 0.95706   2
  13   6   0 21.0934 1.75463   1
 -13   6   0 21.1736 2.01525   1
 -14  -6   0 4.84275 1.50793   1
 -14   6   0 4.60090 1.25702   1
  14   6   0 5.49158 1.09834   1
 -15  -6   0 102.291 4.99879   1
 -15   6   0 103.854 4.28618   1
 -16  -6   0 17.9245 3.05602   1
 -17  -6   0 64.2016 4.46350   1
 -17   6   0 60.9365 3.77310   1
 -18  -6   0 64.2259 5.19743   1
 -18   6   0 60.6330 4.18093   1
   0   7   0 0.34473 0.27290   1
   0   7   0 0.24054 0.17021   1
   1   7   0 394.136 8.74493   1
  -1   7   0 377.162 8.09010   1
   1   7   0 382.203 8.20538   1
  -2  -7   0 429.054 9.89663   1
   2   7   0 448.410 9.44479   1
   2   7   0 445.210 10.0078   1
  -2   7   0 449.705 9.24886   1
   3  -7   0 467.229 9.26780   1
  -3   7   0 456.500 9.56094   1
   3   7   0 452.039 10.5014   1
   4  -7   0 104.980 2.43138   1
  -4  -7   0 99.4050 3.52436   1
   4   7   0 103.139 3.46867   1
  -4   7   0 100.729 2.76415   1
  -5  -7   0 270.011 7.32485   1
   5  -7   0 283.569 5.76257   1
   5   7   0 278.500 7.35767   1
   6  -7   0 236.854 4.81206   1
  -6  -7   0 222.270 6.53121   1
   6   7   0 222.202 6.38634   1
  -6   7   0 228.790 5.50210   1
  -7  -7   0 69.0811 3.16541   1
   7  -7   0 72.1265 1.73163   1
  -7   7   0 66.7074 2.42742   1
   7   7   0 60.9997 2.91545   1
  -8  -7   0 178.361 5.92177   1
   8  -7   0 188.875 3.89662   1
  -8   7   0 175.598 4.97794   1
  -9  -7   0 8.28071 1.36393   1
  -9   7   0 10.5675 0.55284   2
  -9   7   0 10.6083 1.16006   1
 -10  -7   0 2.68954 0.83532   1
 -10   7   0 5.19951 0.41772   2
 -10   7   0 3.80277 0.79152   1
  10   7   0 3.78226 0.76319   1
 -11  -7   0 13.1436 1.73386   1
 -11   7   0 12.6462 0.62490   2
  11   7   0 13.7461 0.72731   2
 -11   7   0 11.9185 1.54983   1
  11   7   0 13.4359 1.30803   1
 -12  -7   0 46.9398 3.10945   1
 -12   7   0 49.2618 2.58095   1
  12   7   0 48.0589 1.52007   2
  12   7   0 44.2409 2.33132   1
 -13  -7   0 11.6778 1.78865   1
  13   7   0 13.2062 0.80172   2
 -13   7   0 12.7788 1.70362   1
  13   7   0 14.2651 1.51053   1
 -14  -7   0 79.0396 4.43123   1
  14   7   0 72.6551 2.09248   2
 -14   7   0 74.4414 3.51792   1
  14   7   0 72.5053 3.23429   1
 -15  -7   0 -0.3434 1.44852   1
 -15   7   0 1.99994 1.27955   1
 -16  -7   0 35.7190 3.58363   1
 -17  -7   0 -2.6336 2.15855   1
 -17   7   0 0.95306 1.82524   1
 -18  -7   0 6.92336 2.78100   1
 -18   7   0 5.73934 2.32244   1
   0   8   0 117.460 3.48652   1
  -1   8   0 210.137 5.14164   1
  -1   8   0 195.773 4.79969   1
   1   8   0 204.051 5.35443   1
  -2  -8   0 34.0261 1.72136   1
   2   8   0 35.7708 1.74853   1
   3   8   0 8.53758 0.79194   1
   3   8   0 9.25506 0.99964   1
  -4  -8   0 1.91219 0.68180   1
   4  -8   0 2.11844 0.32443   1
   4   8   0 1.96354 0.56248   1
   5  -8   0 199.743 4.26797   1
  -5  -8   0 198.120 5.88064   1
   5   8   0 198.253 5.82127   1
  -5   8   0 193.307 4.81467   1
  -6  -8   0 51.9510 2.65470   1
   6  -8   0 54.1309 1.41425   1
  -6   8   0 50.2877 1.92624   1
   6   8   0 46.2942 2.48219   1
  -7  -8   0 15.3660 1.65266   1
   7  -8   0 15.4622 0.64914   1
   7   8   0 12.7549 2.08372   1
  -7   8   0 15.7602 1.17827   1
  -8  -8   0 62.5399 3.22005   1
  -8   8   0 64.8482 2.51392   1
  -9  -8   0 27.1789 2.17993   1
   9   8   0 23.9701 1.56031   1
  -9   8   0 24.5996 1.58257   1
 -10  -8   0 36.7440 2.62582   1
  10   8   0 38.4604 2.08543   1
 -10   8   0 41.7760 1.20237   2
 -10   8   0 36.8002 2.13843   1
 -11  -8   0 0.89714 0.89160   1
  11   8   0 2.00316 0.36381   2
 -11   8   0 1.73858 0.30640   2
 -11   8   0 1.71403 0.78045   1
  11   8   0 1.76791 0.66254   1
 -12  -8   0 8.53789 1.41135   1
  12   8   0 9.19874 0.63631   2
  12   8   0 9.36529 1.31006   1
 -12   8   0 11.1157 1.58550   1
 -13  -8   0 2.23986 1.18473   1
  13   8   0 1.26765 0.82390   1
 -13   8   0 0.21377 0.94346   1
  14   8   0 13.1553 1.81063   1
 -14   8   0 13.4957 1.97183   1
  14   8   0 12.2310 0.86282   2
 -15  -8   0 46.3801 3.57697   1
  15   8   0 42.4196 1.57061   2
 -15   8   0 47.1302 3.04699   1
 -16  -8   0 9.97219 1.93737   1
 -17  -8   0 2.22798 2.35472   1
 -17   8   0 3.07565 1.84842   1
 -18  -8   0 8.64882 2.77069   1
   0   9   0 0.31868 0.27630   1
  -1   9   0 173.765 4.66572   1
   1   9   0 175.342 4.93479   1
  -1   9   0 174.324 4.35584   1
   2   9   0 253.310 6.53753   1
   2   9   0 241.147 5.87401   1
  -2   9   0 244.725 5.75005   1
  -3  -9   0 386.460 9.45207   1
   3   9   0 386.021 9.52166   1
   3   9   0 393.654 8.80081   1
  -3   9   0 394.179 8.54528   1
  -4  -9   0 213.067 6.10067   1
   4   9   0 214.211 6.10867   1
   4   9   0 207.614 5.39801   1
  -4   9   0 208.544 5.12626   1
  -5  -9   0 2.40552 0.67307   1
   5   9   0 3.58146 0.63520   1
  -5   9   0 2.81317 0.53464   1
   5   9   0 1.63041 0.81701   1
  -6  -9   0 57.6728 2.87761   1
   6   9   0 59.1861 2.37109   1
  -6   9   0 59.1533 2.16227   1
   6   9   0 51.7402 2.77875   1
  -7  -9   0 152.899 5.33884   1
  -7   9   0 147.339 4.18135   1
   7   9   0 144.520 4.39631   1
  -8  -9   0 69.5315 3.46647   1
   8   9   0 67.3132 2.73495   1
  -8   9   0 66.9598 2.63001   1
  -9  -9   0 0.20216 0.71896   1
   9   9   0 0.95917 0.48907   1
  -9   9   0 0.76981 0.58887   1
 -10  -9   0 0.35208 0.83279   1
 -10   9   0 1.28712 0.33236   2
 -10   9   0 0.51168 0.65361   1
  10   9   0 0.41819 0.54570   1
 -11  -9   0 14.8749 1.89763   1
  11   9   0 14.2953 1.42250   1
 -11   9   0 13.2167 0.71482   2
 -11   9   0 14.8557 1.61577   1
 -12  -9   0 1.79727 0.99989   1
  12   9   0 0.28816 0.70859   1
 -12   9   0 1.05345 0.93603   1
 -13  -9   0 2.75202 1.14615   1
  13   9   0 0.67121 0.86201   1
 -13   9   0 2.03628 1.04325   1
  13   9   0 1.20447 0.34405   2
 -14  -9   0 15.1845 2.52353   1
  14   9   0 10.7577 0.89718   2
  14   9   0 11.7612 1.95245   1
 -14   9   0 12.4967 2.01959   1
 -15  -9   0 1.47355 1.64215   1
 -15   9   0 2.48159 1.40258   1
  15   9   0 1.17274 1.32704   1
 -16  -9   0 18.6788 2.66059   1
 -16   9   0 18.8449 2.94942   1
 -17  -9   0 14.4902 2.45531   1
 -17   9   0 13.8069 2.08864   1
 -18  -9   0 -2.6251 2.92157   1
   0  10   0 696.989 15.1906   1
   0  10   0 709.010 14.6590   1
  -1  10   0 4.75193 0.63252   1
   1  10   0 6.74079 0.93312   1
   1  10   0 4.73506 0.66412   1
   2  10   0 566.762 12.6259   1
  -2  10   0 606.550 12.9217   1
   2  10   0 608.017 13.5131   1
  -2  10   0 592.375 12.5303   1
  -3 -10   0 13.0102 1.34267   1
  -3  10   0 12.0779 0.93995   1
   3  10   0 14.7140 1.33114   1
   3  10   0 13.0781 1.01588   1
  -4 -10   0 13.5204 1.34289   1
   4  10   0 13.2066 1.46916   1
   4  10   0 14.6721 1.12725   1
  -4  10   0 14.8360 1.00845   1
  -5 -10   0 54.0231 2.77153   1
   5  10   0 52.2077 2.22770   1
   5  10   0 53.0976 2.74351   1
  -5  10   0 51.7821 2.03521   1
   6  10   0 29.5924 1.70398   1
  -6  10   0 29.8857 1.55822   1
  -7 -10   0 487.784 12.4129   1
  -7  10   0 485.875 10.8545   1
   7  10   0 487.653 11.2401   1
  -8 -10   0 69.3310 3.52791   1
   8  10   0 70.7643 2.87730   1
  -8  10   0 69.1375 2.68679   1
  -9 -10   0 6.85171 1.24785   1
   9  10   0 7.18869 1.03657   1
  -9  10   0 8.60310 1.11785   1
 -10 -10   0 14.7457 1.84498   1
  10  10   0 15.5579 1.44901   1
 -10  10   0 16.0664 1.51222   1
 -11 -10   0 21.9971 2.24349   1
 -11  10   0 25.9610 1.92551   1
 -11  10   0 26.6400 1.06469   2
  11  10   0 27.2199 1.86177   1
 -12 -10   0 10.4522 1.77134   1
  12  10   0 12.7036 0.80842   2
 -12  10   0 10.7330 1.77533   1
  12  10   0 13.0839 1.54747   1
 -13 -10   0 8.82651 1.63959   1
 -13  10   0 10.2581 1.50956   1
  13  10   0 8.68931 0.72711   2
  13  10   0 10.9668 1.69786   1
 -14 -10   0 -0.1959 1.47435   1
 -14  10   0 3.69136 1.25239   1
  14  10   0 5.54607 1.21653   1
  14  10   0 2.58467 0.46274   2
 -15 -10   0 93.9344 5.14162   1
 -15  10   0 94.0252 3.91977   1
  15  10   0 93.4717 4.46525   1
  15  10   0 92.8125 2.66973   2
 -16 -10   0 23.4425 3.85418   1
 -16  10   0 22.8802 2.83662   1
 -17 -10   0 15.2421 2.62827   1
   0  11   0 0.58380 0.51071   1
   0  11   0 0.47807 0.31498   1
   1  11   0 19.2633 1.50799   1
  -1  11   0 17.4032 1.11867   1
   1  11   0 17.2984 1.16131   1
  -1  11   0 17.7919 1.35338   1
  -2  11   0 37.8916 1.71087   1
   2  11   0 37.8213 2.14559   1
  -2  11   0 38.2995 1.89324   1
   3  11   0 5.19784 0.71266   1
  -3  11   0 4.00305 0.68616   1
   3  11   0 5.12390 0.86236   1
  -4 -11   0 15.7808 1.55672   1
   4  11   0 18.1394 1.76219   1
   4  11   0 17.9720 1.25929   1
  -4  11   0 17.9391 1.19815   1
  -5 -11   0 0.15430 0.51367   1
   5  11   0 -0.0925 0.30801   1
  -5  11   0 0.09045 0.32075   1
   5  11   0 0.30168 1.10741   1
  -6 -11   0 57.5772 3.08537   1
  -6  11   0 59.8411 2.30123   1
   6  11   0 59.4612 2.54131   1
  -7 -11   0 1.10323 0.75253   1
  -7  11   0 2.05959 0.53616   1
   7  11   0 0.98418 0.46510   1
  -8 -11   0 4.21983 1.03737   1
   8  11   0 5.80069 1.00316   1
  -8  11   0 5.55924 0.93780   1
  -9 -11   0 35.5495 2.65973   1
  -9  11   0 34.6140 1.94281   1
   9  11   0 33.2222 1.99587   1
 -10 -11   0 2.81216 0.96177   1
 -10  11   0 4.66836 0.90340   1
  10  11   0 3.07484 0.69953   1
 -11 -11   0 23.9591 2.43369   1
  11  11   0 23.1317 1.85017   1
 -11  11   0 23.2758 1.86044   1
 -12 -11   0 -1.5508 1.11826   1
  12  11   0 0.32078 0.80672   1
 -12  11   0 0.01940 0.99070   1
 -13 -11   0 4.05062 1.45705   1
  13  11   0 7.81455 0.73932   2
 -13  11   0 11.8381 1.96926   1
  13  11   0 7.14511 1.35396   1
 -14 -11   0 15.1175 2.15059   1
  14  11   0 16.4605 1.03026   2
  14  11   0 14.1196 2.15689   1
 -14  11   0 14.8406 2.16183   1
 -15 -11   0 29.8430 3.56527   1
  15  11   0 26.2583 3.06735   1
 -15  11   0 22.9592 2.58759   1
  15  11   0 21.6607 1.35680   2
 -16 -11   0 3.74174 2.27095   1
 -16  11   0 1.44434 1.76837   1
 -17 -11   0 5.95446 2.67679   1
   0  12   0 510.708 11.3370   1
   0  12   0 514.496 12.0037   1
  -1  12   0 26.3538 1.45970   1
   1  12   0 28.2122 1.81311   1
   1  12   0 27.8817 1.54210   1
  -1  12   0 29.0033 1.78143   1
   2  12   0 11.9900 1.02169   1
  -2  12   0 12.3901 1.22580   1
   2  12   0 14.2131 1.51902   1
  -2  12   0 12.0668 1.00698   1
   3  12   0 15.9013 1.74295   1
  -3  12   0 14.6095 1.10857   1
  -3  12   0 14.1462 1.29708   1
   3  12   0 14.3416 1.16263   1
  -4  12   0 9.97368 0.93373   1
   4  12   0 6.47221 1.16357   1
  -5 -12   0 23.7859 2.01530   1
  -5  12   0 26.7044 1.51007   1
  -6 -12   0 5.36821 1.28881   1
   6  12   0 6.99730 0.94678   1
  -6  12   0 6.58623 0.94298   1
  -7 -12   0 0.55272 0.69878   1
  -7  12   0 0.61279 0.49415   1
   7  12   0 0.97808 0.48641   1
  -8 -12   0 -0.0306 0.80004   1
   8  12   0 0.52036 0.49521   1
  -8  12   0 0.43225 0.60733   1
  -9 -12   0 11.4780 1.89469   1
   9  12   0 10.3424 1.26366   1
  -9  12   0 11.1631 1.30789   1
 -10 -12   0 67.1278 3.78602   1
 -10  12   0 67.9567 2.87915   1
  10  12   0 67.4912 3.09409   1
 -11 -12   0 27.3642 2.67064   1
  11  12   0 29.8361 2.08191   1
 -11  12   0 29.3173 2.06454   1
 -12 -12   0 40.7099 3.20553   1
 -12  12   0 37.1814 2.41658   1
  12  12   0 39.0533 2.51615   1
 -13 -12   0 7.98460 1.73102   1
  13  12   0 12.7524 1.89746   1
 -13  12   0 14.8450 2.05475   1
  13  12   0 10.6733 0.84620   2
 -14 -12   0 34.6216 3.31832   1
  14  12   0 29.1810 1.33664   2
 -14  12   0 27.4685 2.47296   1
  14  12   0 28.6681 2.69145   1
 -15 -12   0 1.53835 1.88209   1
 -15  12   0 0.41438 1.61045   1
  15  12   0 1.74619 0.63147   2
   0  13   0 0.07165 0.34100   1
   0  13   0 0.24791 0.74350   1
  -1  13   0 62.0867 2.48310   1
   1  13   0 68.2478 3.07484   1
  -1  13   0 63.4136 2.80974   1
   1  13   0 63.1791 2.55461   1
  -2  13   0 48.5104 2.39539   1
   2  13   0 47.1460 2.65505   1
   2  13   0 46.3793 2.16495   1
  -2  13   0 46.6706 2.09208   1
  -3  13   0 -0.0909 0.61019   1
   3  13   0 0.39596 0.33998   1
   3  13   0 1.40845 1.02693   1
  -3  13   0 0.03294 0.38081   1
  -4  13   0 347.066 8.56968   1
  -4  13   0 348.355 8.28158   1
   4  13   0 341.022 10.2228   1
   4  13   0 343.840 8.54876   1
   5  13   0 167.113 5.06892   1
  -5  13   0 170.582 4.86703   1
  -6 -13   0 157.907 5.77554   1
   6  13   0 157.793 4.91769   1
  -6  13   0 153.884 4.60339   1
  -7 -13   0 92.6734 4.36124   1
  -7  13   0 93.0727 3.32054   1
   7  13   0 95.8853 3.61840   1
  -8 -13   0 134.644 5.46423   1
  -8  13   0 131.799 4.24249   1
   8  13   0 132.187 4.57727   1
  -9 -13   0 157.094 6.12501   1
  -9  13   0 155.403 4.82957   1
   9  13   0 155.676 5.17215   1
 -10 -13   0 0.83909 1.01156   1
  10  13   0 0.15631 0.61815   1
 -10  13   0 0.56204 0.80079   1
 -11 -13   0 51.7616 3.45467   1
  11  13   0 47.9447 2.72333   1
 -11  13   0 47.8554 2.57897   1
  12  13   0 16.8420 1.95853   1
 -12  13   0 19.2706 2.01354   1
 -13 -13   0 1.73588 1.52575   1
  13  13   0 3.67518 0.60802   2
  13  13   0 3.71373 1.28236   1
 -13  13   0 5.30219 1.33568   1
 -14 -13   0 23.3228 3.49296   1
  14  13   0 24.1435 1.28478   2
  14  13   0 29.0691 2.66653   1
 -14  13   0 25.5982 2.54606   1
 -15 -13   0 3.38438 2.18842   1
   0  14   0 58.4415 2.89776   1
   0  14   0 53.3340 2.39061   1
  -1  14   0 4.70106 0.77978   1
   1  14   0 4.67718 0.82793   1
  -1  14   0 3.95850 0.93847   1
   1  14   0 4.89387 1.14240   1
  -2  14   0 126.321 4.00711   1
   2  14   0 126.467 4.11284   1
   2  14   0 120.415 4.73208   1
  -2  14   0 127.267 4.35984   1
  -3  14   0 95.8142 3.35633   1
   3  14   0 93.2047 3.44937   1
   3  14   0 90.9525 4.13838   1
  -3  14   0 97.3470 3.66654   1
  -4  14   0 8.45115 1.17178   1
   4  14   0 6.71677 0.93445   1
  -4  14   0 8.03533 1.00988   1
   5  14   0 111.655 4.01092   1
  -5  14   0 119.139 3.90912   1
   6  14   0 168.470 5.26120   1
  -6  14   0 161.562 4.87980   1
  -7 -14   0 134.744 5.47587   1
  -7  14   0 128.195 4.22600   1
   7  14   0 131.076 4.54529   1
  -8 -14   0 60.5106 3.57773   1
   8  14   0 59.6009 2.87827   1
  -8  14   0 63.2827 2.69576   1
  -9 -14   0 8.95183 1.65626   1
  -9  14   0 10.9789 1.37938   1
   9  14   0 9.55752 1.38835   1
 -10 -14   0 -0.8622 1.20002   1
  10  14   0 0.37067 0.70414   1
 -10  14   0 0.90169 0.83184   1
 -11 -14   0 12.0463 1.98420   1
 -11  14   0 11.2625 1.76462   1
  11  14   0 16.2414 1.76660   1
 -12 -14   0 -1.0630 1.41429   1
 -12  14   0 -1.8385 1.16461   1
  12  14   0 -1.4808 1.06181   1
 -13 -14   0 7.32352 1.82848   1
  13  14   0 9.05391 0.99593   2
 -13  14   0 9.53790 1.58485   1
  13  14   0 10.4704 1.65176   1
 -14 -14   0 1.89443 1.95661   1
 -14  14   0 0.76608 1.51336   1
  14  14   0 -1.2740 1.53286   1
  15  14   0 0.48004 0.73625   2
   0  15   0 0.84842 0.49342   1
   0  15   0 1.26286 0.96695   1
   1  15   0 430.050 11.3810   1
  -1  15   0 457.000 11.2661   1
  -1  15   0 438.750 10.5383   1
   1  15   0 454.151 10.6793   1
  -2  15   0 1.38820 0.50044   1
  -2  15   0 0.69195 0.91997   1
   2  15   0 0.32982 1.15447   1
   2  15   0 2.38394 0.66170   1
  -3  15   0 32.0230 2.22241   1
  -3  15   0 31.5474 1.84034   1
   3  15   0 32.9023 1.95177   1
  -4  15   0 5.64663 1.03933   1
   4  15   0 5.45099 0.90977   1
  -4  15   0 4.47897 0.77162   1
  -5  15   0 6.69730 1.17691   1
   5  15   0 4.29387 0.78990   1
  -5  15   0 5.15082 0.93614   1
   6  15   0 42.8653 2.34331   1
  -6  15   0 42.5610 2.15245   1
  -7  15   0 10.9717 1.31532   1
   7  15   0 14.1349 1.44590   1
  -8  15   0 2.71153 0.75133   1
   8  15   0 2.88743 0.73968   1
  -9  15   0 2.54068 0.92034   1
   9  15   0 2.71351 0.79896   1
 -10  15   0 19.5965 1.88737   1
  10  15   0 20.9773 1.92952   1
  11  15   0 -1.4857 0.94489   1
 -11  15   0 -0.3330 1.06611   1
  12  15   0 59.0087 3.40322   1
 -12  15   0 53.2314 2.92246   1
  13  15   0 0.93080 1.35045   1
 -13  15   0 -0.5324 1.51023   1
  14  15   0 3.78249 1.71019   1
 -14  15   0 0.08478 1.71039   1
  14  15   0 3.86716 0.60878   2
   0  16   0 140.914 5.27609   1
   0  16   0 136.005 4.53612   1
   1  16   0 2.59129 1.39141   1
   1  16   0 0.07494 0.45014   1
  -1  16   0 0.13480 0.53172   1
  -1  16   0 0.85828 1.10988   1
   2  16   0 51.2142 2.54981   1
  -2  16   0 51.5318 2.43409   1
  -2  16   0 51.0270 3.04768   1
   3  16   0 87.5634 3.47920   1
  -3  16   0 84.3178 3.25352   1
  -3  16   0 81.0725 3.64074   1
  -4  16   0 8.17533 1.12512   1
   4  16   0 7.12921 1.11393   1
  -4  16   0 10.8753 1.95037   1
  -5  16   0 126.876 4.60077   1
   5  16   0 126.743 4.55449   1
  -5  16   0 128.766 4.37373   1
   6  16   0 7.78737 1.19671   1
  -6  16   0 8.53238 1.41178   1
  -6  16   0 10.0862 1.19527   1
  -7  16   0 51.1321 3.04665   1
   7  16   0 56.3756 2.88450   1
  -7  16   0 52.0642 2.56807   1
   8  16   0 12.7374 1.56012   1
  -8  16   0 13.3796 1.53643   1
  -9  16   0 38.5390 2.24217   1
   9  16   0 37.3896 2.45576   1
 -10  16   0 60.0125 3.04238   1
  10  16   0 64.7082 3.38651   1
 -11  16   0 5.26292 1.23059   1
  11  16   0 5.30343 1.15505   1
  12  16   0 4.59184 1.40465   1
 -12  16   0 6.42412 1.41454   1
 -13  16   0 19.4404 2.86156   1
  13  16   0 25.2417 2.94820   1
  14  16   0 9.05154 2.13298   1
  14  16   0 9.11315 1.20883   2
   0  17   0 -0.3706 1.41952   1
   0  17   0 0.90537 0.48425   1
  -1  17   0 16.0754 1.50145   1
   1  17   0 18.4071 1.49379   1
  -1  17   0 18.1555 2.54712   1
  -2  17   0 26.4398 2.73870   1
   2  17   0 26.4057 1.83383   1
  -2  17   0 28.1638 1.83017   1
  -3  17   0 28.6501 2.71584   1
  -3  17   0 26.2707 1.78295   1
   3  17   0 27.5514 1.89486   1
   4  17   0 12.9228 1.40684   1
  -4  17   0 13.8362 1.34353   1
  -4  17   0 13.4575 2.27970   1
  -5  17   0 -0.7860 0.61499   1
  -5  17   0 0.18461 1.30092   1
   5  17   0 0.13067 0.65535   1
   6  17   0 39.6312 2.38886   1
  -6  17   0 38.8323 2.21194   1
  -6  17   0 39.5357 2.95531   1
   7  17   0 92.3669 3.92115   1
  -7  17   0 89.5835 3.55709   1
   8  17   0 1.96168 0.77787   1
  -8  17   0 0.97314 0.82060   1
   9  17   0 20.3373 1.95756   1
  -9  17   0 17.8926 1.82798   1
  10  17   0 26.7688 2.38923   1
 -10  17   0 24.0480 2.22724   1
 -11  17   0 1.68972 1.27839   1
 -12  17   0 18.5134 2.52781   1
  12  17   0 21.6208 2.64285   1
  13  17   0 40.5249 3.47690   1
  14  17   0 0.26514 2.13255   1
  14  17   0 1.92588 0.76324   2
   0  18   0 0.72242 0.60817   1
  -1  18   0 7.22169 1.75214   1
  -1  18   0 6.33405 1.11118   1
   1  18   0 3.76575 0.69229   1
  -2  18   0 15.0974 2.02346   1
  -2  18   0 21.9551 1.73029   1
   2  18   0 21.9096 1.74000   1
  -3  18   0 3.77186 0.92425   1
  -3  18   0 3.36126 1.68725   1
   4  18   0 -1.0158 0.57758   1
  -4  18   0 -0.3000 0.67938   1
  -4  18   0 -0.1345 1.53817   1
   5  18   0 22.6427 1.89975   1
  -5  18   0 22.3300 1.88061   1
   6  18   0 10.4313 1.44839   1
  -6  18   0 11.6091 1.43253   1
   7  18   0 8.53761 1.51248   1
  -7  18   0 10.5453 1.44302   1
  -8  18   0 3.38393 1.05943   1
   8  18   0 2.79734 0.97457   1
  -9  18   0 16.0601 1.87534   1
   9  18   0 15.0746 1.95873   1
 -10  18   0 0.50554 1.15805   1
  11  18   0 3.07226 1.32711   1
 -11  18   0 5.04006 1.46637   1
  12  18   0 20.0182 2.81319   1
  13  18   0 19.3663 2.45654   1
  14  18   0 4.24072 2.52349   1
  14  18   0 5.69999 0.97680   2
   0  19   0 0.00691 0.61231   1
   1  19   0 89.0453 3.79070   1
  -1  19   0 89.8522 3.75073   1
  -2  19   0 12.0482 1.52624   1
   2  19   0 13.5955 1.47932   1
  -3  19   0 27.2180 2.01269   1
   3  19   0 26.1194 2.02623   1
  -4  19   0 51.5775 2.69829   1
   4  19   0 47.7104 2.77164   1
  -5  19   0 7.35064 1.34412   1
   5  19   0 8.73064 1.42614   1
  -6  19   0 2.88732 0.89400   1
   6  19   0 1.83535 0.78797   1
  -7  19   0 9.17037 1.56409   1
   7  19   0 6.34496 1.14659   1
  -8  19   0 6.34912 1.19691   1
   9  19   0 70.8878 3.78638   1
  -9  19   0 67.0676 3.37864   1
  10  19   0 9.62882 1.55315   1
 -10  19   0 9.05818 1.40552   1
 -11  19   0 45.3000 3.13639   1
  11  19   0 33.6729 3.12696   1
  12  19   0 8.56084 1.96641   1
  13  19   0 25.2217 4.22781   1
  14  19   0 29.3240 5.07071   1
   0  20   0 40.1926 2.54125   1
   1  20   0 3.17756 0.94275   1
  -1  20   0 5.80854 1.12298   1
  -2  20   0 0.38487 0.76489   1
   2  20   0 0.71464 0.64661   1
   3  20   0 4.16499 0.96379   1
  -3  20   0 2.43648 0.83531   1
   4  20   0 3.75476 0.95244   1
  -4  20   0 2.92399 0.91840   1
   5  20   0 0.49509 0.81912   1
  -5  20   0 0.59667 0.89346   1
  -6  20   0 6.35793 1.18625   1
  -7  20   0 57.9158 3.01710   1
   7  20   0 55.2080 3.38802   1
  -8  20   0 102.932 4.30746   1
   8  20   0 109.320 4.79272   1
   9  20   0 19.7238 2.57874   1
 -10  20   0 43.7320 3.12335   1
  10  20   0 46.7439 3.50128   1
 -11  20   0 0.32019 1.85273   1
  11  20   0 -0.3908 1.73956   1
  12  20   0 0.53899 2.13510   1
  13  20   0 51.8268 4.71428   1
   0  21   0 -0.2495 0.82093   1
   1  21   0 4.78888 0.98437   1
  -1  21   0 5.42406 1.04400   1
   2  21   0 0.54644 0.86466   1
  -2  21   0 1.43789 0.90281   1
   3  21   0 44.0313 2.81816   1
  -3  21   0 42.0110 2.68480   1
  -4  21   0 1.18318 0.95932   1
   5  21   0 59.5618 3.28091   1
  -5  21   0 59.7602 3.16571   1
   6  21   0 21.6397 2.25904   1
  -7  21   0 11.0039 1.64147   1
   7  21   0 8.99778 1.52124   1
   8  21   0 13.2163 1.92382   1
  -8  21   0 11.8125 1.70790   1
   9  21   0 -2.2894 1.47697   1
  -9  21   0 -0.5090 1.44805   1
 -10  21   0 4.89560 1.73638   1
  10  21   0 6.07774 1.77400   1
 -11  21   0 2.70884 2.10829   1
  11  21   0 4.84374 1.99429   1
  12  21   0 5.91251 2.29604   1
   0  22   0 14.6203 1.92293   1
   1  22   0 1.02521 0.94375   1
   2  22   0 76.7426 3.83094   1
  -3  22   0 14.4005 1.94200   1
   3  22   0 13.8987 1.93816   1
  -4  22   0 0.67762 1.09143   1
   4  22   0 3.44590 1.06458   1
  -5  22   0 2.17436 1.15345   1
   5  22   0 0.15687 1.08362   1
   6  22   0 14.2813 2.14004   1
  -6  22   0 10.2831 1.42602   1
   7  22   0 8.61584 1.50311   1
  -7  22   0 6.92782 1.48724   1
   8  22   0 14.0790 2.52005   1
  -8  22   0 16.6077 2.61410   1
   9  22   0 1.05655 1.62831   1
  -9  22   0 -0.5086 1.62228   1
 -10  22   0 26.9916 3.36048   1
  10  22   0 25.7086 3.48077   1
  11  22   0 7.62638 2.20073   1
 -11  22   0 6.23475 2.67369   1
   0  23   0 0.14332 1.11423   1
   1  23   0 5.14970 1.17973   1
  -2  23   0 5.77114 1.22388   1
   2  23   0 9.47469 1.50820   1
   3  23   0 -0.7427 1.14018   1
  -3  23   0 0.36411 1.16819   1
  -4  23   0 5.49517 1.36106   1
   4  23   0 5.41996 1.17392   1
  -5  23   0 0.06523 1.29251   1
   5  23   0 -0.6762 1.14141   1
  -6  23   0 74.0026 3.98408   1
   6  23   0 76.4407 4.10905   1
   7  23   0 17.3823 2.57880   1
  -7  23   0 16.4074 2.68241   1
  -8  23   0 34.8647 3.30146   1
   8  23   0 32.7839 3.15161   1
  -9  23   0 21.7086 3.25746   1
   9  23   0 19.6502 3.29767   1
 -10  23   0 0.13758 2.25942   1
  10  23   0 0.98408 2.08814   1
   0  24   0 -0.6036 1.28675   1
  -1  24   0 9.90213 1.73412   1
   1  24   0 10.2162 1.66736   1
  -2  24   0 0.38160 1.30027   1
   3  24   0 2.46737 1.35062   1
  -3  24   0 4.25204 1.38492   1
  -4  24   0 47.3822 3.55315   1
   4  24   0 42.2834 3.26206   1
   5  24   0 46.6993 3.50117   1
  -5  24   0 55.0064 3.59631   1
  -6  24   0 1.63410 1.67990   1
   6  24   0 -0.6932 1.39451   1
   7  24   0 1.77931 1.61147   1
  -7  24   0 -0.9043 1.73500   1
  -8  24   0 2.10445 2.02502   1
   8  24   0 1.13782 1.82922   1
   9  24   0 -3.6093 2.02392   1
  -9  24   0 1.41852 2.17325   1
   0  25   0 0.99636 1.49124   1
  -1  25   0 2.29359 1.51675   1
   1  25   0 1.42712 1.53728   1
   2  25   0 1.63450 1.51120   1
  -2  25   0 -0.7703 1.51819   1
   3  25   0 -2.2272 1.53690   1
  -3  25   0 -0.0099 1.61839   1
  -4  25   0 4.48867 1.74481   1
  -5  25   0 2.82997 1.70960   1
   5  25   0 0.36348 1.70111   1
   6  25   0 12.5686 2.27257   1
  -6  25   0 14.1272 2.14608   1
  -7  25   0 -0.2495 2.06539   1
   7  25   0 -0.9690 1.96691   1
  -8  25   0 31.4337 4.14014   1
   8  25   0 23.3774 3.77389   1
   0  26   0 20.2666 3.11031   1
   1  26   0 5.25921 1.79414   1
  -1  26   0 0.13963 1.74360   1
   2  26   0 4.84607 1.81225   1
  -2  26   0 10.3207 1.99352   1
  -3  26   0 -0.1868 2.01258   1
   3  26   0 -0.3181 1.78416   1
   4  26   0 18.1852 2.25693   1
  -4  26   0 26.2482 3.64004   1
  -5  26   0 95.7832 4.99520   1
   5  26   0 89.2281 5.16847   1
  -6  26   0 23.6062 3.66887   1
  -1  27   0 15.3108 2.29618   1
   2  27   0 13.7651 2.20329   1
  -2  27   0 7.50667 2.23635   1
  -3  27   0 55.4350 4.84311   1
   3  27   0 44.3749 4.55298   1
   4  27   0 1.22806 2.28348   1
  -4  27   0 2.75503 2.31106   1
 -19   0   1 2.60697 2.43920   1
 -18   0   1 -3.6857 2.00258   1
 -17   0   1 -0.8215 1.57524   1
 -16   0   1 1.84566 1.40951   1
 -15   0   1 0.22387 1.08581   1
 -14   0   1 -0.0745 0.90083   1
 -13   0   1 -0.6873 0.80948   1
 -12   0   1 0.53007 0.69516   1
  12   0  -1 0.35461 0.40453   1
  11   0  -1 -0.1698 0.32844   1
  11   0  -1 1.24059 0.85451   1
 -11   0   1 0.10365 0.58009   1
  10   0  -1 -0.3570 0.27190   1
  10   0  -1 0.19868 0.66079   1
 -10   0   1 0.33865 0.51980   1
   9   0  -1 -0.3553 0.54627   1
  -9   0   1 -0.9290 0.45874   1
   9   0  -1 0.15327 0.23531   1
   8   0  -1 0.03169 0.44374   1
  -8   0   1 -0.1663 0.38951   1
   8   0  -1 0.28106 0.21128   1
   7   0  -1 -0.0581 0.16054   1
  -7   0   1 -0.1788 0.39946   1
   7   0  -1 0.50160 0.40115   1
   6   0  -1 -0.0315 0.11226   2
   6   0  -1 0.12633 0.30996   1
  -6   0   1 -0.4200 0.22202   1
   6   0  -1 -0.0478 0.13800   1
   5   0  -1 -0.0744 0.08499   2
   5   0  -1 0.11837 0.23636   1
  -5   0   1 0.28283 0.21080   1
   4   0  -1 0.02176 0.07667   2
  -4   0   1 0.15438 0.05776   2
   4   0  -1 -0.1253 0.18430   1
  -4   0   1 0.19418 0.17310   1
   4   0  -1 -0.1295 0.06942   1
   3   0  -1 -1.8382 0.08132   2
  -3   0   1 -1.8609 0.23067   1
   3   0  -1 -1.7483 0.19018   1
  -3   0   1 -1.7121 0.05057   2
  -2   0   1 -0.2000 0.10867   1
  -2   0   1 -0.2483 0.05608   2
   2   0  -1 -0.2993 0.13269   1
   2   0  -1 -0.3474 0.07726   2
  -1   0   1 -2.0804 0.10211   1
  -1   0   1 -2.0851 0.04443   2
   1   0  -1 -2.0655 0.05379   2
   0   0   1 0.04280 0.12618   1
   0   0   1 -0.0180 0.03434   2
   0   0  -1 0.03361 0.12504   1
   1   0   1 -0.0173 0.20481   1
  -1   0  -1 0.01640 0.20728   1
   2   0   1 -0.1902 0.15960   1
  -2   0  -1 -0.1097 0.26166   1
   3   0   1 -0.4908 0.17546   1
  -3   0  -1 0.10549 0.28588   1
   4   0   1 -0.8910 0.03680   2
   4   0   1 -0.8022 0.23795   1
  -4   0  -1 -1.0793 0.22054   1
  -5   0  -1 0.61721 0.34201   1
   5   0   1 -0.5692 0.31228   1
  -6   0  -1 -0.1733 0.43687   1
   6   0   1 0.14873 0.40250   1
   7   0   1 -0.0192 0.48787   1
  -7   0  -1 -0.0674 0.48020   1
  -8   0  -1 -0.2229 0.50498   1
   8   0   1 0.14171 0.61331   1
  -9   0  -1 -0.8969 0.59001   1
   9   0   1 0.55986 0.83600   1
 -10   0  -1 -0.0992 0.63718   1
 -11   0  -1 0.15378 0.82133   1
 -12   0  -1 -0.4211 0.91387   1
 -13   0  -1 -0.1788 1.00957   1
 -14   0  -1 -0.6353 1.14461   1
 -16   0  -1 1.78594 1.59825   1
 -17   0  -1 -2.0714 2.01053   1
 -18   0  -1 -0.2750 2.42623   1
 -19  -1   1 8.21799 2.45628   1
 -19   1   1 6.03274 2.48875   1
 -18  -1   1 8.00502 2.05586   1
 -18   1   1 3.90439 2.04236   1
 -17  -1   1 0.09774 1.63419   1
 -17   1   1 1.14086 1.52888   1
 -16   1   1 -1.1434 1.30880   1
 -15  -1   1 32.9847 2.62356   1
 -15   1   1 33.9795 2.55025   1
 -14  -1   1 41.8522 2.75240   1
  14   1  -1 38.5395 1.87011   1
 -14   1   1 39.3059 2.53202   1
 -13  -1   1 1.20026 0.86313   1
  13  -1  -1 0.37591 0.48403   1
  13   1  -1 0.12127 0.52424   1
 -13   1   1 0.87241 0.80926   1
 -12  -1   1 0.68463 0.74235   1
  12   1  -1 0.43478 0.44104   1
 -12   1   1 -0.2259 0.69795   1
 -11  -1   1 3.64663 0.82194   1
  11  -1  -1 3.05648 0.74396   1
 -11   1   1 2.65233 0.79846   1
  11   1  -1 3.18115 0.53295   1
  10  -1  -1 113.601 3.29177   1
 -10  -1   1 113.255 3.99586   1
  10   1  -1 113.770 3.11614   1
 -10   1   1 115.588 3.88733   1
  10   1  -1 111.614 3.70170   1
   9  -1  -1 77.0542 2.40883   1
  -9  -1   1 72.6084 2.95223   1
  -9   1   1 71.6271 2.76804   1
   9   1  -1 73.6184 2.76848   1
   9   1  -1 76.2868 2.27368   1
  -8  -1   1 613.127 13.4770   1
   8  -1  -1 613.894 12.6742   1
   8   1  -1 626.864 12.5261   1
   8   1  -1 614.274 11.6109   2
   8   1  -1 604.942 13.2362   1
  -8   1   1 595.465 13.1807   1
  -7  -1   1 742.875 15.8506   1
   7  -1  -1 756.863 15.1645   1
   7   1  -1 752.887 14.7099   2
   7   1  -1 751.119 15.0342   1
   7   1  -1 748.332 15.7475   1
   6  -1  -1 18.3326 0.91192   1
  -6  -1   1 19.4113 1.09354   1
  -6   1   1 18.2563 0.99794   1
   6   1  -1 19.9735 1.09676   1
   6   1  -1 19.8888 0.85804   1
   6   1  -1 19.1082 0.66448   2
  -5  -1   1 498.340 10.6156   1
   5  -1  -1 503.832 10.1193   1
  -5   1   1 505.554 10.3600   1
   5   1  -1 485.187 9.59800   2
  -5   1   1 511.371 9.71559   2
   5   1  -1 503.608 10.0977   1
   5   1  -1 505.485 10.6238   1
   4  -1  -1 10.4895 0.48846   1
  -4  -1   1 10.6038 0.69327   1
  -4   1   1 11.2660 0.59348   1
   4   1  -1 10.1808 0.52227   1
   4   1  -1 11.1959 0.67816   1
   4   1  -1 11.1070 0.42166   2
  -4   1   1 11.7125 0.40968   2
  -3  -1   1 35.4075 1.27152   1
   3  -1  -1 39.8503 0.87774   1
  -3   1   1 38.9292 0.93107   2
   3   1  -1 39.9573 0.93936   2
   3   1  -1 38.1416 1.10141   1
  -3   1   1 39.8851 1.05690   1
   3   1  -1 38.0190 1.28076   1
  -2  -1   1 1244.43 24.9574   1
   2   1  -1 1237.12 25.0507   1
   2   1  -1 1243.22 24.9771   1
   2   1  -1 1201.83 23.5737   2
  -2   1   1 1262.31 24.1432   1
  -1  -1   1 92.3654 2.11876   1
   1   1  -1 93.0502 2.13811   1
  -1   1   1 93.7341 2.04350   1
   1   1  -1 91.3084 1.84860   2
   0  -1   1 11.4032 0.55219   1
   0  -1  -1 11.2433 0.61074   1
   0   1  -1 11.3913 0.56759   1
   0   1   1 11.3043 0.60056   1
  -1  -1  -1 475.560 9.97888   1
   1  -1   1 493.032 9.76746   1
   1   1   1 501.507 9.98521   1
  -1   1  -1 470.672 9.79363   1
  -2  -1  -1 418.989 9.14006   1
   2  -1   1 433.884 8.84814   1
  -2   1  -1 421.037 8.91033   1
   2   1   1 431.306 9.09456   1
   3  -1   1 1912.95 37.0976   1
  -3  -1  -1 1874.69 39.3086   1
  -3   1  -1 1841.19 38.4931   1
   3   1   1 1943.31 37.1253   1
  -4  -1  -1 31.2455 1.60584   1
   4  -1   1 33.9460 1.34451   1
   4   1   1 32.2895 1.47608   1
  -4   1  -1 30.9339 1.47609   1
   5  -1   1 1388.30 27.0152   1
   5   1   1 1391.89 27.3680   1
  -5   1  -1 1280.20 27.4122   1
   6  -1   1 285.490 6.78196   1
  -6  -1  -1 273.707 7.33808   1
   6   1   1 294.043 5.33797   2
  -6   1  -1 279.906 7.26968   1
   6   1   1 280.659 7.01742   1
   7  -1   1 8.08221 0.93298   1
  -7  -1  -1 8.90521 1.19812   1
   7   1   1 8.01659 1.06537   1
  -7   1  -1 8.47231 1.04766   1
   7   1   1 9.07366 0.34593   2
  -8  -1  -1 245.598 6.98719   1
   8  -1   1 244.714 6.23492   1
   8   1   1 238.282 6.43856   1
  -8   1  -1 230.208 6.79711   1
  -9  -1  -1 -0.0047 0.58641   1
   9  -1   1 0.99164 0.72974   1
  -9   1  -1 -0.1127 0.58718   1
 -10  -1  -1 47.6550 2.80903   1
 -10   1  -1 47.6209 2.70613   1
 -11  -1  -1 0.92920 0.85852   1
 -11   1  -1 0.05209 0.72500   1
 -12  -1  -1 0.55852 0.86871   1
 -12   1  -1 -0.9206 0.86159   1
 -13  -1  -1 32.2809 2.64081   1
 -13   1  -1 27.1643 2.53109   1
 -14  -1  -1 38.3593 2.97630   1
 -14   1  -1 37.6736 2.87881   1
 -15  -1  -1 16.5459 2.80585   1
 -16  -1  -1 70.6698 4.15806   1
 -16   1  -1 72.6159 4.17003   1
 -17  -1  -1 -0.7741 1.93259   1
 -17   1  -1 1.88576 1.92881   1
 -18  -1  -1 1.94520 2.42263   1
 -18   1  -1 1.88073 2.42960   1
 -19  -2   1 15.2669 2.70200   1
 -19   2   1 20.4537 2.58099   1
 -18  -2   1 11.1026 2.25059   1
 -18   2   1 10.0837 2.13424   1
 -17  -2   1 2.28171 1.74545   1
 -17   2   1 3.45774 1.56699   1
 -16  -2   1 11.3875 1.70410   1
 -16   2   1 12.6341 1.74401   1
 -15  -2   1 -0.2574 1.11573   1
 -15   2   1 -0.2612 1.07264   1
 -14  -2   1 55.2052 3.14156   1
 -14   2   1 53.9719 2.90790   1
  14   2  -1 53.9450 2.29719   1
  13  -2  -1 87.5104 2.61685   1
 -13  -2   1 95.5074 4.07937   1
 -13   2   1 88.8500 3.61302   1
  13   2  -1 94.6678 3.04054   1
 -12  -2   1 3.55087 0.86319   1
  12  -2  -1 4.73989 0.64799   1
 -12   2   1 3.59541 0.85315   1
  12   2  -1 4.10161 0.69247   1
  11  -2  -1 107.048 3.00700   1
  11  -2  -1 111.331 2.74320   1
 -11  -2   1 111.554 4.16579   1
 -11   2   1 109.824 3.85880   1
  11   2  -1 110.825 3.23586   1
  10  -2  -1 125.301 2.94054   1
 -10  -2   1 126.224 4.37325   1
  10  -2  -1 122.459 3.20433   1
 -10   2   1 124.095 3.99388   1
  10   2  -1 115.384 4.06029   1
  10   2  -1 124.350 2.85039   2
  10   2  -1 119.902 3.36927   1
   9  -2  -1 378.515 8.04564   1
  -9  -2   1 369.792 9.29178   1
   9  -2  -1 380.957 7.74727   1
   9   2  -1 373.786 9.12153   1
   9   2  -1 390.621 7.47238   2
   9   2  -1 377.086 8.28872   1
  -9   2   1 375.845 8.89809   1
   8  -2  -1 208.550 4.41893   1
  -8  -2   1 205.778 5.73143   1
   8  -2  -1 208.436 4.68531   1
   8   2  -1 204.702 5.62099   1
  -8   2   1 211.816 4.22678   2
  -8   2   1 202.199 5.33399   1
   8   2  -1 210.715 4.93767   1
   7  -2  -1 48.2770 1.27843   1
   7  -2  -1 48.5190 1.45192   1
  -7  -2   1 49.1224 2.18256   1
  -7   2   1 49.1339 1.23686   2
   7   2  -1 49.3689 1.30594   2
   7   2  -1 48.0388 1.64631   1
   7   2  -1 48.1652 2.01049   1
   6  -2  -1 154.762 3.37394   1
   6  -2  -1 153.494 3.21172   1
   6   2  -1 156.839 3.20165   2
  -6   2   1 149.729 3.78381   1
   6   2  -1 150.580 4.20010   1
   6   2  -1 156.768 3.70375   1
  -5  -2   1 49.6900 1.86612   1
   5  -2  -1 50.9085 1.14560   1
  -5   2   1 50.0046 1.53846   1
   5   2  -1 50.8469 1.84566   1
  -5   2   1 51.7482 1.24095   2
   5   2  -1 50.7406 1.55707   1
   5   2  -1 51.8118 1.26298   2
  -4  -2   1 128.422 3.36918   1
  -4   2   1 127.466 2.84584   1
   4   2  -1 125.910 2.99091   1
   4   2  -1 128.618 3.40250   1
  -3  -2   1 39.7622 1.45047   1
   3   2  -1 42.6902 1.44323   1
   3   2  -1 40.9920 1.24138   1
  -2  -2   1 2138.94 42.8609   1
   2   2  -1 2100.43 42.8629   1
   2   2  -1 2136.61 42.7513   1
  -1  -2   1 1201.13 24.6731   1
  -1   2   1 1191.56 23.9199   1
   1   2  -1 1186.02 24.7637   1
   0  -2  -1 93.5338 2.35678   1
   0  -2   1 92.6459 2.24431   1
   0   2  -1 91.7932 2.29274   1
   0   2   1 92.4137 2.37448   1
  -1  -2  -1 253.389 5.75580   1
   1  -2   1 261.252 5.48342   1
   1   2   1 260.967 5.79396   1
  -1   2  -1 259.362 5.54114   1
  -2  -2  -1 342.820 7.78248   1
   2  -2   1 357.881 7.39268   1
   2   2   1 360.060 7.84027   1
  -2   2  -1 347.656 7.45506   1
   3  -2   1 2.54041 0.34278   1
  -3  -2  -1 1.65594 0.37744   1
  -3   2  -1 2.43302 0.43836   1
   3   2   1 1.97833 0.36052   1
   4  -2   1 976.863 19.4346   1
  -4  -2  -1 951.418 20.0588   1
  -4   2  -1 967.737 19.7158   1
   4   2   1 987.563 20.0692   1
   5  -2   1 259.273 5.90693   1
   5   2   1 262.436 6.46200   1
  -5   2  -1 229.977 6.21754   1
  -6  -2  -1 93.2691 3.48169   1
   6  -2   1 93.1640 2.83293   1
   6   2   1 95.4994 3.23827   1
  -6   2  -1 90.1771 3.26082   1
   7  -2   1 225.711 5.66892   1
  -7  -2  -1 224.003 6.51445   1
   7   2   1 231.510 4.39475   2
  -7   2  -1 227.725 6.35504   1
   7   2   1 224.210 6.16692   1
  -8  -2  -1 9.79449 1.31723   1
   8  -2   1 10.7107 1.04887   1
   8   2   1 8.88218 0.38650   2
   8   2   1 8.82469 1.35950   1
  -8   2  -1 9.00353 1.18299   1
   9  -2   1 27.6837 1.67665   1
  -9  -2  -1 29.9398 2.21196   1
   9   2   1 29.5695 0.83527   2
  -9   2  -1 28.3084 2.03128   1
 -10  -2  -1 98.6579 4.25647   1
 -10   2  -1 103.570 4.21812   1
 -11  -2  -1 28.4880 2.37724   1
 -11   2  -1 28.3006 2.09655   1
 -12  -2  -1 62.8819 3.45445   1
 -12   2  -1 63.4147 3.38853   1
 -13  -2  -1 17.7918 2.15440   1
 -13   2  -1 13.5002 2.16609   1
 -14  -2  -1 39.6255 2.98629   1
 -14   2  -1 37.9163 2.94392   1
 -15  -2  -1 3.78162 1.41234   1
 -16  -2  -1 3.35002 1.70251   1
 -16   2  -1 0.86494 1.71343   1
 -17  -2  -1 31.2128 3.63893   1
 -17   2  -1 29.7097 3.55122   1
 -18  -2  -1 1.94485 2.43962   1
 -18   2  -1 4.29678 2.40855   1
 -19  -3   1 -3.3683 2.56051   1
 -19   3   1 1.96852 2.40193   1
 -18  -3   1 0.18689 2.05106   1
 -18   3   1 -3.9361 1.89615   1
 -17  -3   1 6.00650 1.78237   1
 -17   3   1 7.45590 1.69189   1
 -16  -3   1 17.7751 2.49904   1
 -16   3   1 20.3688 2.31294   1
 -15  -3   1 1.05044 1.21765   1
 -15   3   1 -0.2831 1.04684   1
 -14  -3   1 70.1484 3.65940   1
  14   3  -1 69.5991 2.75029   1
 -14   3   1 68.6028 3.17281   1
 -13  -3   1 52.1379 3.02250   1
 -13   3   1 53.7556 2.69362   1
  13   3  -1 54.4102 2.27475   1
 -12  -3   1 20.9172 1.92610   1
 -12   3   1 21.9088 1.71240   1
  12   3  -1 20.9276 1.34745   1
 -11  -3   1 66.2962 3.13034   1
  11   3  -1 64.3437 1.79580   2
  11   3  -1 63.2757 2.32115   1
 -11   3   1 62.9011 2.67413   1
 -10  -3   1 2.52718 0.79033   1
  10  -3  -1 2.28896 0.37944   1
  10  -3  -1 2.56112 0.40403   1
  10   3  -1 1.74251 0.46946   1
 -10   3   1 2.25077 0.59904   1
  10   3  -1 1.96177 0.32162   2
   9  -3  -1 24.6414 0.79158   1
  -9  -3   1 25.1107 1.77439   1
   9  -3  -1 25.3981 0.93412   1
  -9   3   1 22.5829 1.39990   1
  -9   3   1 24.3819 0.82086   2
   9   3  -1 24.9093 0.91336   2
   9   3  -1 24.3326 1.86324   1
   9   3  -1 23.6896 1.24585   1
   8  -3  -1 197.037 4.06721   1
  -8  -3   1 186.184 5.45743   1
  -8   3   1 188.132 4.88464   1
  -8   3   1 201.083 3.90855   2
   8   3  -1 181.126 3.99479   2
   8   3  -1 191.624 4.69937   1
   8   3  -1 183.202 5.33086   1
  -7  -3   1 -0.1734 0.42318   1
   7   3  -1 0.36408 0.24670   1
   7   3  -1 -0.0377 0.11117   2
  -7   3   1 -0.4726 0.30633   1
  -7   3   1 -0.1424 0.10906   2
   7   3  -1 -0.5929 0.54364   1
  -6  -3   1 141.843 4.13964   1
  -6   3   1 135.258 3.43081   1
  -6   3   1 139.923 2.94594   2
   6   3  -1 138.736 3.51722   1
   6   3  -1 140.761 4.00989   1
   6   3  -1 140.979 2.99441   2
  -5  -3   1 9.03411 0.74463   1
   5   3  -1 10.1853 0.79923   1
  -5   3   1 10.5420 0.57182   1
   5   3  -1 9.65892 0.65096   1
  -4  -3   1 1.36212 0.28281   1
  -4   3   1 1.84334 0.22492   1
   4   3  -1 1.96854 0.33794   1
  -3  -3   1 -0.1230 0.21829   1
   3   3  -1 0.33849 0.18976   1
   3   3  -1 -0.1755 0.18407   1
   2   3  -1 64.3351 1.94689   1
  -2   3   1 64.4203 1.44981   1
   2   3  -1 63.2848 1.75928   1
  -1   3   1 38.8379 1.18669   1
   1   3  -1 38.0979 1.25568   1
   0  -3   1 504.017 10.2453   1
   0  -3  -1 512.229 10.4056   1
   0   3   1 519.883 10.4796   1
   0   3  -1 501.013 10.3053   1
   1  -3   1 5.75582 0.44343   1
  -1  -3  -1 5.36574 0.67620   1
  -1   3  -1 6.36166 0.53676   1
   1   3   1 5.67458 0.61572   1
   2  -3   1 147.730 3.45136   1
  -2  -3  -1 147.759 3.92958   1
  -2   3  -1 140.571 3.52479   1
   2   3   1 149.933 3.94385   1
   3  -3   1 393.894 8.21157   1
  -3  -3  -1 384.153 8.83105   1
  -3   3  -1 385.066 8.32868   1
   4  -3   1 154.122 3.76275   1
  -4  -3  -1 144.084 4.33654   1
  -4   3  -1 144.346 3.92317   1
   4   3   1 156.919 4.40186   1
   5  -3   1 381.102 8.29423   1
  -5  -3  -1 361.541 9.13775   1
  -5   3  -1 393.011 7.01332   2
   5   3   1 381.359 9.11975   1
   6  -3   1 43.3812 1.67365   1
  -6  -3  -1 39.6199 2.20911   1
  -6   3  -1 43.2175 0.90224   2
   6   3   1 42.6247 2.00900   1
  -6   3  -1 39.3997 1.97371   1
   7  -3   1 24.2173 1.27134   1
  -7  -3  -1 22.0670 1.77907   1
  -7   3  -1 21.0358 1.57108   1
   7   3   1 21.1765 1.59172   1
  -8  -3  -1 173.803 5.77083   1
   8  -3   1 179.272 4.77525   1
  -8   3  -1 176.506 5.51466   1
   8   3   1 184.835 3.61747   2
   8   3   1 179.493 5.44769   1
  -9  -3  -1 9.05809 1.48359   1
   9  -3   1 10.1716 1.24878   1
  -9   3  -1 10.2236 1.35243   1
   9   3   1 10.9283 0.47948   2
 -10  -3  -1 166.396 5.93079   1
 -10   3  -1 169.679 5.72075   1
  10   3   1 178.913 3.56368   2
 -11  -3  -1 34.3176 2.46742   1
 -11   3  -1 32.2951 2.32318   1
 -12  -3  -1 4.91342 1.19974   1
 -12   3  -1 2.26840 0.90595   1
 -13  -3  -1 17.7435 2.23213   1
 -13   3  -1 18.6949 2.19217   1
 -14  -3  -1 10.0569 1.74160   1
 -14   3  -1 10.5894 1.55200   1
 -15  -3  -1 5.80826 1.58255   1
 -16  -3  -1 25.8417 3.14521   1
 -16   3  -1 27.5462 3.09458   1
 -17  -3  -1 0.92020 2.02105   1
 -17   3  -1 0.42303 1.99635   1
 -18  -3  -1 -5.0411 2.53826   1
 -18   3  -1 -2.0638 2.47186   1
 -19  -4   1 4.49970 2.77480   1
 -18  -4   1 14.6090 2.32394   1
 -18   4   1 16.3282 2.16104   1
 -17  -4   1 -0.1369 1.71773   1
 -17   4   1 -0.4446 1.51285   1
 -16  -4   1 9.31785 1.58796   1
 -16   4   1 9.00835 1.38810   1
 -15  -4   1 3.73211 1.29609   1
 -15   4   1 3.14864 1.16065   1
 -14  -4   1 62.8538 3.48070   1
  14   4  -1 58.3725 2.62406   1
 -14   4   1 60.5418 2.88585   1
 -13  -4   1 0.09539 1.00466   1
 -13   4   1 0.06435 0.78343   1
  13   4  -1 0.45723 0.63808   1
 -12  -4   1 80.3653 3.78380   1
 -12   4   1 84.7486 3.21940   1
  12   4  -1 79.4840 2.17678   2
  12   4  -1 82.4283 2.90751   1
 -11  -4   1 100.662 4.14954   1
  11   4  -1 100.555 3.23703   1
 -11   4   1 104.476 3.59777   1
  11   4  -1 102.871 2.54777   2
 -10  -4   1 62.5444 3.06028   1
  10   4  -1 64.6651 1.78826   2
 -10   4   1 68.8864 1.70251   2
 -10   4   1 67.1297 2.60217   1
  10   4  -1 64.0032 2.35127   1
  -9  -4   1 3.77795 0.82547   1
  -9   4   1 3.10378 0.66082   1
   9   4  -1 3.50133 0.38274   2
   9   4  -1 2.94678 0.57473   1
  -9   4   1 3.43946 0.33636   2
   9   4  -1 5.83028 1.01608   1
  -8  -4   1 294.046 7.74666   1
  -8   4   1 287.772 6.82705   1
  -8   4   1 304.027 5.82029   2
   8   4  -1 290.262 6.78502   1
   8   4  -1 283.303 7.61147   1
   8   4  -1 299.708 5.90698   2
  -7  -4   1 58.2486 2.58302   1
  -7   4   1 58.5187 1.95732   1
  -7   4   1 63.3739 1.52492   2
   7   4  -1 55.8424 2.37505   1
   7   4  -1 61.2243 2.05174   1
  -6  -4   1 538.871 12.1294   1
   6   4  -1 548.246 12.1640   1
   6   4  -1 541.028 11.3501   1
  -6   4   1 544.804 11.0996   1
  -5   4   1 34.7130 1.08261   1
   5   4  -1 33.1538 1.32440   1
   5   4  -1 35.6876 1.60721   1
  -4  -4   1 68.0533 2.38388   1
   4   4  -1 70.5249 2.35937   1
  -4   4   1 71.9342 1.61371   1
   4   4  -1 67.0493 2.02717   1
  -3   4   1 681.739 13.3997   1
  -2   4   1 446.149 8.84963   1
   2   4  -1 441.620 9.15006   1
   2   4  -1 445.693 9.46631   1
   1   4  -1 188.514 4.30837   1
  -1   4   1 193.535 4.25664   1
   0  -4  -1 44.7972 1.54220   1
   0  -4   1 44.4513 1.37159   1
   0   4  -1 44.3721 1.45545   1
   0   4   1 45.4919 1.58479   1
  -1  -4  -1 0.23245 0.32696   1
   1   4   1 0.13529 0.25937   1
  -1   4  -1 0.20100 0.21071   1
  -2  -4  -1 40.3509 1.72041   1
   2  -4   1 42.3848 1.36251   1
   2   4   1 45.1330 1.77379   1
  -2   4  -1 43.2572 1.49730   1
  -3  -4  -1 877.552 18.2686   1
  -3   4  -1 856.937 17.6008   1
   3   4   1 894.080 18.3418   1
   4  -4   1 186.706 4.28086   1
  -4  -4  -1 176.159 5.02595   1
   4   4   1 174.392 4.96485   1
  -4   4  -1 175.306 4.47691   1
   5  -4   1 5.69228 0.57903   1
  -5  -4  -1 6.19090 1.01596   1
   5   4   1 6.02336 0.88299   1
   6  -4   1 0.44702 0.30790   1
  -6  -4  -1 -0.2281 0.40127   1
  -6   4  -1 0.29800 0.41100   1
   6   4   1 -0.7793 0.61824   1
  -7  -4  -1 112.738 4.23360   1
   7  -4   1 114.630 3.25069   1
  -7   4  -1 122.678 2.27380   2
  -7   4  -1 109.823 3.78776   1
   7   4   1 110.221 3.92835   1
  -8  -4  -1 1.87863 0.69958   1
   8  -4   1 2.68916 0.54199   1
   8   4   1 3.19200 1.00007   1
  -8   4  -1 2.03637 0.73959   1
   9  -4   1 530.207 11.7085   1
  -9  -4  -1 535.145 13.4052   1
  -9   4  -1 543.880 12.9779   1
   9   4   1 547.658 10.2205   2
 -10  -4  -1 52.0749 3.06106   1
 -10   4  -1 53.2983 2.86945   1
 -11  -4  -1 92.1158 4.30528   1
 -11   4  -1 91.7209 4.00819   1
 -12  -4  -1 -0.5262 0.93701   1
 -12   4  -1 0.79178 0.86590   1
 -13  -4  -1 9.59324 1.68830   1
 -13   4  -1 11.1414 1.86213   1
 -14  -4  -1 0.39165 1.22101   1
 -14   4  -1 -0.1608 1.26729   1
 -15  -4  -1 58.1583 3.93542   1
 -16  -4  -1 9.86566 2.07590   1
 -16   4  -1 10.9760 1.84084   1
 -17  -4  -1 -1.1941 2.09379   1
 -17   4  -1 -0.0465 1.98482   1
 -18  -4  -1 19.7016 2.73332   1
 -18   4  -1 19.9899 2.77664   1
 -18  -5   1 0.76608 2.18293   1
 -18   5   1 -1.6215 1.88272   1
 -17  -5   1 0.50254 1.84708   1
 -17   5   1 4.71185 1.49961   1
 -16  -5   1 0.41873 1.51341   1
 -16   5   1 1.43487 1.31034   1
 -15   5   1 33.3932 2.36713   1
 -14  -5   1 4.60773 1.17385   1
 -14   5   1 4.99398 1.07387   1
 -13  -5   1 7.63212 1.39833   1
  13   5  -1 9.43206 0.68538   2
 -13   5   1 9.84190 1.44655   1
 -12  -5   1 14.7487 1.77685   1
 -12   5   1 14.7589 1.44393   1
  12   5  -1 14.7018 0.80433   2
 -11  -5   1 28.7317 2.19363   1
 -11   5   1 25.8760 1.69947   1
  11   5  -1 29.0935 1.08249   2
 -10  -5   1 41.1579 2.48824   1
 -10   5   1 39.7989 1.89507   1
 -10   5   1 42.2521 1.20696   2
  10   5  -1 41.1325 1.32427   2
  10   5  -1 40.0165 1.88890   1
  -9  -5   1 227.421 6.78164   1
   9   5  -1 235.209 4.85194   2
  -9   5   1 238.102 4.73564   2
   9   5  -1 226.146 5.73912   1
  -9   5   1 225.629 5.77011   1
  -8  -5   1 12.9267 1.38438   1
   8   5  -1 12.8030 0.67583   2
  -8   5   1 14.1843 0.61819   2
   8   5  -1 12.8805 0.95722   1
  -8   5   1 13.7015 1.00964   1
   8   5  -1 13.4041 1.52930   1
  -7  -5   1 155.718 4.93053   1
  -7   5   1 164.920 4.02828   1
   7   5  -1 166.775 4.89353   1
   7   5  -1 161.220 4.23566   1
  -6  -5   1 15.6517 1.33911   1
   6   5  -1 16.1381 1.17553   1
  -6   5   1 14.3688 0.75041   1
   6   5  -1 15.5140 0.93590   1
  -5  -5   1 -0.4402 0.38229   1
   5   5  -1 0.07842 0.41372   1
   5   5  -1 -0.2608 0.21183   1
  -5   5   1 -0.1159 0.17861   1
  -4  -5   1 5.60410 0.65051   1
   4   5  -1 5.27956 0.51038   1
  -4   5   1 5.26648 0.32608   1
   4   5  -1 5.85719 0.68857   1
  -3  -5   1 594.891 12.8679   1
   3   5  -1 619.115 12.9077   1
   3   5  -1 601.554 12.3851   1
  -3   5   1 608.411 11.9380   1
  -2  -5   1 1473.85 28.0230   1
  -2   5   1 1454.97 28.8105   1
   2   5  -1 1370.53 29.6577   1
   2   5  -1 1449.07 28.5253   1
   1  -5  -1 358.327 7.50113   1
  -1  -5   1 365.470 7.51713   1
   1   5  -1 336.616 7.57224   1
  -1   5   1 372.953 7.62676   1
   0  -5  -1 1077.46 21.7252   1
   0  -5   1 1079.66 21.8613   1
   0   5  -1 1031.47 21.5302   1
   0   5   1 1077.31 21.2761   1
  -1  -5  -1 569.589 11.9118   1
   1  -5   1 566.183 11.4475   1
   1   5   1 566.393 12.0235   1
  -1   5  -1 555.931 11.5615   1
  -2  -5  -1 7.59123 0.76318   1
   2   5   1 7.08131 0.72408   1
  -2   5  -1 6.66649 0.53296   1
  -3  -5  -1 43.4321 1.95923   1
   3  -5   1 44.6157 1.45407   1
  -3   5  -1 43.3000 1.61837   1
   3   5   1 45.5057 1.93623   1
   4  -5   1 0.39877 0.22514   1
   4   5   1 0.17254 0.38224   1
  -4   5  -1 0.00724 0.24917   1
  -5  -5  -1 0.77421 0.49063   1
   5  -5   1 0.49018 0.27414   1
  -5   5  -1 0.04168 0.36518   1
   6  -5   1 29.7794 1.27451   1
  -6  -5  -1 29.1165 1.94091   1
  -6   5  -1 29.8553 1.61217   1
   6   5   1 32.0170 1.78432   1
  -7  -5  -1 31.2635 2.13741   1
   7  -5   1 31.8142 1.39799   1
  -7   5  -1 33.2713 0.81254   2
  -7   5  -1 31.8099 1.80975   1
   7   5   1 26.5323 1.95789   1
  -8  -5  -1 350.173 9.62269   1
   8  -5   1 361.402 8.08143   1
  -8   5  -1 338.063 8.93486   1
  -8   5  -1 378.895 6.71964   2
  -9  -5  -1 92.0730 4.10348   1
   9  -5   1 95.6704 2.95238   1
  -9   5  -1 94.1297 3.73286   1
 -10  -5  -1 26.8989 2.32214   1
  10   5   1 30.6593 0.97345   2
 -10   5  -1 29.0681 2.15897   1
 -11  -5  -1 44.2739 2.91664   1
  11   5   1 49.9326 1.37979   2
 -11   5  -1 50.3372 2.78941   1
 -12  -5  -1 2.39602 1.10258   1
 -12   5  -1 3.25512 1.05281   1
  12   5   1 3.20201 0.47230   2
 -13  -5  -1 26.5993 2.51351   1
 -13   5  -1 22.9494 2.22757   1
 -14  -5  -1 15.2501 2.63469   1
 -14   5  -1 24.1226 2.40675   1
  14   5   1 19.0166 1.89602   1
 -15  -5  -1 20.4283 2.86957   1
 -16  -5  -1 15.8001 2.27643   1
 -16   5  -1 21.5780 3.02888   1
 -17  -5  -1 -2.4036 2.15604   1
 -17   5  -1 2.39872 2.12703   1
 -18  -5  -1 5.48552 2.73248   1
 -18   5  -1 4.51848 2.54525   1
 -18  -6   1 -2.4203 2.28904   1
 -17  -6   1 7.50038 1.97510   1
 -16  -6   1 -1.7641 1.55818   1
 -16   6   1 -0.6860 1.24397   1
 -15  -6   1 8.00260 1.61109   1
 -15   6   1 10.4857 1.77223   1
 -14  -6   1 20.9510 2.29170   1
  14   6  -1 15.1283 1.74144   1
 -14   6   1 14.6017 1.71126   1
  14   6  -1 17.5138 0.95210   2
 -13  -6   1 6.07242 1.32760   1
 -13   6   1 7.61467 1.33008   1
  13   6  -1 5.58204 1.00986   1
  13   6  -1 6.30887 0.63007   2
 -12  -6   1 42.4840 2.67193   1
 -12   6   1 37.0994 2.03498   1
  12   6  -1 39.0812 1.38165   2
  12   6  -1 40.0649 2.07303   1
 -11  -6   1 0.45760 0.77460   1
 -11   6   1 0.54172 0.57657   1
 -11   6   1 0.88951 0.27545   2
  11   6  -1 0.61656 0.23585   2
  11   6  -1 0.25994 0.52801   1
 -10  -6   1 22.2785 1.80927   1
  10   6  -1 21.1589 0.90545   2
  10   6  -1 21.2513 1.41765   1
 -10   6   1 21.7163 0.84149   2
 -10   6   1 19.5646 1.34615   1
  -9  -6   1 6.19516 1.11305   1
  -9   6   1 6.84357 0.48680   2
   9   6  -1 6.50915 0.52901   2
  -9   6   1 5.98806 0.83478   1
  -8  -6   1 155.084 5.10178   1
   8   6  -1 147.256 4.87135   1
  -8   6   1 155.854 4.04025   1
  -7  -6   1 22.6901 1.64452   1
   7   6  -1 21.7325 1.22213   1
   7   6  -1 19.6485 1.60869   1
  -7   6   1 22.0659 1.10925   1
  -6  -6   1 299.230 7.81507   1
  -6   6   1 306.473 6.49518   1
   6   6  -1 306.360 7.02984   1
   6   6  -1 305.454 7.77837   1
  -5  -6   1 40.6801 2.06545   1
   5   6  -1 40.3200 1.60741   1
  -5   6   1 38.4743 1.20008   1
   5   6  -1 40.3912 1.84845   1
   4   6  -1 153.678 4.03549   1
   4   6  -1 166.323 4.56417   1
  -4   6   1 162.376 3.51538   1
   3   6  -1 241.314 6.00055   1
  -3   6   1 240.603 5.00736   1
   3   6  -1 238.995 5.55537   1
  -2   6   1 54.5690 1.69567   1
  -2   6   1 53.6018 1.47689   1
   2   6  -1 52.4772 1.78821   1
   2   6  -1 55.0981 2.01672   1
  -1  -6   1 22.6821 0.95207   1
  -1   6   1 24.4572 1.11687   1
   1   6  -1 21.7068 1.03632   1
   0  -6   1 8.92913 0.53538   1
   0  -6  -1 8.15531 0.71072   1
   0   6  -1 8.41985 0.63601   1
   0   6   1 7.82696 0.72104   1
   1  -6   1 70.6346 1.96479   1
  -1  -6  -1 69.8534 2.39052   1
   1   6   1 66.5137 2.38144   1
  -1   6  -1 67.8314 2.10167   1
  -2  -6  -1 4.57687 0.65082   1
   2  -6   1 4.05864 0.37461   1
  -2   6  -1 3.38183 0.42410   1
   2   6   1 4.31433 0.67471   1
  -3  -6  -1 280.862 7.09217   1
   3  -6   1 287.569 6.21013   1
   3   6   1 286.019 7.19683   1
  -3   6  -1 280.132 6.48611   1
   4  -6   1 63.0764 1.87698   1
  -4  -6  -1 58.5206 2.70576   1
   4   6   1 57.9975 2.45682   1
   5  -6   1 126.339 3.21097   1
  -5  -6  -1 121.042 4.25124   1
   5   6   1 123.197 4.17112   1
  -5   6  -1 123.690 3.62147   1
   6  -6   1 18.6985 0.97798   1
  -6  -6  -1 17.8817 1.63740   1
   6   6   1 13.8687 1.46968   1
  -6   6  -1 18.5500 1.25774   1
  -7  -6  -1 -0.0276 0.51183   1
   7  -6   1 1.28586 0.39243   1
   7   6   1 0.99630 0.94530   1
  -7   6  -1 2.27877 0.58339   1
  -8  -6  -1 6.09904 1.16342   1
   8  -6   1 7.62008 0.88413   1
  -8   6  -1 7.41752 0.35703   2
  -8   6  -1 7.51774 1.13008   1
  -9  -6  -1 44.4760 2.74047   1
   9  -6   1 43.5399 1.83988   1
  -9   6  -1 42.0180 2.31045   1
  -9   6  -1 45.4683 1.05306   2
 -10  -6  -1 19.2928 1.91736   1
  10  -6   1 16.2413 1.37743   1
  10   6   1 16.8956 0.75335   2
 -10   6  -1 17.2545 1.72896   1
 -11  -6  -1 16.9246 1.96597   1
 -11   6  -1 13.1353 1.81976   1
  11   6   1 15.1747 0.69539   2
 -12  -6  -1 -0.7151 1.00053   1
  12   6   1 0.09227 0.24230   2
 -12   6  -1 0.19913 0.93537   1
 -13  -6  -1 17.0800 2.31474   1
 -13   6  -1 19.1692 2.15257   1
  13   6   1 18.7224 0.85633   2
  14   6   1 30.3103 2.20906   1
 -14   6  -1 30.7874 2.60958   1
 -15  -6  -1 19.9147 3.02537   1
 -16  -6  -1 64.4718 4.44387   1
 -16   6  -1 75.7062 4.08896   1
 -17  -6  -1 8.51884 2.46833   1
 -17   6  -1 10.1492 2.42144   1
 -18  -6  -1 52.8793 5.16611   1
 -18   6  -1 39.9366 4.60635   1
 -18  -7   1 0.33920 2.44271   1
 -17  -7   1 -0.3660 1.90167   1
 -16  -7   1 9.91313 1.76939   1
 -16   7   1 8.91617 1.32144   1
 -15  -7   1 32.1700 3.14799   1
 -15   7   1 34.7023 2.32408   1
 -14  -7   1 1.15625 1.26452   1
 -14   7   1 2.62392 0.96627   1
  14   7  -1 2.82527 0.99509   1
  14   7  -1 3.91399 0.66706   2
 -13  -7   1 191.068 6.81571   1
  13   7  -1 181.039 4.27413   2
  13   7  -1 186.883 5.55455   1
 -13   7   1 185.382 5.30996   1
 -12  -7   1 163.350 6.12369   1
 -12   7   1 165.246 4.88167   1
 -12   7   1 169.619 3.69151   2
  12   7  -1 170.648 3.93175   2
  12   7  -1 167.443 5.01823   1
 -11  -7   1 49.5359 2.92895   1
  11   7  -1 48.6436 2.28311   1
  11   7  -1 48.0377 1.54397   2
 -11   7   1 48.3087 1.44148   2
 -11   7   1 48.2515 2.10384   1
 -10  -7   1 190.203 6.41752   1
  10   7  -1 196.921 5.44337   1
 -10   7   1 193.041 5.20381   1
  10   7  -1 196.676 4.37837   2
 -10   7   1 205.486 4.22815   2
  -9  -7   1 45.6319 2.63981   1
  -9   7   1 46.1027 1.92332   1
  -9   7   1 48.9861 1.41348   2
   9   7  -1 47.0127 2.10606   1
  -8  -7   1 0.20309 0.48898   1
   8   7  -1 0.70264 0.44140   1
  -8   7   1 0.42040 0.36634   1
  -7  -7   1 69.7157 3.11447   1
   7   7  -1 65.8382 2.93799   1
   7   7  -1 71.9149 2.55712   1
  -6  -7   1 2.89834 0.85323   1
  -6   7   1 3.25788 0.42590   1
   6   7  -1 3.51970 0.72124   1
  -5  -7   1 7.95662 1.01980   1
  -5   7   1 8.71093 0.52967   1
   5   7  -1 5.57362 0.97192   1
  -4  -7   1 3.70105 0.72276   1
   4   7  -1 4.30581 0.65042   1
  -4   7   1 5.98105 0.41853   1
   4   7  -1 5.07634 0.57544   1
  -3   7   1 83.3519 2.32503   1
   3   7  -1 83.1144 2.86038   1
  -3   7   1 85.6680 2.13102   1
   3   7  -1 81.6057 2.54014   1
   2   7  -1 537.193 11.5835   1
  -2   7   1 531.610 10.9431   1
   2   7  -1 510.728 11.0455   1
  -2   7   1 520.629 10.5702   1
  -1  -7   1 31.8502 1.21558   1
  -1   7   1 32.3723 1.40229   1
   1   7  -1 30.7470 1.49130   1
   0  -7   1 29.2704 1.12301   1
   0  -7  -1 29.3314 1.37962   1
   0   7  -1 28.6837 1.26237   1
   0   7   1 29.4712 1.42731   1
  -1  -7  -1 131.217 3.78572   1
   1  -7   1 131.441 3.25759   1
  -1   7  -1 133.193 3.50340   1
   1   7   1 132.010 3.88218   1
  -2  -7  -1 100.588 3.33107   1
   2  -7   1 104.674 2.68371   1
   2   7   1 102.475 3.40288   1
  -2   7  -1 97.5027 2.89727   1
   3  -7   1 18.7214 0.87646   1
  -3  -7  -1 17.9547 1.29213   1
   3   7   1 18.6628 1.37166   1
  -4  -7  -1 64.2876 2.80364   1
   4  -7   1 67.7376 1.98916   1
  -4   7  -1 61.3961 2.27482   1
   4   7   1 63.8511 2.61881   1
  -5  -7  -1 13.1467 1.38162   1
   5  -7   1 13.9778 0.78681   1
   5   7   1 12.4096 1.32816   1
  -5   7  -1 14.5303 1.07904   1
  -6  -7  -1 15.3804 1.48235   1
   6  -7   1 16.0105 0.90281   1
  -6   7  -1 14.7116 1.16836   1
  -7  -7  -1 294.783 8.39557   1
   7  -7   1 307.511 6.69644   1
  -7   7  -1 298.626 7.53366   1
   7   7   1 287.702 8.32009   1
   8  -7   1 717.723 14.4178   1
  -8  -7  -1 686.975 16.5424   1
  -8   7  -1 695.450 15.5824   1
   9  -7   1 1.72909 0.58778   1
  -9  -7  -1 0.28704 0.80560   1
  -9   7  -1 2.09021 0.26629   2
  -9   7  -1 2.07100 0.66819   1
  10  -7   1 378.129 8.41749   1
 -10  -7  -1 395.175 10.9495   1
 -10   7  -1 380.643 10.0541   1
 -11  -7  -1 0.81285 0.96921   1
 -11   7  -1 0.98817 0.83963   1
  11   7   1 1.22881 0.25636   2
 -12  -7  -1 11.5032 2.00682   1
  12   7   1 11.1774 0.65852   2
 -12   7  -1 13.9673 1.98385   1
 -13  -7  -1 38.3374 3.04391   1
 -13   7  -1 35.4785 2.64911   1
  13   7   1 36.2312 1.25625   2
 -14  -7  -1 2.74852 1.41034   1
  14   7   1 2.96530 1.03685   1
 -14   7  -1 3.52746 1.29137   1
 -15  -7  -1 -0.2841 1.62137   1
 -16  -7  -1 5.30982 1.93857   1
 -16   7  -1 4.64102 1.99167   1
 -17  -7  -1 17.2860 2.53241   1
 -17   7  -1 16.4927 2.44156   1
 -18  -7  -1 2.67238 2.90334   1
 -18   7  -1 -1.3336 2.68349   1
 -17  -8   1 8.24750 2.12958   1
 -16  -8   1 40.6743 3.58219   1
 -16   8   1 41.0112 2.54092   1
 -15  -8   1 2.83478 1.42787   1
 -15   8   1 4.78552 1.15316   1
  15   8  -1 5.60906 0.82916   2
 -14  -8   1 126.013 5.66977   1
  14   8  -1 127.120 4.52329   1
  14   8  -1 122.694 3.21633   2
 -14   8   1 125.514 4.06282   1
 -13  -8   1 4.04243 1.14136   1
  13   8  -1 6.14653 0.63187   2
 -13   8   1 5.15075 0.93406   1
  13   8  -1 4.90932 1.02559   1
 -12  -8   1 36.1152 2.72274   1
 -12   8   1 36.5900 1.26298   2
  12   8  -1 36.7743 1.36160   2
  12   8  -1 35.8717 2.13199   1
 -12   8   1 39.2966 1.96919   1
 -11  -8   1 116.446 4.94530   1
  11   8  -1 122.631 4.07182   1
  11   8  -1 120.233 3.00439   2
 -11   8   1 118.199 3.71966   1
 -11   8   1 120.626 2.83413   2
 -10  -8   1 221.005 7.21538   1
 -10   8   1 222.188 5.77863   1
  10   8  -1 233.186 6.21037   1
 -10   8   1 228.645 4.81763   2
  -9  -8   1 1.75516 0.71509   1
  -9   8   1 2.65878 0.59109   1
   9   8  -1 3.44316 0.69181   1
  -8  -8   1 134.816 4.93110   1
   8   8  -1 133.434 4.10137   1
  -8   8   1 139.347 3.67834   1
  -7  -8   1 82.8523 3.50230   1
   7   8  -1 78.4908 3.29079   1
  -7   8   1 81.3571 2.40387   1
   7   8  -1 78.9735 2.83692   1
  -6  -8   1 10.5137 1.29011   1
   6   8  -1 11.2925 0.96153   1
   6   8  -1 8.73388 1.36241   1
  -5  -8   1 131.784 4.45413   1
   5   8  -1 131.148 3.83650   1
   5   8  -1 137.402 4.32021   1
  -5   8   1 138.720 3.32660   1
   4   8  -1 27.3775 1.53986   1
   4   8  -1 28.4516 1.43095   1
  -4   8   1 29.8653 1.07923   1
  -3   8   1 67.9768 1.90068   1
   3   8  -1 64.7532 2.33718   1
   3   8  -1 67.2358 2.57279   1
  -3   8   1 68.4376 2.13246   1
  -2   8   1 54.8676 1.95178   1
   2   8  -1 58.7614 2.28170   1
  -2   8   1 53.3979 1.66013   1
  -1  -8   1 342.433 7.36815   1
  -1   8   1 329.027 7.22555   1
  -1   8   1 337.249 7.66134   1
   1   8  -1 327.842 7.89313   1
   0  -8   1 440.686 9.22989   1
   0  -8  -1 429.458 9.65594   1
   0   8   1 438.697 9.83517   1
   1  -8   1 277.761 6.06394   1
  -1  -8  -1 267.032 6.68703   1
   1   8   1 270.936 6.92347   1
  -2  -8  -1 792.197 17.0286   1
   2  -8   1 810.318 16.0728   1
  -2   8  -1 790.385 16.4492   1
   2   8   1 805.919 17.2887   1
   3  -8   1 5.12441 0.46430   1
  -3   8  -1 4.16864 0.65006   1
   3   8   1 3.61226 0.62464   1
  -4  -8  -1 328.310 8.50921   1
   4  -8   1 340.694 7.22097   1
  -4   8  -1 324.720 7.69971   1
   4   8   1 331.682 8.62939   1
  -5  -8  -1 58.2302 2.82463   1
   5  -8   1 62.4056 1.92027   1
  -5   8  -1 59.9949 2.34554   1
   5   8   1 64.2918 2.83670   1
  -6  -8  -1 13.0713 1.48954   1
   6  -8   1 15.6873 0.89870   1
   6   8   1 9.73146 1.71715   1
  -6   8  -1 13.8317 1.17084   1
   7  -8   1 51.9305 1.77999   1
  -7  -8  -1 48.4676 2.83741   1
  -7   8  -1 50.3937 2.34940   1
  -8  -8  -1 3.83378 1.05987   1
  -8   8  -1 4.73132 0.93304   1
   9  -8   1 326.932 7.19419   1
  -9  -8  -1 306.838 9.37123   1
  -9   8  -1 320.920 8.56240   1
  -9   8  -1 343.830 6.33785   2
  10  -8   1 61.0540 2.07017   1
 -10  -8  -1 62.5993 3.49977   1
 -10   8  -1 60.1082 2.95653   1
 -11  -8  -1 98.4980 4.68082   1
 -11   8  -1 95.7783 4.06927   1
 -12  -8  -1 -1.3909 1.08026   1
  12   8   1 0.57955 0.26566   2
 -12   8  -1 2.01870 1.01514   1
 -13  -8  -1 8.28105 1.49256   1
  13   8   1 5.43344 0.60643   2
 -13   8  -1 5.59456 1.26865   1
  13   8   1 5.92815 1.02517   1
 -14  -8  -1 -0.5146 1.42776   1
  14   8   1 0.65677 0.41307   2
 -14   8  -1 0.08010 1.29476   1
  14   8   1 -0.7051 1.05869   1
 -15  -8  -1 24.2174 3.21345   1
 -16  -8  -1 6.03843 2.11753   1
 -16   8  -1 5.86943 1.93741   1
 -17  -8  -1 -3.7332 2.53469   1
 -17   8  -1 -1.2848 2.25147   1
 -16  -9   1 1.38534 1.81183   1
 -15  -9   1 17.1195 2.83889   1
 -15   9   1 18.0637 1.89650   1
  15   9  -1 15.8610 1.12101   2
 -14  -9   1 0.30867 1.31777   1
  14   9  -1 -0.3414 1.03911   1
 -14   9   1 0.27407 0.94080   1
  14   9  -1 0.70848 0.40776   2
 -13  -9   1 -1.7198 1.13867   1
  13   9  -1 -0.1737 0.30533   2
  13   9  -1 0.12327 0.83518   1
 -13   9   1 0.33414 0.80833   1
 -12  -9   1 22.8042 2.25868   1
 -12   9   1 18.4789 1.44706   1
  12   9  -1 20.0093 0.99400   2
  12   9  -1 19.0302 1.68476   1
 -11  -9   1 36.6710 2.64722   1
  11   9  -1 35.9192 2.04719   1
 -11   9   1 33.3258 1.74600   1
 -11   9   1 35.3044 1.29914   2
  11   9  -1 33.2578 1.33601   2
 -10  -9   1 56.9952 3.18622   1
  10   9  -1 55.9021 2.57623   1
 -10   9   1 54.2832 2.22404   1
 -10   9   1 54.7560 1.66960   2
  -9  -9   1 69.9833 3.46958   1
  -9   9   1 66.9430 2.39068   1
   9   9  -1 67.7331 2.78589   1
  -8  -9   1 82.2318 3.73850   1
   8   9  -1 82.0189 3.04601   1
  -8   9   1 85.2378 2.62115   1
  -7  -9   1 118.050 4.47649   1
   7   9  -1 121.242 3.82819   1
  -7   9   1 120.752 3.23478   1
  -6  -9   1 0.61187 0.46406   1
   6   9  -1 -0.0578 0.85262   1
  -6   9   1 1.03289 0.34515   1
   6   9  -1 0.97116 0.42393   1
  -5  -9   1 98.9663 3.79008   1
   5   9  -1 97.9076 3.18243   1
   5   9  -1 95.0427 3.52925   1
  -5   9   1 99.3839 2.68357   1
   4   9  -1 8.65150 0.84532   1
  -4   9   1 7.58439 0.65746   1
   4   9  -1 6.40105 1.03698   1
  -4   9   1 8.92029 0.74497   1
   3   9  -1 16.7895 1.27586   1
   3   9  -1 16.5017 1.14208   1
  -3   9   1 17.1647 0.91291   1
  -3   9   1 16.4053 1.00626   1
   2   9  -1 14.3490 1.17982   1
  -2   9   1 16.4160 0.88506   1
  -2   9   1 17.1245 1.10165   1
   2   9  -1 14.2669 1.05338   1
   1   9  -1 55.1671 2.12060   1
  -1   9   1 58.6150 1.93041   1
   1   9  -1 60.2839 2.37268   1
  -1   9   1 57.4515 2.21656   1
   0  -9   1 63.2004 1.99343   1
   0   9  -1 60.8446 2.25146   1
   0   9   1 63.3262 2.50235   1
  -1  -9  -1 237.075 6.19056   1
   1  -9   1 239.365 5.50988   1
  -1   9  -1 241.955 5.90379   1
   1   9   1 247.427 6.44046   1
   2  -9   1 284.659 6.26013   1
  -2  -9  -1 276.471 7.19035   1
   2   9   1 277.956 7.35067   1
  -2   9  -1 279.689 6.67801   1
  -3  -9  -1 66.9846 2.90173   1
   3  -9   1 67.2739 2.02556   1
   3   9   1 68.1033 2.94288   1
  -3   9  -1 63.1960 2.41457   1
  -4  -9  -1 0.96977 0.52929   1
   4  -9   1 1.32046 0.28159   1
  -4   9  -1 1.34215 0.45318   1
   4   9   1 0.96726 0.73918   1
   5  -9   1 24.2085 1.08200   1
  -5  -9  -1 24.2765 1.86458   1
  -5   9  -1 22.8130 1.43623   1
   5   9   1 23.5328 1.89175   1
   6  -9   1 243.723 5.37056   1
  -6  -9  -1 239.608 7.13392   1
  -6   9  -1 228.589 6.07294   1
   6   9   1 214.845 6.84441   1
   7  -9   1 201.250 4.64880   1
  -7  -9  -1 192.930 6.44633   1
  -7   9  -1 189.744 5.49483   1
   8  -9   1 172.643 4.13465   1
  -8  -9  -1 167.699 6.02052   1
  -8   9  -1 165.290 5.13244   1
   9  -9   1 7.97537 0.96726   1
  -9  -9  -1 8.95141 1.52264   1
  -9   9  -1 11.2237 1.37090   1
 -10  -9  -1 0.78705 0.85332   1
  10  -9   1 1.42323 0.56768   1
 -10   9  -1 0.42711 0.69744   1
 -10   9  -1 0.43140 0.22857   2
 -11  -9  -1 -0.4253 0.99000   1
 -11   9  -1 -0.1487 0.85062   1
 -12  -9  -1 1.06288 1.09834   1
 -12   9  -1 -0.1609 1.08848   1
  12   9   1 0.58388 0.26207   2
  12   9   1 -0.0123 0.72057   1
  13   9   1 9.46003 1.59768   1
 -13   9  -1 12.5200 2.17794   1
  13   9   1 10.3690 0.71894   2
 -14  -9  -1 7.57572 1.75204   1
 -14   9  -1 10.7446 1.68769   1
  14   9   1 10.9956 0.87187   2
  14   9   1 9.67041 1.57721   1
 -15  -9  -1 22.5972 3.49453   1
  15   9   1 22.8668 2.87429   1
 -15   9  -1 17.2916 2.77394   1
 -16  -9  -1 2.80965 2.15898   1
 -16   9  -1 1.68268 1.96645   1
 -17  -9  -1 4.09277 2.69487   1
 -17   9  -1 6.37000 2.37603   1
 -16 -10   1 14.0262 2.23582   1
  16  10  -1 17.0087 1.26955   2
 -15 -10   1 2.20727 1.60599   1
  15  10  -1 4.35187 0.65179   2
 -14 -10   1 -0.6018 1.34229   1
  14  10  -1 0.31043 1.10218   1
  14  10  -1 0.38619 0.41147   2
 -14  10   1 0.51991 0.91907   1
 -13 -10   1 4.37794 1.21756   1
  13  10  -1 2.27155 0.95113   1
 -13  10   1 2.21176 0.85917   1
  13  10  -1 3.48818 0.58189   2
 -12 -10   1 1.68433 0.99198   1
  12  10  -1 0.80950 0.73424   1
 -12  10   1 -0.4167 0.74090   1
  12  10  -1 0.70118 0.27212   2
 -11 -10   1 14.7715 1.81598   1
  11  10  -1 9.85243 1.34452   1
 -11  10   1 11.1512 0.92881   2
 -11  10   1 10.0404 1.28204   1
 -10 -10   1 0.81044 0.78927   1
 -10  10   1 0.39835 0.59241   1
  10  10  -1 1.28087 0.65661   1
  -9 -10   1 125.268 4.94691   1
  -9  10   1 121.523 3.57066   1
   9  10  -1 122.495 4.13448   1
  -8 -10   1 50.9597 2.95028   1
   8  10  -1 52.1231 2.39309   1
  -8  10   1 51.6567 1.98183   1
  -7 -10   1 9.34807 1.43093   1
   7  10  -1 10.9390 1.09633   1
  -7  10   1 9.94468 0.81718   1
  -6 -10   1 7.48868 1.22804   1
   6  10  -1 9.92586 0.99156   1
  -6  10   1 9.79182 0.78207   1
  -5  10   1 32.2259 1.37009   1
   5  10  -1 31.0767 1.98586   1
   5  10  -1 32.9760 1.74149   1
  -4  10   1 133.878 3.44904   1
  -4  10   1 131.975 3.64608   1
   4  10  -1 131.319 3.95048   1
   4  10  -1 129.835 4.39591   1
   3  10  -1 114.805 3.56648   1
   3  10  -1 119.356 3.99990   1
  -3  10   1 113.944 3.40832   1
  -3  10   1 117.300 3.12265   1
   2  10  -1 89.7260 3.23407   1
  -2  10   1 85.8388 2.54242   1
  -2  10   1 88.0044 2.90159   1
   2  10  -1 81.1278 2.85269   1
  -1  10   1 32.4752 1.68761   1
   1  10  -1 30.5932 1.56402   1
   1  10  -1 34.4518 1.81710   1
  -1  10   1 31.7127 1.38328   1
   0  10   1 125.136 3.52002   1
   0  10  -1 126.575 3.77206   1
   0  10   1 127.445 4.04399   1
   0  10  -1 134.465 4.08590   1
   1 -10   1 46.3610 1.62415   1
  -1 -10  -1 45.9161 2.14026   1
  -1  10  -1 44.9153 1.94170   1
   1  10   1 46.9435 2.29108   1
   2 -10   1 4.45518 0.51752   1
   2  10   1 3.83319 0.80053   1
  -2  10  -1 5.31469 0.73680   1
  -3 -10  -1 2.28254 0.65429   1
   3  10   1 4.46276 0.87911   1
  -3  10  -1 2.19686 0.54124   1
  -4 -10  -1 0.81644 0.56844   1
   4 -10   1 1.02772 0.32819   1
  -4  10  -1 1.25448 0.48162   1
   4  10   1 0.99365 0.86787   1
  -5 -10  -1 2.62880 0.78215   1
   5 -10   1 3.72701 0.61038   1
  -5  10  -1 2.93443 0.56729   1
   5  10   1 3.69109 1.02288   1
  -6 -10  -1 211.979 6.79356   1
   6 -10   1 221.809 5.06333   1
  -6  10  -1 214.721 5.86375   1
   7 -10   1 220.273 5.01141   1
  -7 -10  -1 215.977 7.03124   1
  -7  10  -1 208.070 5.94550   1
   8 -10   1 3.25420 0.53838   1
  -8 -10  -1 3.37551 0.98008   1
  -8  10  -1 3.07757 0.72089   1
  -9 -10  -1 106.884 4.75136   1
   9 -10   1 101.645 2.75866   1
  -9  10  -1 104.798 3.91670   1
 -10 -10  -1 9.54750 1.85033   1
  10 -10   1 7.79751 0.88363   1
 -10  10  -1 8.53770 0.61097   2
 -10  10  -1 7.98851 1.41930   1
 -11 -10  -1 1.59965 1.09818   1
 -11  10  -1 0.12278 0.94559   1
 -12 -10  -1 26.7843 2.82254   1
  12  10   1 26.6110 2.02255   1
  12  10   1 25.5443 1.15445   2
 -12  10  -1 29.9113 2.39245   1
 -13 -10  -1 48.2853 3.59404   1
  13  10   1 47.9846 1.57334   2
 -13  10  -1 49.5829 3.19026   1
  13  10   1 46.1638 2.81275   1
 -14 -10  -1 1.90937 1.63205   1
  14  10   1 0.81661 0.44180   2
  14  10   1 3.20085 1.15451   1
 -14  10  -1 -1.6858 1.46445   1
 -15 -10  -1 0.39202 1.95899   1
  15  10   1 -0.6281 1.52588   1
 -15  10  -1 1.93188 1.70192   1
 -16 -10  -1 -0.2337 2.27196   1
 -16  10  -1 0.77479 2.05492   1
 -17 -10  -1 -4.2315 2.81548   1
 -17  10  -1 3.53311 2.49327   1
  16  11  -1 1.08164 0.79249   2
  15  11  -1 133.687 3.57800   2
 -14 -11   1 9.07499 1.67647   1
  14  11  -1 12.0375 0.96159   2
  14  11  -1 9.94349 1.56132   1
 -13  11   1 42.6597 2.06349   1
  13  11  -1 41.1064 1.57646   2
  13  11  -1 40.0147 2.56634   1
 -12 -11   1 2.15520 1.33758   1
 -12  11   1 4.46771 0.88316   1
  12  11  -1 3.00392 0.46967   2
  12  11  -1 2.62613 0.80063   1
 -11 -11   1 26.7147 2.39707   1
  11  11  -1 24.9813 1.90175   1
 -11  11   1 26.0954 1.65143   1
 -10 -11   1 1.49846 0.87047   1
 -10  11   1 1.66514 0.58859   1
  10  11  -1 2.15799 0.78998   1
  -9 -11   1 254.637 8.15710   1
   9  11  -1 260.992 7.07953   1
  -9  11   1 256.470 6.30084   1
  -8 -11   1 1.95620 0.73368   1
   8  11  -1 0.81670 0.46928   1
  -8  11   1 1.78273 0.53535   1
  -7 -11   1 336.366 9.52686   1
   7  11  -1 346.133 8.53047   1
  -7  11   1 338.498 7.73365   1
   6  11  -1 0.08243 0.45967   1
  -6  11   1 0.07393 0.32519   1
   5  11  -1 101.638 4.03600   1
   5  11  -1 107.221 3.59145   1
  -5  11   1 107.260 3.06378   1
  -5  11   1 104.647 3.16910   1
   4  11  -1 30.3872 1.71202   1
   4  11  -1 30.1030 2.11048   1
  -4  11   1 32.3950 1.58319   1
  -4  11   1 30.1659 1.39688   1
  -3  11   1 15.8714 0.98645   1
  -3  11   1 15.0152 1.16722   1
   3  11  -1 17.6828 1.52128   1
  -2  11   1 48.2048 2.15856   1
  -2  11   1 48.0512 1.82594   1
   2  11  -1 50.2516 2.43616   1
   2  11  -1 48.0896 2.11536   1
   1  11  -1 1.63421 0.58972   1
  -1  11   1 0.92454 0.31603   1
   1  11  -1 0.71168 0.29569   1
   0  11  -1 44.4634 2.01102   1
   0  11  -1 41.9448 2.15890   1
   0  11   1 46.3750 1.84363   1
   0  11   1 45.6241 2.25179   1
   1  11   1 233.667 5.76711   1
   1  11   1 233.625 6.51722   1
  -1  11  -1 219.497 5.85163   1
   2 -11   1 35.4432 1.42828   1
  -2 -11  -1 33.0825 2.01682   1
   2  11   1 34.1604 2.09182   1
  -2  11  -1 36.1785 1.80145   1
  -3 -11  -1 203.641 6.04950   1
   3 -11   1 198.593 4.78366   1
  -3  11  -1 190.854 5.31657   1
   3  11   1 198.236 6.16867   1
  -4 -11  -1 37.2964 2.37221   1
   4 -11   1 36.8934 1.46665   1
   4  11   1 36.8198 2.52894   1
  -4  11  -1 38.0233 1.90820   1
  -5 -11  -1 7.38468 1.18227   1
   5 -11   1 7.62059 0.75976   1
  -5  11  -1 7.22404 0.93951   1
   5  11   1 8.38356 1.31157   1
  -6 -11  -1 0.05536 0.68996   1
   6 -11   1 0.23206 0.41222   1
  -6  11  -1 0.25052 0.48581   1
   7 -11   1 38.9553 1.51163   1
  -7 -11  -1 42.8161 2.72244   1
  -7  11  -1 38.2850 2.08503   1
  -8 -11  -1 51.5301 3.21172   1
   8 -11   1 52.9808 1.76373   1
  -8  11  -1 52.0032 2.60384   1
  -9 -11  -1 23.0217 2.28585   1
   9 -11   1 20.7732 1.15337   1
  -9  11  -1 23.9686 1.78746   1
  10 -11   1 109.076 2.72620   1
 -10 -11  -1 112.131 5.05359   1
 -10  11  -1 108.223 4.20223   1
 -11 -11  -1 3.35808 1.28393   1
  11  11   1 2.81681 0.86691   1
 -11  11  -1 3.91906 1.06978   1
 -12 -11  -1 29.0248 2.93544   1
  12  11   1 25.0125 2.06918   1
 -12  11  -1 28.7445 2.51942   1
 -13 -11  -1 17.8971 2.67746   1
  13  11   1 12.7900 2.00409   1
 -13  11  -1 14.2771 1.87626   1
  13  11   1 15.1550 0.86030   2
 -14 -11  -1 2.02746 1.75501   1
 -14  11  -1 2.15279 1.57053   1
  14  11   1 3.68517 0.55617   2
  14  11   1 5.01934 1.43860   1
 -15 -11  -1 43.8936 4.07328   1
 -15  11  -1 42.1010 3.37452   1
 -16 -11  -1 26.1169 2.96865   1
 -16  11  -1 21.1490 3.70510   1
 -17 -11  -1 -1.7794 3.06313   1
  15  12  -1 6.17711 1.01634   2
  14  12  -1 20.9272 1.18974   2
  14  12  -1 21.0310 2.45370   1
 -13 -12   1 0.96470 1.29706   1
  13  12  -1 0.68188 0.37449   2
 -13  12   1 0.22568 0.87043   1
  13  12  -1 -0.0282 1.05985   1
 -12 -12   1 14.4302 2.26722   1
 -12  12   1 16.1344 1.51617   1
  12  12  -1 11.4609 1.72843   1
  12  12  -1 13.8170 0.96650   2
 -11 -12   1 57.0595 3.56824   1
  11  12  -1 51.1113 2.76255   1
 -11  12   1 54.2682 2.33441   1
 -10 -12   1 8.61117 1.59208   1
 -10  12   1 10.6364 1.23809   1
  10  12  -1 12.5881 1.43832   1
  -9 -12   1 0.82640 0.75835   1
  -9  12   1 1.11841 0.55850   1
   9  12  -1 0.33250 0.57427   1
   8  12  -1 5.88428 1.08343   1
  -8  12   1 5.62392 0.89622   1
  -7  12   1 7.64941 0.86449   1
   7  12  -1 7.83508 1.06973   1
  -6  12   1 61.3315 2.21462   1
  -6  12   1 57.5611 2.27349   1
   6  12  -1 61.9456 2.69805   1
  -5  12   1 77.5748 2.56693   1
  -5  12   1 77.9620 2.72125   1
   5  12  -1 77.4848 3.03560   1
   4  12  -1 158.612 4.74389   1
  -4  12   1 159.358 4.50420   1
   4  12  -1 151.679 5.26504   1
  -4  12   1 159.305 4.21299   1
  -3  12   1 473.494 10.8225   1
   3  12  -1 476.031 10.9528   1
   3  12  -1 477.903 11.6978   1
  -3  12   1 468.996 10.3147   1
   2  12  -1 15.6768 1.26361   1
  -2  12   1 17.4814 1.48040   1
   2  12  -1 16.0927 1.60998   1
  -2  12   1 17.7458 1.09360   1
  -1  12   1 190.842 4.94299   1
   1  12  -1 198.952 5.81801   1
  -1  12   1 193.166 5.54152   1
   1  12  -1 184.802 5.28752   1
   0  12   1 4.98584 0.70218   1
   0  12  -1 4.55486 0.76347   1
   0  12   1 5.87797 0.97123   1
   1  12   1 207.053 6.25852   1
  -1  12  -1 223.568 6.09335   1
  -1  12  -1 206.258 5.67415   1
   1  12   1 211.818 5.52593   1
  -2 -12  -1 16.7723 1.55439   1
  -2  12  -1 15.1974 1.24251   1
   2  12   1 14.6676 1.65451   1
   2  12   1 15.8098 1.17833   1
   3 -12   1 81.2404 2.53070   1
  -3 -12  -1 84.1932 3.54429   1
   3  12   1 80.1555 2.96275   1
  -3  12  -1 82.3885 3.04224   1
   3  12   1 85.0249 3.73316   1
  -4 -12  -1 18.7006 1.81122   1
   4 -12   1 17.7227 1.08655   1
   4  12   1 19.4937 2.22608   1
  -4  12  -1 19.3568 1.37322   1
   5 -12   1 119.025 3.25861   1
  -5 -12  -1 121.891 4.78131   1
  -5  12  -1 121.830 4.01984   1
  -6 -12  -1 -0.0641 0.72480   1
   6 -12   1 1.24362 0.50326   1
  -6  12  -1 0.38992 0.46444   1
  -7 -12  -1 136.100 5.44470   1
   7 -12   1 146.671 3.71362   1
  -7  12  -1 135.880 4.48109   1
  -8 -12  -1 22.5011 2.06491   1
  -8  12  -1 20.3923 1.63799   1
  -9 -12  -1 33.9435 2.62584   1
   9  12   1 32.9805 2.08231   1
  -9  12  -1 33.6128 2.20373   1
 -10 -12  -1 12.4582 2.01258   1
 -10  12  -1 17.2065 1.70673   1
  10  12   1 15.8850 1.54299   1
 -11 -12  -1 8.26258 1.61063   1
 -11  12  -1 8.36988 1.29332   1
  11  12   1 5.34108 0.98168   1
  12  12   1 64.8612 3.23458   1
 -12  12  -1 61.7152 3.44529   1
 -13 -12  -1 8.86366 1.78166   1
  13  12   1 5.68957 0.75885   2
  13  12   1 10.7481 1.90988   1
 -13  12  -1 5.29868 1.54230   1
 -14 -12  -1 2.05715 1.83238   1
  14  12   1 5.66134 0.84088   2
  14  12   1 3.68524 1.41406   1
 -15 -12  -1 -2.6803 2.22492   1
 -15  12  -1 -2.0150 1.86609   1
 -16 -12  -1 5.46024 2.79408   1
 -16  12  -1 1.65458 2.36356   1
  15  13  -1 8.70303 1.14385   2
  14  13  -1 2.19156 0.53470   2
  14  13  -1 2.29726 1.46705   1
  13  13  -1 15.6083 1.02726   2
  13  13  -1 13.5455 2.09450   1
  12  13  -1 6.59455 1.17573   1
 -12  13   1 7.06746 1.01863   1
 -11  13   1 11.4013 1.36980   1
  11  13  -1 9.27517 1.58816   1
 -10  13   1 94.7921 3.16293   1
  10  13  -1 94.8522 3.87263   1
   9  13  -1 6.13635 1.12812   1
  -9  13   1 5.67580 0.82125   1
  -8  13   1 144.590 4.17041   1
  -8  13   1 149.599 4.21250   1
   8  13  -1 150.972 4.96610   1
   7  13  -1 2.65150 0.65756   1
  -7  13   1 2.00216 0.53218   1
  -7  13   1 2.63620 0.68849   1
  -6  13   1 8.02348 1.05814   1
  -6  13   1 6.01891 0.85139   1
   6  13  -1 5.83695 1.03522   1
  -5  13   1 23.2564 1.53934   1
  -5  13   1 25.4942 1.42623   1
   5  13  -1 25.5243 1.71059   1
   4  13  -1 184.453 5.40454   1
  -4  13   1 181.049 5.13995   1
  -4  13   1 178.125 4.78600   1
   3  13  -1 83.5418 3.65834   1
   3  13  -1 80.3800 3.16862   1
  -3  13   1 90.1090 3.25182   1
  -3  13   1 82.5066 2.79538   1
  -2  13   1 75.3683 2.64216   1
  -2  13   1 78.3065 3.07347   1
   2  13  -1 73.9684 2.96387   1
   2  13  -1 75.0704 3.36847   1
   1  13  -1 1.55391 0.52910   1
  -1  13   1 1.31113 0.65505   1
  -1  13   1 1.10803 0.37529   1
   1  13  -1 1.36325 0.77904   1
   0  13  -1 134.359 4.55664   1
   0  13   1 127.809 4.51281   1
   0  13  -1 129.005 4.17281   1
   0  13   1 127.571 3.86928   1
   1  13   1 221.437 6.60211   1
  -1  13  -1 209.631 5.89888   1
  -1  13  -1 220.871 6.29566   1
   1  13   1 212.303 5.67572   1
   2  13   1 -0.5106 0.93656   1
  -2  13  -1 0.43643 0.43328   1
   2  13   1 0.01415 0.35977   1
  -3 -13  -1 48.4690 2.75378   1
   3  13   1 48.9837 2.99992   1
  -3  13  -1 46.9185 2.24891   1
   3  13   1 50.0275 2.27990   1
  -4 -13  -1 32.7531 2.28974   1
  -4  13  -1 33.2133 1.91142   1
   4  13   1 32.2500 1.84979   1
  -5 -13  -1 265.762 8.01078   1
  -5  13  -1 256.906 6.97604   1
   5  13   1 261.238 7.01236   1
  -6 -13  -1 38.1819 2.73839   1
   6  13   1 39.3142 2.12975   1
  -6  13  -1 39.8380 2.19099   1
  -7 -13  -1 24.5043 2.33440   1
   7  13   1 24.3178 1.74645   1
  -7  13  -1 25.8980 1.80411   1
  -8 -13  -1 0.82358 0.89104   1
  -8  13  -1 0.66555 0.64793   1
   8  13   1 0.65591 0.54055   1
  -9 -13  -1 51.1311 3.28550   1
   9  13   1 48.4745 2.59041   1
  -9  13  -1 50.8050 2.70874   1
 -10 -13  -1 0.94655 1.07869   1
  10  13   1 1.02749 0.79455   1
 -10  13  -1 3.58711 1.09686   1
 -11 -13  -1 1.94490 1.22446   1
 -11  13  -1 2.74013 1.13149   1
  11  13   1 1.22270 0.82918   1
 -12 -13  -1 7.65025 1.66803   1
  12  13   1 12.5904 1.85002   1
 -12  13  -1 7.26305 1.48194   1
 -13 -13  -1 18.7563 3.19650   1
 -13  13  -1 22.1432 2.79227   1
  13  13   1 18.7282 1.19587   2
  13  13   1 22.0765 2.41666   1
 -14 -13  -1 2.04628 2.05182   1
 -14  13  -1 5.96819 1.87890   1
  14  13   1 2.21796 0.54202   2
  14  13   1 3.70805 1.69038   1
 -15 -13  -1 -3.3113 2.26715   1
 -15  13  -1 0.27406 1.98766   1
 -16 -13  -1 0.63296 2.71023   1
  15  14  -1 2.20721 0.67647   2
  14  14  -1 42.7966 1.97128   2
  14  14  -1 42.7574 3.42743   1
  13  14  -1 18.9576 2.44556   1
  13  14  -1 20.2094 1.21666   2
  12  14  -1 -0.1465 1.04627   1
 -12  14   1 -0.6975 0.96123   1
  11  14  -1 1.87944 0.94541   1
 -11  14   1 0.47073 0.84067   1
 -10  14   1 0.44945 0.84018   1
  10  14  -1 3.02736 0.79834   1
 -10  14   1 2.56861 0.76501   1
  -9  14   1 38.8092 1.98928   1
   9  14  -1 40.4648 2.46060   1
  -9  14   1 36.7157 1.96923   1
  -8  14   1 33.8168 1.85812   1
  -8  14   1 31.7367 1.71877   1
   8  14  -1 34.0504 2.17641   1
  -7  14   1 5.36837 0.96721   1
  -7  14   1 6.98812 1.24917   1
   7  14  -1 6.34500 1.10344   1
   6  14  -1 116.827 4.24152   1
  -6  14   1 115.781 3.83069   1
  -6  14   1 121.950 3.72789   1
  -5  14   1 2.84290 0.59871   1
   5  14  -1 2.30179 0.72436   1
  -5  14   1 3.46660 0.81416   1
   4  14  -1 246.994 6.81422   1
  -4  14   1 239.373 6.12159   1
  -4  14   1 238.777 6.56014   1
   3  14  -1 2.92410 0.74602   1
  -3  14   1 3.72820 0.82791   1
  -3  14   1 2.77260 0.60509   1
  -2  14   1 0.60499 0.76481   1
  -2  14   1 0.03464 0.35533   1
   2  14  -1 0.14719 0.42375   1
   2  14  -1 -0.4078 1.07899   1
  -1  14   1 9.29428 0.94637   1
   1  14  -1 8.13046 1.03574   1
  -1  14   1 8.97929 1.54233   1
   1  14  -1 9.55581 1.71732   1
   0  14   1 29.8482 1.64773   1
   0  14   1 31.6156 2.19788   1
   0  14  -1 27.2359 1.79566   1
   0  14  -1 28.9145 2.20761   1
  -1  14  -1 387.194 9.55965   1
   1  14   1 389.789 9.28480   1
  -1  14  -1 395.244 9.98161   1
   1  14   1 391.785 10.3135   1
  -2  14  -1 257.495 7.17350   1
   2  14   1 244.902 7.54750   1
  -2  14  -1 253.422 6.81934   1
   2  14   1 250.737 6.62472   1
   3  14   1 45.8281 2.21853   1
  -3  14  -1 42.6378 2.20530   1
   3  14   1 39.9187 3.08535   1
  -4 -14  -1 149.303 5.44734   1
   4  14   1 142.727 4.62602   1
  -4  14  -1 144.935 4.69381   1
  -5 -14  -1 13.5707 1.74914   1
   5  14   1 12.6889 1.26654   1
  -5  14  -1 12.5390 1.28581   1
  -6 -14  -1 0.06732 0.78539   1
   6  14   1 -0.2102 0.42538   1
  -6  14  -1 -0.0019 0.56736   1
  -7 -14  -1 125.892 5.33293   1
  -7  14  -1 126.443 4.43232   1
   7  14   1 127.801 4.49672   1
  -8 -14  -1 48.8943 3.33437   1
   8  14   1 51.5704 2.68875   1
  -8  14  -1 52.3244 2.71247   1
  -9 -14  -1 57.9769 3.71098   1
   9  14   1 55.5114 2.88753   1
  -9  14  -1 60.7561 2.99962   1
 -10 -14  -1 2.99315 1.22385   1
 -10  14  -1 6.12143 1.20113   1
  10  14   1 4.48572 1.01191   1
 -11  14  -1 57.0940 3.22194   1
  11  14   1 64.8198 3.19898   1
 -12 -14  -1 33.6744 3.50837   1
 -12  14  -1 37.4407 2.84711   1
  12  14   1 41.5453 2.81787   1
 -13 -14  -1 -0.0022 1.87953   1
  13  14   1 0.79289 1.40703   1
 -14 -14  -1 28.1541 4.05583   1
 -14  14  -1 25.4399 3.45471   1
  14  14   1 23.0161 1.35505   2
  14  14   1 28.4462 3.02928   1
 -15 -14  -1 5.58286 2.43700   1
 -15  14  -1 2.92086 2.17481   1
 -16 -14  -1 -5.8395 3.13417   1
  15  15  -1 37.6090 1.84686   2
  14  15  -1 21.8219 3.21767   1
  14  15  -1 21.5525 1.39004   2
  13  15  -1 21.6358 2.79880   1
  12  15  -1 0.27710 1.20100   1
 -12  15   1 0.69793 1.06942   1
  11  15  -1 7.72039 1.31079   1
 -11  15   1 9.78258 1.51640   1
  10  15  -1 18.8616 1.99865   1
 -10  15   1 20.2079 1.63600   1
  -9  15   1 23.4471 1.82988   1
   9  15  -1 22.2771 1.97677   1
  -9  15   1 20.7978 1.54697   1
  -8  15   1 4.84669 1.01705   1
  -8  15   1 7.51989 1.06870   1
   8  15  -1 5.54301 1.09315   1
  -7  15   1 4.58935 1.00970   1
  -7  15   1 3.52777 0.73864   1
   7  15  -1 3.48908 0.83108   1
  -6  15   1 40.9151 2.29116   1
  -6  15   1 43.4170 2.11524   1
   6  15  -1 46.5807 2.53435   1
   5  15  -1 2.70543 0.81440   1
  -5  15   1 1.88806 0.57910   1
  -5  15   1 1.65093 0.84915   1
  -4  15   1 221.765 5.89193   1
   4  15  -1 219.202 6.46313   1
  -3  15   1 12.9504 1.16453   1
   3  15  -1 18.9864 1.51928   1
  -3  15   1 15.9073 1.68178   1
  -2  15   1 317.441 7.84294   1
  -2  15   1 324.518 8.55127   1
   2  15  -1 310.516 8.32774   1
  -1  15   1 9.11033 1.03671   1
   1  15  -1 7.42048 1.32239   1
  -1  15   1 9.87498 1.77176   1
   1  15  -1 8.19550 1.13720   1
   0  15   1 207.907 6.56373   1
   0  15  -1 194.267 6.36612   1
   0  15  -1 206.042 6.02708   1
   0  15   1 205.031 5.67719   1
   1  15   1 3.32674 1.21487   1
   1  15   1 2.80924 0.64463   1
  -1  15  -1 1.81442 0.62498   1
  -1  15  -1 2.95881 1.08608   1
  -2  15  -1 16.2386 1.94500   1
   2  15   1 15.0710 1.26125   1
   2  15   1 17.5492 2.43546   1
  -2  15  -1 17.0951 1.46419   1
  -3  15  -1 21.5429 1.60513   1
  -3  15  -1 24.0455 2.08158   1
   3  15   1 21.5794 1.55551   1
   4  15   1 2.30403 0.57873   1
  -4  15  -1 2.14487 0.68979   1
  -5 -15  -1 1.20868 0.82977   1
   5  15   1 0.12319 0.51476   1
  -5  15  -1 0.62513 0.54488   1
  -6 -15  -1 2.66315 1.02977   1
   6  15   1 1.38374 0.52985   1
  -6  15  -1 2.87135 0.73951   1
  -7 -15  -1 -0.2545 0.90201   1
  -7  15  -1 -0.2198 0.72218   1
   7  15   1 -0.0321 0.55093   1
  -8 -15  -1 94.1032 4.67465   1
   8  15   1 90.6666 3.76911   1
  -8  15  -1 92.1539 3.77084   1
  -9 -15  -1 15.6833 2.26948   1
   9  15   1 11.1512 1.49427   1
  -9  15  -1 10.6143 1.66831   1
 -10 -15  -1 39.1839 3.18349   1
  10  15   1 37.6627 2.49683   1
 -10  15  -1 36.3955 2.61364   1
 -11 -15  -1 5.27395 1.54175   1
 -11  15  -1 4.53317 1.26598   1
  11  15   1 2.53522 1.01992   1
 -12 -15  -1 0.04355 1.73412   1
  12  15   1 -0.4011 1.17736   1
 -12  15  -1 0.57292 1.46108   1
 -13 -15  -1 1.81225 1.98855   1
 -13  15  -1 3.81468 1.78101   1
  13  15   1 4.21179 1.52607   1
 -14 -15  -1 -2.6167 2.39710   1
  14  15   1 1.54483 0.65000   2
  14  15   1 -2.6093 1.82456   1
 -14  15  -1 1.92622 2.18313   1
 -15 -15  -1 19.9290 3.29938   1
  15  16  -1 11.6996 1.35856   2
  14  16  -1 30.6855 1.55295   2
  14  16  -1 35.8120 3.52920   1
  13  16  -1 -0.1068 0.57602   2
  12  16  -1 12.4952 1.66433   1
 -12  16   1 14.5556 1.91091   1
 -11  16   1 17.3550 1.78692   1
  11  16  -1 18.6189 2.24586   1
 -10  16   1 0.47962 0.88785   1
  10  16  -1 -0.3104 0.96091   1
  -9  16   1 60.5524 2.62265   1
   9  16  -1 58.9768 3.18340   1
   8  16  -1 2.07427 0.86690   1
  -8  16   1 1.97076 0.69547   1
  -8  16   1 2.19521 1.07036   1
   7  16  -1 8.22260 1.37044   1
  -7  16   1 9.83193 1.19635   1
  -7  16   1 12.1874 1.81487   1
   6  16  -1 0.43662 0.65607   1
  -6  16   1 0.80710 1.00013   1
  -6  16   1 0.91041 0.62220   1
   5  16  -1 112.283 4.25364   1
  -5  16   1 108.496 3.69652   1
  -4  16   1 102.259 3.54711   1
   4  16  -1 102.340 4.00031   1
  -4  16   1 100.129 4.00163   1
   3  16  -1 2.32580 0.60325   1
  -3  16   1 4.22140 1.15689   1
  -3  16   1 2.05553 0.53218   1
   2  16  -1 0.99511 0.57452   1
  -2  16   1 2.37194 1.07064   1
  -2  16   1 0.97112 0.41585   1
  -1  16   1 52.0605 2.39063   1
   1  16  -1 50.4680 2.60018   1
  -1  16   1 45.6111 2.95907   1
   0  16   1 16.9357 1.38656   1
   0  16  -1 19.7289 2.37055   1
   0  16   1 14.3910 2.34695   1
   0  16  -1 16.9092 1.47590   1
   1  16   1 81.1481 3.18914   1
  -1  16  -1 77.1589 3.78023   1
  -1  16  -1 82.2217 3.40808   1
   1  16   1 79.1824 4.08809   1
   2  16   1 25.4190 1.69766   1
  -2  16  -1 29.0083 2.55080   1
  -2  16  -1 25.5177 1.79436   1
  -3  16  -1 7.88257 1.41156   1
  -3  16  -1 4.79635 0.87453   1
   3  16   1 7.05165 0.98750   1
   4  16   1 43.0743 2.36094   1
  -4  16  -1 44.9959 2.45756   1
  -4  16  -1 45.4608 3.01737   1
   5  16   1 27.9743 1.93433   1
  -5  16  -1 28.6988 1.89064   1
   6  16   1 36.0051 2.19208   1
  -6  16  -1 37.3036 2.16301   1
  -7 -16  -1 1.90932 1.02107   1
   7  16   1 2.31814 0.72037   1
  -7  16  -1 2.10611 0.82139   1
  -8 -16  -1 14.7044 2.39943   1
  -8  16  -1 19.8491 1.85461   1
   8  16   1 18.8678 1.79015   1
  -9 -16  -1 -2.1773 1.28874   1
   9  16   1 0.16210 0.80008   1
  -9  16  -1 -0.1113 0.93734   1
 -10 -16  -1 -0.9750 1.63577   1
  10  16   1 0.29423 0.92078   1
 -10  16  -1 -0.2035 1.16136   1
 -11 -16  -1 10.9224 1.98772   1
 -11  16  -1 13.2297 2.26288   1
  11  16   1 9.35849 1.55992   1
  12  16   1 10.3280 1.61063   1
 -13 -16  -1 2.09500 2.19540   1
 -13  16  -1 6.45373 1.95174   1
  13  16   1 1.42522 1.61158   1
 -14 -16  -1 -0.3626 2.60302   1
 -14  16  -1 -0.2456 2.36124   1
  14  16   1 4.00378 1.96174   1
  15  17  -1 22.4057 1.68696   2
  14  17  -1 7.25690 2.09705   1
  14  17  -1 8.76686 1.19532   2
  13  17  -1 14.8305 2.14659   1
  11  17  -1 3.51588 1.33194   1
 -11  17   1 4.90888 1.16090   1
 -10  17   1 50.3423 2.55181   1
  10  17  -1 49.3551 3.15440   1
   9  17  -1 10.2923 1.74672   1
  -9  17   1 9.54311 1.20461   1
  -8  17   1 50.5953 2.47816   1
   8  17  -1 49.2649 2.90751   1
  -7  17   1 21.0923 1.64768   1
   7  17  -1 21.9613 1.97191   1
  -6  17   1 -0.4661 0.61683   1
   6  17  -1 -0.3354 0.69960   1
  -6  17   1 1.77209 1.19523   1
   5  17  -1 57.9936 2.97597   1
  -5  17   1 54.8898 3.09889   1
  -5  17   1 51.9983 2.46684   1
  -4  17   1 2.40603 1.25652   1
   4  17  -1 1.59974 0.59046   1
  -4  17   1 1.36329 0.61386   1
  -3  17   1 22.6882 2.52272   1
  -3  17   1 25.8790 1.71758   1
   3  17  -1 26.2378 1.89005   1
  -2  17   1 4.47481 1.52132   1
   2  17  -1 3.91633 0.80648   1
  -1  17   1 28.9947 1.83935   1
   1  17  -1 31.5491 2.11441   1
  -1  17   1 31.8930 2.96640   1
   0  17   1 37.8195 3.24559   1
   0  17   1 38.5331 2.11274   1
   0  17  -1 34.4337 2.13426   1
  -1  17  -1 73.5972 3.95302   1
  -1  17  -1 78.6424 3.40689   1
   1  17   1 78.8906 3.23580   1
  -2  17  -1 39.3872 3.25791   1
   2  17   1 40.7268 2.21689   1
  -2  17  -1 44.1400 2.45902   1
   3  17   1 121.894 4.30406   1
  -3  17  -1 116.962 4.84863   1
  -3  17  -1 117.958 4.39878   1
   4  17   1 0.85851 0.58735   1
  -4  17  -1 0.33030 0.68680   1
  -4  17  -1 0.50301 1.43120   1
  -5  17  -1 48.4832 3.28452   1
   5  17   1 48.2593 2.62705   1
  -5  17  -1 47.0247 2.60521   1
   6  17   1 15.7915 1.57966   1
  -6  17  -1 16.0485 1.66359   1
   7  17   1 5.85765 0.95697   1
  -7  17  -1 4.95019 1.04277   1
  -8  17  -1 33.5213 2.28948   1
   8  17   1 29.2161 2.23568   1
  -9  17  -1 8.65888 1.39311   1
   9  17   1 9.84295 1.55057   1
  10  17   1 25.0213 2.63309   1
 -10  17  -1 26.0188 2.57705   1
  11  17   1 -0.3175 1.20795   1
 -12  17  -1 23.6887 3.02764   1
  12  17   1 16.0967 2.75281   1
 -13  17  -1 31.4585 3.71149   1
  13  17   1 33.6353 3.59089   1
  14  17   1 0.40754 2.23095   1
  14  18  -1 9.79810 2.32731   1
  14  18  -1 8.64998 1.32774   2
  13  18  -1 2.75424 1.87842   1
  12  18  -1 22.2026 2.92095   1
  11  18  -1 7.51123 1.68673   1
 -11  18   1 6.94041 1.25176   1
  10  18  -1 9.08690 1.62083   1
 -10  18   1 5.89448 1.12151   1
   9  18  -1 14.7090 2.14934   1
  -9  18   1 17.5514 1.72265   1
  -8  18   1 8.55552 1.20572   1
   8  18  -1 7.22124 1.36165   1
   7  18  -1 71.0463 3.54095   1
  -7  18   1 67.4794 2.96697   1
  -6  18   1 3.41869 0.86929   1
   6  18  -1 4.10840 0.92765   1
  -5  18   1 -0.0559 0.61967   1
   5  18  -1 0.09987 0.65495   1
   4  18  -1 8.11402 1.24953   1
  -4  18   1 7.93467 1.59760   1
  -4  18   1 9.17346 1.26680   1
  -3  18   1 68.7084 2.98946   1
  -3  18   1 68.6068 3.90171   1
   3  18  -1 71.6986 3.42894   1
  -2  18   1 2.24309 1.54668   1
   2  18  -1 0.96895 0.68674   1
  -2  18   1 2.60401 0.69899   1
   1  18  -1 65.8671 3.17879   1
  -1  18   1 68.4367 2.97647   1
  -1  18   1 61.5013 4.06742   1
   0  18   1 7.88064 1.11205   1
   0  18  -1 7.10264 1.22297   1
   0  18   1 10.1766 2.33703   1
  -1  18  -1 10.2522 1.34292   1
   1  18   1 10.3003 1.24930   1
   2  18   1 91.1046 3.68180   1
  -2  18  -1 91.7247 4.58075   1
  -2  18  -1 89.7191 3.82818   1
   3  18   1 8.14807 1.24172   1
  -3  18  -1 6.72979 1.16418   1
  -3  18  -1 8.84167 1.82572   1
   4  18   1 206.286 6.43652   1
  -4  18  -1 207.824 6.54543   1
  -5  18  -1 10.2880 1.47252   1
   5  18   1 10.1431 1.31973   1
  -6  18  -1 1.09093 0.83495   1
   6  18   1 3.15322 0.82310   1
  -7  18  -1 15.9439 1.85261   1
   7  18   1 18.1395 1.82129   1
  -8  18  -1 24.0236 2.03955   1
   8  18   1 19.6106 2.04251   1
  -9  18  -1 55.3155 3.19283   1
  10  18   1 -0.0746 1.15038   1
  11  18   1 -0.5989 1.33545   1
 -11  18  -1 4.11256 1.59440   1
 -12  18  -1 -1.5332 1.86984   1
  12  18   1 1.52451 1.71617   1
 -13  18  -1 19.7676 2.71577   1
  13  18   1 23.1405 3.59842   1
  14  18   1 9.50464 2.59841   1
  14  19  -1 7.67304 2.85524   1
  14  19  -1 13.2466 1.60267   2
  13  19  -1 7.02112 2.08068   1
  12  19  -1 3.14625 1.68740   1
  11  19  -1 8.53617 1.78072   1
 -11  19   1 13.3480 2.29501   1
 -10  19   1 -0.1125 1.17686   1
  10  19  -1 -0.5553 1.33214   1
  -9  19   1 1.39537 1.01575   1
  -8  19   1 22.7049 2.03525   1
   8  19  -1 28.4737 2.39113   1
  -7  19   1 15.1046 1.66154   1
   7  19  -1 14.2144 1.76922   1
  -6  19   1 1.65846 0.79479   1
   6  19  -1 0.99796 0.83741   1
   5  19  -1 8.64105 1.45679   1
  -5  19   1 9.36773 1.37094   1
   4  19  -1 2.91237 0.85903   1
  -4  19   1 4.18578 0.84642   1
  -3  19   1 4.39087 0.89481   1
   3  19  -1 3.81735 1.05047   1
  -2  19   1 8.11929 1.28729   1
   2  19  -1 9.46493 1.46687   1
  -1  19   1 17.1865 1.51756   1
   1  19  -1 17.0066 1.71544   1
   0  19  -1 39.0534 2.47856   1
   0  19   1 40.1471 2.30537   1
  -1  19  -1 22.3766 1.87909   1
   1  19   1 18.4841 1.66669   1
   2  19   1 3.91113 0.87832   1
  -2  19  -1 4.79195 1.00982   1
   3  19   1 4.25076 0.87473   1
  -3  19  -1 5.77957 1.11616   1
  -4  19  -1 0.93934 0.85858   1
   4  19   1 1.22074 0.67189   1
   5  19   1 4.59080 1.09388   1
  -5  19  -1 4.05797 0.94732   1
  -6  19  -1 -0.0232 0.91131   1
   6  19   1 -0.1362 0.81876   1
  -7  19  -1 6.52467 1.35877   1
   7  19   1 4.09182 1.17221   1
   8  19   1 -0.3165 1.00517   1
  -8  19  -1 1.26089 1.09595   1
   9  19   1 3.73066 1.21652   1
  10  19   1 -0.6410 1.26238   1
 -10  19  -1 -2.0939 1.51540   1
 -11  19  -1 25.0989 3.28177   1
  11  19   1 20.6366 2.80568   1
  12  19   1 8.03141 2.00307   1
 -12  19  -1 9.55049 2.19055   1
  13  19   1 12.1357 2.47823   1
 -13  19  -1 4.56477 2.98270   1
  12  20  -1 2.92751 1.90965   1
  11  20  -1 26.0586 3.09409   1
 -10  20   1 41.9567 2.81149   1
  10  20  -1 46.2897 3.43834   1
  -9  20   1 21.5777 2.10467   1
   9  20  -1 14.6532 2.23695   1
  -8  20   1 51.6144 2.88470   1
   8  20  -1 50.2178 3.24806   1
  -7  20   1 21.8211 2.05045   1
   6  20  -1 34.7452 2.56199   1
  -6  20   1 34.7432 2.27890   1
  -5  20   1 0.70177 0.80013   1
  -4  20   1 2.86817 0.87752   1
   4  20  -1 1.56429 0.90093   1
  -3  20   1 14.3704 1.62642   1
   3  20  -1 16.5013 1.85330   1
  -2  20   1 91.1926 3.78869   1
   2  20  -1 89.6395 4.13882   1
  -1  20   1 98.0750 4.03208   1
   1  20  -1 101.934 4.31798   1
   0  20  -1 14.1065 1.77288   1
   0  20   1 14.4174 1.49753   1
   1  20   1 1.49659 0.79415   1
  -1  20  -1 1.46908 0.86594   1
  -2  20  -1 66.9469 3.36937   1
   2  20   1 61.9330 3.15135   1
   3  20   1 3.04691 0.81385   1
  -3  20  -1 2.74742 0.85130   1
   4  20   1 51.5343 2.88699   1
  -4  20  -1 58.0638 3.11832   1
  -5  20  -1 15.3139 1.83574   1
   5  20   1 14.8535 1.79323   1
   6  20   1 32.9139 2.70299   1
  -6  20  -1 35.0627 2.53253   1
   7  20   1 4.40208 1.02120   1
   8  20   1 6.58905 1.13747   1
   9  20   1 5.10656 1.47855   1
  -9  20  -1 3.55435 1.48720   1
  10  20   1 21.7747 2.81775   1
 -10  20  -1 25.7211 3.02442   1
  11  20   1 1.86403 1.64466   1
 -11  20  -1 0.05980 2.08166   1
 -12  20  -1 1.21200 2.34661   1
  12  20   1 4.57163 2.09514   1
  12  21  -1 -2.1216 2.18245   1
  11  21  -1 -0.9892 1.84617   1
  10  21  -1 1.50135 1.65768   1
 -10  21   1 -0.5957 1.51340   1
   9  21  -1 6.09390 1.45395   1
  -9  21   1 8.95454 1.47685   1
   8  21  -1 7.31195 1.57967   1
  -7  21   1 77.0048 3.65642   1
   7  21  -1 76.8275 4.08220   1
   6  21  -1 -0.2181 1.07512   1
  -6  21   1 0.34454 1.05148   1
   5  21  -1 30.1429 2.65437   1
  -5  21   1 29.2867 2.29429   1
  -4  21   1 28.0668 2.20276   1
  -3  21   1 0.90930 0.84671   1
   3  21  -1 0.60977 0.97222   1
  -2  21   1 50.9473 2.81605   1
   2  21  -1 59.6113 3.24008   1
  -1  21   1 1.62605 0.84199   1
   1  21  -1 1.50415 0.90290   1
   0  21  -1 15.9546 1.87735   1
   0  21   1 13.5311 1.60194   1
   1  21   1 21.7405 1.93835   1
  -1  21  -1 21.3859 2.09999   1
   2  21   1 32.5391 2.34904   1
  -2  21  -1 30.2369 2.44548   1
  -3  21  -1 86.0500 4.03019   1
   4  21   1 1.44737 0.89877   1
   5  21   1 -0.4364 0.94884   1
  -6  21  -1 3.04728 1.14149   1
   6  21   1 1.99658 1.09735   1
   7  21   1 14.9657 2.12811   1
  -7  21  -1 16.1507 2.33486   1
  -8  21  -1 4.65126 1.39223   1
   8  21   1 1.36287 1.27446   1
   9  21   1 4.07666 1.47402   1
  -9  21  -1 7.34226 1.74213   1
 -10  21  -1 0.28172 1.91727   1
  10  21   1 -0.6289 1.67619   1
  11  21   1 -0.5899 1.90477   1
 -11  21  -1 2.10510 2.41269   1
 -12  21  -1 -3.4931 2.89479   1
  12  21   1 -1.5680 2.28371   1
  11  22  -1 3.11121 2.24386   1
  10  22  -1 -3.3906 1.89251   1
 -10  22   1 -2.7200 1.72753   1
  -9  22   1 2.78013 1.46363   1
   9  22  -1 -1.5894 1.59348   1
   8  22  -1 3.22514 1.58052   1
  -8  22   1 4.09665 1.45434   1
   7  22  -1 32.3557 3.03335   1
  -7  22   1 25.7486 2.61094   1
   6  22  -1 61.8097 3.64567   1
  -6  22   1 60.2784 3.22918   1
   5  22  -1 10.5284 1.89036   1
  -5  22   1 12.2138 1.93502   1
   4  22  -1 6.51439 1.15728   1
   3  22  -1 10.1434 1.45127   1
   2  22  -1 1.75758 1.08019   1
   1  22  -1 23.2913 2.31976   1
   0  22   1 3.09173 1.06271   1
   0  22  -1 4.08127 1.12472   1
  -1  22  -1 82.5113 4.05803   1
   1  22   1 82.8881 3.88472   1
   2  22   1 2.33162 0.94722   1
  -2  22  -1 2.06174 1.07832   1
   3  22   1 74.6555 3.61061   1
  -3  22  -1 71.8825 3.92523   1
  -4  22  -1 41.1663 2.92408   1
   4  22   1 43.4208 2.84460   1
  -5  22  -1 30.5355 2.62484   1
   5  22   1 26.2251 2.40676   1
   6  22   1 18.9465 2.38897   1
  -6  22  -1 23.6965 2.44002   1
  -7  22  -1 2.34448 1.46734   1
   7  22   1 0.04596 1.25844   1
  -8  22  -1 8.66606 1.58939   1
   8  22   1 7.24824 1.57501   1
  -9  22  -1 1.96603 1.83746   1
   9  22   1 -1.6640 1.60279   1
 -10  22  -1 3.08029 2.28213   1
  11  22   1 -0.7444 2.34319   1
 -11  22  -1 2.25734 2.76441   1
  11  23  -1 -3.1159 2.64858   1
  10  23  -1 3.80505 2.21805   1
   9  23  -1 0.15553 2.00351   1
  -9  23   1 7.96063 1.76899   1
  -8  23   1 19.7046 2.80961   1
   8  23  -1 11.9717 2.02114   1
   7  23  -1 -1.3084 1.58150   1
  -7  23   1 0.20899 1.42636   1
   6  23  -1 52.6077 3.58141   1
  -6  23   1 53.9142 3.20494   1
  -5  23   1 0.85744 1.33062   1
   5  23  -1 -1.4720 1.29908   1
   4  23  -1 5.49965 1.42989   1
  -4  23   1 7.50449 1.22701   1
  -3  23   1 5.75284 1.22696   1
   3  23  -1 7.75520 1.42761   1
   2  23  -1 48.6477 3.29884   1
  -2  23   1 44.6068 2.88712   1
  -1  23   1 12.2275 1.85547   1
   1  23  -1 15.1090 2.29153   1
   0  23  -1 0.41312 1.17528   1
   0  23   1 0.08400 1.07425   1
  -1  23  -1 17.0557 2.37529   1
   1  23   1 12.1784 1.79979   1
   2  23   1 4.29372 1.15418   1
  -2  23  -1 2.43539 1.22875   1
   3  23   1 96.6512 4.33822   1
  -3  23  -1 85.3536 4.45894   1
  -4  23  -1 2.19778 1.32576   1
   4  23   1 1.52749 1.17353   1
   5  23   1 74.8299 3.92130   1
  -5  23  -1 70.9785 3.94666   1
   6  23   1 0.21482 1.38704   1
  -6  23  -1 1.93044 1.49434   1
   7  23   1 4.90379 1.59245   1
  -7  23  -1 5.80824 1.83985   1
   8  23   1 -2.9434 1.69275   1
  -8  23  -1 0.68419 1.73923   1
  -9  23  -1 -1.5178 2.08688   1
   9  23   1 -1.6286 1.90562   1
 -10  23  -1 10.0612 2.60807   1
  -9  24   1 2.54628 2.03502   1
   9  24  -1 1.01239 2.22976   1
  -8  24   1 2.63267 1.88263   1
   8  24  -1 -2.9994 1.77867   1
  -7  24   1 1.92229 1.63453   1
   6  24  -1 5.08002 1.67281   1
   5  24  -1 -0.7748 1.51786   1
  -5  24   1 -0.2968 1.50496   1
   4  24  -1 10.1560 1.66070   1
  -4  24   1 9.35686 1.54883   1
   3  24  -1 24.1787 2.77912   1
  -3  24   1 21.9900 2.58181   1
  -2  24   1 -0.0755 1.21510   1
   2  24  -1 0.69676 1.39969   1
   1  24  -1 26.1502 2.72540   1
  -1  24   1 24.1702 2.43608   1
   0  24   1 19.1194 2.29927   1
   0  24  -1 22.4347 2.73607   1
   1  24   1 18.3745 2.40857   1
  -1  24  -1 24.3071 2.71516   1
  -2  24  -1 64.0707 3.84349   1
   2  24   1 56.1644 3.49232   1
  -3  24  -1 6.07504 1.61366   1
   3  24   1 1.56599 1.23255   1
   4  24   1 -0.6508 1.31357   1
  -4  24  -1 1.93443 1.52060   1
   5  24   1 21.7117 2.57562   1
  -5  24  -1 15.5006 2.15338   1
  -6  24  -1 -1.7353 1.72439   1
   6  24   1 1.64721 1.56599   1
  -7  24  -1 23.8204 3.39940   1
   7  24   1 19.5160 3.04213   1
   8  24   1 5.42458 2.01208   1
  -8  24  -1 2.58202 2.07831   1
   9  24   1 8.63956 2.24794   1
  -9  24  -1 -0.6408 2.44086   1
   8  25  -1 2.29496 2.36030   1
  -8  25   1 14.5762 2.35576   1
  -7  25   1 13.8558 2.13957   1
   7  25  -1 8.94552 2.12791   1
  -6  25   1 2.88461 1.82513   1
   6  25  -1 2.25141 1.94606   1
   5  25  -1 1.15961 1.85601   1
  -5  25   1 3.33429 1.79650   1
   4  25  -1 0.62353 1.69782   1
  -4  25   1 1.09884 1.56595   1
   3  25  -1 -1.5358 1.65772   1
  -3  25   1 1.43078 1.48772   1
   2  25  -1 5.21861 1.60685   1
  -2  25   1 5.89919 1.58333   1
  -1  25   1 4.07227 1.56494   1
   1  25  -1 7.72666 1.70241   1
   0  25   1 6.26841 1.50857   1
   0  25  -1 8.21787 1.69163   1
   1  25   1 28.9526 2.99044   1
  -1  25  -1 30.4540 3.25618   1
   2  25   1 -0.1730 1.45290   1
  -2  25  -1 0.75953 1.75678   1
  -3  25  -1 4.99881 1.71231   1
   3  25   1 0.44362 1.48974   1
   4  25   1 1.09262 1.60284   1
  -4  25  -1 2.79019 1.71456   1
  -5  25  -1 1.22728 1.93541   1
   5  25   1 1.11048 1.62292   1
   6  25   1 -0.0232 1.80363   1
  -6  25  -1 -2.3273 2.03882   1
   7  25   1 7.13202 2.13917   1
  -7  25  -1 10.9119 2.47173   1
  -8  25  -1 6.16630 2.42271   1
   8  25   1 -1.4627 2.13313   1
   7  26  -1 6.34061 2.50344   1
  -7  26   1 3.08717 2.36768   1
   6  26  -1 0.13443 2.26854   1
  -6  26   1 -0.7930 2.16120   1
  -5  26   1 44.4526 4.01459   1
   5  26  -1 31.2189 4.21842   1
   4  26  -1 0.88830 2.01415   1
  -4  26   1 0.08756 1.97472   1
  -3  26   1 36.8375 3.56783   1
   3  26  -1 35.1194 3.71541   1
  -2  26   1 1.15705 1.73503   1
   2  26  -1 3.61979 1.87542   1
   1  26  -1 7.46654 1.93495   1
   0  26   1 9.70356 1.83185   1
   0  26  -1 5.26595 1.91964   1
   1  26   1 2.73764 1.68421   1
  -1  26  -1 0.63675 1.87689   1
   2  26   1 -2.9144 1.70197   1
   3  26   1 -0.3426 1.81173   1
  -3  26  -1 3.81856 1.97534   1
  -4  26  -1 4.11206 2.05351   1
   4  26   1 0.85237 1.86828   1
  -5  26  -1 9.06589 2.36401   1
   5  26   1 2.42020 1.94480   1
   6  26   1 -2.6720 2.12936   1
  -4  27   1 15.5260 2.59916   1
   4  27  -1 12.1830 2.58537   1
   3  27  -1 48.1698 4.47412   1
  -3  27   1 49.5102 4.28456   1
   2  27  -1 58.9064 4.84359   1
  -2  27   1 65.2145 4.49368   1
  -1  27   1 3.18316 1.98145   1
   1  27  -1 4.77808 2.18354   1
   0  27   1 73.2563 4.57212   1
   0  27  -1 65.1045 4.94330   1
   1  27   1 15.0645 2.39375   1
  -1  27  -1 16.4116 2.51671   1
   2  27   1 10.7062 2.10887   1
  -3  27  -1 6.04305 2.39460   1
   3  27   1 1.43268 2.07133   1
  -4  27  -1 1.99007 2.52859   1
 -17   0   2 51.6747 3.30747   1
 -16   0   2 0.18414 1.16224   1
 -15   0   2 63.5023 3.19877   1
 -14   0   2 34.0524 2.24905   1
  13   0  -2 27.9229 1.30096   1
 -13   0   2 28.9226 1.91989   1
 -12   0   2 72.1975 3.03088   1
  12   0  -2 68.3955 2.55348   1
  12   0  -2 75.1982 2.20265   1
  11   0  -2 42.3760 1.55837   1
  11   0  -2 36.9272 1.82035   1
 -11   0   2 41.2986 2.13369   1
  10   0  -2 6.66064 1.06466   1
 -10   0   2 8.34331 1.08465   1
  -9   0   2 68.7137 2.58008   1
   9   0  -2 72.1183 2.31788   1
   8   0  -2 20.1072 1.10918   1
  -8   0   2 19.4346 1.21682   1
   7   0  -2 1.19658 0.38066   1
  -6   0   2 1189.51 24.3010   1
  -6   0   2 1265.15 24.2410   2
   6   0  -2 1241.94 24.2386   1
   5   0  -2 2882.73 55.1329   1
  -5   0   2 2814.27 55.4482   1
   5   0  -2 2795.54 53.7658   2
  -5   0   2 2781.97 53.2601   2
   4   0  -2 177.297 3.98444   1
  -4   0   2 179.736 3.86099   1
   4   0  -2 180.822 3.67302   2
  -3   0   2 9999.99 182.069   2
   3   0  -2 9857.71 182.369   2
  -2   0   2 1397.54 28.7858   1
   2   0  -2 1393.83 28.5939   1
  -2   0   2 1400.48 27.0033   2
  -1   0   2 68.9407 1.92054   1
   1   0  -2 67.8845 1.96263   1
  -1   0   2 69.2262 1.49125   2
   0   0  -2 10.7617 0.79943   1
   0   0   2 12.0005 0.73789   1
   0   0   2 12.1426 0.39767   2
   1   0   2 668.591 12.9063   2
   1   0   2 701.005 13.9715   1
  -1   0  -2 672.782 14.0193   1
   2   0   2 28.1035 1.29014   1
  -2   0  -2 28.7979 1.44548   1
  -3   0  -2 15.6847 1.12621   1
   3   0   2 15.4427 0.96365   1
   4   0   2 93.0679 3.00891   1
   5   0   2 6.77068 0.76154   1
  -5   0  -2 7.23963 1.05883   1
  -6   0  -2 165.627 5.33663   1
   6   0   2 166.808 4.77764   1
   7   0   2 22.1690 1.48794   1
  -7   0  -2 21.6194 1.80985   1
   8   0   2 632.208 14.4977   1
  -8   0  -2 644.991 15.3048   1
  -9   0  -2 85.6867 3.92928   1
 -10   0  -2 26.3802 2.16381   1
 -11   0  -2 16.4249 1.93209   1
 -12   0  -2 1.37216 1.06126   1
 -13   0  -2 128.698 5.64906   1
 -14   0  -2 11.6894 1.88885   1
 -15   0  -2 79.5479 4.57438   1
 -16   0  -2 23.9951 3.45348   1
 -17   0  -2 2.86693 2.29777   1
 -18   0  -2 55.9090 5.28161   1
 -17  -1   2 0.07506 1.50629   1
 -17   1   2 1.07668 1.45096   1
 -16  -1   2 1.63548 1.22812   1
 -16   1   2 -0.1663 1.13140   1
 -15  -1   2 -0.6656 1.00962   1
 -15   1   2 -0.6036 1.00928   1
 -14  -1   2 0.32005 0.87355   1
 -14   1   2 0.21600 0.82584   1
 -13  -1   2 21.4513 1.79023   1
 -13   1   2 17.5162 1.58282   1
 -12  -1   2 0.34056 0.62787   1
 -12   1   2 -0.2153 0.61281   1
  11  -1  -2 0.20603 0.31072   1
 -11  -1   2 -0.0106 0.58620   1
  11  -1  -2 -0.1880 0.49972   1
 -11   1   2 0.00139 0.50492   1
  11   1  -2 -0.1265 0.34304   1
  11   1  -2 -0.3565 0.88638   1
  10  -1  -2 199.248 4.54885   1
 -10  -1   2 198.476 5.59923   1
  10  -1  -2 199.573 4.34017   1
  10   1  -2 197.043 4.71308   1
  10   1  -2 194.277 5.26098   1
 -10   1   2 199.494 5.34309   1
   9  -1  -2 11.7211 0.59330   1
   9  -1  -2 12.5685 0.80677   1
  -9  -1   2 12.4330 1.14281   1
   9   1  -2 10.7267 0.73580   1
  -9   1   2 11.7512 1.04334   1
   9   1  -2 11.8884 1.20243   1
  -8  -1   2 407.494 9.43886   1
   8  -1  -2 414.598 8.58376   1
   8  -1  -2 430.518 8.40479   1
   8   1  -2 408.790 8.19164   2
   8   1  -2 416.350 9.33504   1
  -8   1   2 414.812 9.13350   1
  -8   1   2 418.139 8.13350   2
   8   1  -2 419.734 8.75273   1
  -7  -1   2 1.03973 0.40925   1
   7  -1  -2 1.17975 0.28487   1
   7  -1  -2 1.59954 0.26952   1
  -7   1   2 1.37557 0.20134   2
  -7   1   2 1.46450 0.33372   1
   7   1  -2 1.10207 0.25634   1
   7   1  -2 1.19977 0.42634   1
   6  -1  -2 601.363 11.6594   1
  -6  -1   2 576.890 12.4283   1
   6  -1  -2 596.089 11.8152   1
   6   1  -2 593.594 12.0168   1
   6   1  -2 591.815 11.3240   2
  -6   1   2 582.176 12.0856   1
   6   1  -2 609.595 12.4726   1
  -6   1   2 616.222 11.2620   2
   5  -1  -2 4.67833 0.30472   1
   5  -1  -2 4.06038 0.35035   1
  -5  -1   2 5.01692 0.42705   1
   5   1  -2 4.39877 0.41194   1
   5   1  -2 5.25592 0.52738   1
   5   1  -2 5.43345 0.35804   2
  -5   1   2 3.94950 0.29813   2
   4  -1  -2 369.941 7.30886   1
   4  -1  -2 366.108 7.26084   1
  -4  -1   2 366.958 7.51122   1
  -4  -1   2 358.297 7.04420   2
  -4   1   2 374.900 7.31527   1
   4   1  -2 363.114 7.74000   1
   4   1  -2 365.863 7.57459   1
   4   1  -2 363.944 7.04490   2
  -3  -1   2 878.891 16.9563   1
  -3  -1   2 845.273 16.3734   2
  -3   1   2 847.798 16.5657   1
   3   1  -2 840.787 17.3726   1
   3   1  -2 812.635 16.3036   2
  -3   1   2 840.250 16.5533   2
  -2  -1   2 3668.39 69.4838   2
  -2  -1   2 3798.18 73.9940   1
  -2   1   2 3818.63 73.8398   1
   2   1  -2 3536.38 69.5536   2
   2   1  -2 3835.53 74.8904   1
  -1  -1   2 16.5688 0.79787   1
   1  -1  -2 16.5035 0.84736   1
  -1  -1   2 15.9683 0.48624   2
  -1   1   2 16.6912 0.81371   1
   1   1  -2 16.0142 0.51196   2
   1   1  -2 14.6933 0.80586   1
   0  -1   2 86.1673 1.73448   2
   0  -1  -2 83.2607 2.46944   1
   0   1   2 85.0879 2.41448   1
   0   1  -2 85.7040 1.75390   2
   0   1  -2 83.9531 2.41249   1
  -1  -1  -2 626.439 12.8406   1
   1  -1   2 596.484 12.5072   1
   1  -1   2 626.328 11.6654   2
   1   1   2 618.209 12.6920   1
  -1   1  -2 585.552 11.6283   2
  -1   1  -2 605.613 12.6531   1
  -2  -1  -2 560.937 12.1496   1
  -2   1  -2 548.999 11.9249   1
   2   1   2 576.722 11.9975   1
   3  -1   2 358.389 8.00321   1
  -3  -1  -2 349.267 8.37329   1
  -3   1  -2 356.260 8.22712   1
   3   1   2 346.682 8.12640   1
   4  -1   2 730.644 15.2061   1
   4   1   2 710.996 15.3724   1
   5  -1   2 18.3480 1.15084   1
  -5  -1  -2 19.3408 1.54945   1
  -5   1  -2 19.8133 1.48536   1
   5   1   2 18.7316 1.25824   1
   6  -1   2 7.98623 0.90241   1
  -6  -1  -2 6.63824 1.09440   1
   6   1   2 6.15942 0.97471   1
  -6   1  -2 7.46243 1.09427   1
   7  -1   2 247.718 6.45846   1
  -7  -1  -2 246.956 7.24862   1
  -7   1  -2 248.612 7.22170   1
   7   1   2 236.528 6.54433   1
  -8  -1  -2 143.961 5.28753   1
   8  -1   2 144.965 4.53460   1
  -8   1  -2 147.652 5.24103   1
  -9  -1  -2 85.6531 3.95102   1
  -9   1  -2 87.9834 3.94165   1
 -10  -1  -2 54.3074 3.17185   1
 -10   1  -2 59.0261 3.35735   1
 -11  -1  -2 5.62060 1.14549   1
 -11   1  -2 4.26940 1.03685   1
 -12  -1  -2 17.1421 2.28907   1
 -12   1  -2 21.5785 2.24164   1
 -13  -1  -2 2.81198 1.24937   1
 -13   1  -2 1.21979 1.15489   1
 -14   1  -2 -1.1061 1.38545   1
 -15  -1  -2 1.08146 1.63530   1
 -15   1  -2 1.31911 1.64154   1
 -16  -1  -2 2.00109 1.94766   1
 -16   1  -2 1.57108 1.98048   1
 -17  -1  -2 32.2060 4.10354   1
 -17   1  -2 32.7348 3.99372   1
 -18  -1  -2 -3.2261 2.78596   1
 -18   1  -2 5.00948 2.74528   1
 -17  -2   2 20.1000 2.72929   1
 -16   2   2 11.7694 1.50872   1
 -15  -2   2 10.4278 1.54139   1
 -15   2   2 8.57486 1.25239   1
 -14  -2   2 -1.5031 0.86544   1
 -14   2   2 1.44660 0.82653   1
 -13  -2   2 0.08571 0.72924   1
  13   2  -2 0.26893 0.58743   1
 -13   2   2 0.36947 0.67827   1
 -12  -2   2 2.59266 0.76432   1
  12   2  -2 2.90179 0.57479   1
 -12   2   2 1.70750 0.69136   1
 -11  -2   2 10.3939 1.27915   1
 -11   2   2 11.1910 1.16486   1
  11   2  -2 10.6467 0.91564   1
 -10  -2   2 21.6201 1.52118   1
 -10   2   2 22.1108 1.35572   1
  10   2  -2 20.5831 0.91253   2
  10   2  -2 22.1779 1.14467   1
  10   2  -2 19.3261 1.74436   1
  -9  -2   2 21.6827 1.49381   1
   9   2  -2 25.0187 1.64306   1
  -9   2   2 21.8633 1.28413   1
  -9   2   2 22.6772 0.85154   2
   9   2  -2 22.1617 1.10590   1
   9   2  -2 23.2299 0.94015   2
  -8  -2   2 28.3509 1.60146   1
   8   2  -2 29.8744 1.04253   2
   8   2  -2 27.8772 1.60288   1
  -8   2   2 29.4812 0.94471   2
  -8   2   2 27.7145 1.33279   1
   8   2  -2 29.9394 1.24247   1
  -7  -2   2 4.24641 0.75677   1
  -7   2   2 5.34266 0.53026   1
   7   2  -2 5.68649 0.52798   1
   7   2  -2 6.48870 0.84316   1
  -7   2   2 5.63383 0.35102   2
   7   2  -2 5.43211 0.44243   2
   6   2  -2 24.4632 1.24088   1
   6   2  -2 22.4903 1.00710   1
  -6   2   2 21.7737 0.87103   1
  -6   2   2 22.8392 0.77646   2
   5   2  -2 3.46854 0.49759   1
   5   2  -2 3.70639 0.44563   1
  -5   2   2 2.82930 0.26522   2
   5   2  -2 3.45998 0.29207   2
  -4  -2   2 486.757 9.84951   1
   4   2  -2 490.172 9.94207   1
   4   2  -2 475.058 10.1858   1
   4   2  -2 470.570 9.38682   2
  -4   2   2 481.622 9.18144   2
  -4   2   2 499.335 9.43492   1
  -3  -2   2 1185.47 23.5425   1
   3   2  -2 1168.47 22.7566   1
   3   2  -2 1123.46 22.7620   2
  -3   2   2 1165.76 22.9981   1
  -2  -2   2 463.430 9.23990   1
   2   2  -2 435.333 9.28931   1
   2   2  -2 439.493 8.97455   2
  -2   2   2 455.079 9.07044   1
  -1  -2   2 1137.88 22.0010   1
   1  -2  -2 1114.97 22.3936   1
   1   2  -2 1138.06 23.9515   1
   1   2  -2 1062.48 21.5491   2
  -1   2   2 1151.32 23.2323   1
   0  -2   2 270.012 5.84281   1
   0  -2  -2 265.435 6.05640   1
   0   2  -2 255.991 5.23081   2
   0   2   2 266.263 5.99866   1
   0   2  -2 260.278 5.90833   1
   1  -2   2 517.009 10.5406   1
  -1  -2  -2 508.736 10.8942   1
  -1   2  -2 487.341 10.5809   1
  -1   2  -2 487.215 9.68370   2
   1   2   2 515.329 10.8036   1
  -2  -2  -2 39.9514 1.80704   1
  -2   2  -2 37.9307 1.61535   1
   2   2   2 40.7603 1.70582   1
  -2   2  -2 37.9480 0.82274   2
  -3  -2  -2 348.093 8.54771   1
   3  -2   2 366.466 8.05500   1
   3   2   2 370.031 8.47014   1
  -3   2  -2 354.250 8.26856   1
   4  -2   2 78.4731 2.54873   1
   4   2   2 78.8056 2.81217   1
  -5  -2  -2 23.5306 1.76481   1
   5  -2   2 22.6635 1.22789   1
   5   2   2 24.2278 1.41212   1
  -5   2  -2 23.1777 1.56640   1
  -6  -2  -2 151.593 5.06799   1
   6  -2   2 149.122 4.26142   1
   6   2   2 148.251 4.57750   1
  -6   2  -2 148.481 4.85393   1
  -7  -2  -2 14.3927 1.56743   1
   7  -2   2 12.8967 1.14016   1
  -7   2  -2 13.1701 1.42410   1
   7   2   2 14.9768 0.42341   2
   7   2   2 10.0779 1.37639   1
   8  -2   2 175.966 5.23953   1
  -8  -2  -2 188.656 6.25344   1
   8   2   2 202.219 3.64132   2
  -8   2  -2 187.759 6.17912   1
  -9  -2  -2 14.1734 1.73729   1
  -9   2  -2 14.9238 1.66673   1
 -10  -2  -2 3.72365 1.00593   1
 -10   2  -2 2.22785 0.95519   1
 -11  -2  -2 -0.4735 0.95648   1
 -11   2  -2 -0.4386 0.93874   1
 -12  -2  -2 0.25761 1.09174   1
 -12   2  -2 1.66612 1.03856   1
 -13  -2  -2 0.06259 1.16175   1
 -13   2  -2 -0.2295 1.14500   1
 -14   2  -2 5.86004 1.53154   1
 -15  -2  -2 5.23700 1.72420   1
 -15   2  -2 3.59598 1.68170   1
 -16  -2  -2 15.4660 2.28062   1
 -16   2  -2 22.1400 3.33250   1
 -17  -2  -2 3.81181 2.35327   1
 -17   2  -2 2.38261 2.38533   1
 -18  -2  -2 5.57913 2.88408   1
 -18   2  -2 4.60501 2.74912   1
 -17   3   2 -0.9951 1.33953   1
 -16   3   2 45.3880 2.57559   1
 -15  -3   2 1.50385 1.09363   1
 -15   3   2 1.87855 0.98521   1
 -14  -3   2 148.086 5.38842   1
 -14   3   2 146.534 4.67637   1
  14   3  -2 155.981 4.42711   1
 -13  -3   2 177.539 6.00057   1
  13   3  -2 188.917 4.98009   1
 -13   3   2 179.436 5.21056   1
 -12  -3   2 10.7987 1.45638   1
 -12   3   2 11.6878 1.23307   1
  12   3  -2 12.3246 1.09715   1
 -11  -3   2 58.9122 2.84047   1
  11   3  -2 62.5033 2.24471   1
 -11   3   2 60.9206 2.35241   1
  11   3  -2 59.1156 1.79145   2
 -10  -3   2 4.53982 0.89701   1
 -10   3   2 4.95123 0.45041   2
  10   3  -2 4.61899 0.67222   1
  10   3  -2 3.60181 1.06979   1
  10   3  -2 4.23681 0.46042   2
 -10   3   2 4.34091 0.77506   1
  -9  -3   2 12.6262 1.25923   1
   9   3  -2 12.7135 0.88838   1
  -9   3   2 12.1028 0.93272   1
   9   3  -2 11.7885 0.66619   2
  -9   3   2 12.0822 0.57832   2
   9   3  -2 9.37469 1.43107   1
  -8  -3   2 6.49467 0.91997   1
  -8   3   2 8.20187 0.46414   2
   8   3  -2 7.01787 0.50251   2
   8   3  -2 7.74311 0.67143   1
   8   3  -2 8.14027 1.14350   1
  -7  -3   2 138.886 4.20092   1
   7   3  -2 140.138 3.66876   1
  -7   3   2 149.565 3.14477   2
   7   3  -2 143.406 3.18343   2
  -7   3   2 144.977 3.35592   1
   7   3  -2 143.845 4.17998   1
  -6  -3   2 329.040 7.96414   1
   6   3  -2 334.800 7.45848   1
  -6   3   2 339.061 6.92542   1
   6   3  -2 346.926 7.98046   1
  -6   3   2 365.407 6.76929   2
   5   3  -2 646.114 13.2644   2
   5   3  -2 629.242 13.0566   1
   5   3  -2 644.103 13.4785   1
  -4  -3   2 1399.29 28.1112   1
   4   3  -2 1433.26 27.8839   1
   4   3  -2 1410.02 28.8767   1
   4   3  -2 1389.47 27.7586   2
  -3  -3   2 625.604 12.5659   1
   3   3  -2 616.355 12.6721   1
  -3   3   2 624.054 12.1694   1
  -2  -3   2 1.31423 0.28278   1
   2   3  -2 0.88170 0.32954   1
  -2   3   2 0.89014 0.27797   1
   1  -3  -2 247.542 5.58577   1
  -1  -3   2 251.516 5.58972   1
  -1   3   2 258.530 5.69317   1
   0  -3  -2 2179.53 44.7115   1
   0   3   2 2250.62 45.9379   1
   0   3  -2 2205.60 46.0029   1
  -1  -3  -2 0.32666 0.29518   1
   1  -3   2 0.65336 0.21201   1
   1   3   2 0.59684 0.32502   1
  -1   3  -2 0.30515 0.23514   1
  -2  -3  -2 1040.44 21.2701   1
   2  -3   2 1054.92 20.6995   1
  -2   3  -2 1002.17 20.8154   1
  -3  -3  -2 11.7544 1.01192   1
   3  -3   2 12.7114 0.80809   1
   3   3   2 12.4745 0.99460   1
  -3   3  -2 12.7308 0.94881   1
   4  -3   2 424.898 9.36143   1
   4   3   2 418.951 9.97225   1
   5  -3   2 91.9308 2.91493   1
  -5  -3  -2 93.4310 3.60019   1
   5   3   2 92.1718 3.32701   1
  -5   3  -2 90.9374 3.28586   1
  -6  -3  -2 3.91831 0.80278   1
   6  -3   2 4.34433 0.64453   1
   6   3   2 6.02719 0.78019   1
  -6   3  -2 5.25959 0.94574   1
   7  -3   2 0.93527 0.57796   1
  -7  -3  -2 0.90726 0.59204   1
   7   3   2 1.23249 0.84883   1
  -7   3  -2 1.78527 0.63004   1
  -8  -3  -2 23.1287 2.00907   1
   8  -3   2 22.2781 1.55150   1
  -8   3  -2 24.3230 1.85911   1
   8   3   2 24.0384 0.67345   2
  -9  -3  -2 20.3356 2.05464   1
  -9   3  -2 21.1191 1.86308   1
   9   3   2 20.6884 0.61742   2
 -10  -3  -2 -0.0682 0.89467   1
 -10   3  -2 -0.0218 0.84315   1
 -11  -3  -2 13.1317 1.92329   1
 -11   3  -2 17.5259 1.96074   1
 -12  -3  -2 75.8927 4.18312   1
 -12   3  -2 82.0296 4.09237   1
 -13  -3  -2 0.21729 1.22571   1
 -13   3  -2 0.81506 1.17278   1
 -14   3  -2 40.3570 3.22495   1
 -15  -3  -2 1.76371 1.67985   1
 -15   3  -2 0.66567 1.66499   1
 -16  -3  -2 28.0869 3.56614   1
 -16   3  -2 30.1121 3.50950   1
 -17  -3  -2 65.7092 4.95519   1
 -17   3  -2 68.1018 4.87075   1
 -18  -3  -2 4.60601 2.93256   1
 -18   3  -2 2.87288 2.80494   1
 -16  -4   2 0.36823 1.31924   1
 -16   4   2 0.51981 1.05901   1
 -15  -4   2 2.96662 1.20623   1
 -15   4   2 5.11420 0.97158   1
 -14  -4   2 20.7467 2.08610   1
  14   4  -2 19.6822 1.69497   1
 -14   4   2 22.0268 1.64097   1
 -13  -4   2 5.55823 1.12305   1
  13   4  -2 5.56412 0.87927   1
 -13   4   2 4.90725 0.92036   1
 -12  -4   2 0.87655 0.77538   1
  12   4  -2 0.96412 0.57448   1
 -12   4   2 -0.2007 0.53692   1
  12   4  -2 0.39731 0.24932   2
 -11  -4   2 4.21745 0.95740   1
 -11   4   2 7.34915 0.60235   2
  11   4  -2 5.77713 0.56843   2
  11   4  -2 7.29800 0.87176   1
 -11   4   2 6.74181 0.94840   1
 -10  -4   2 10.1998 1.28206   1
  10   4  -2 11.0236 0.68447   2
  10   4  -2 10.8768 0.93579   1
 -10   4   2 11.0710 0.60643   2
 -10   4   2 11.5134 0.92552   1
  -9  -4   2 42.8891 2.28874   1
  -9   4   2 45.0533 1.63502   1
   9   4  -2 41.7603 2.27719   1
   9   4  -2 42.7509 1.79826   1
   9   4  -2 42.4831 1.38468   2
  -9   4   2 45.6185 1.32194   2
  -8  -4   2 5.53177 0.95693   1
   8   4  -2 6.34056 0.66024   1
   8   4  -2 5.68813 0.45884   2
  -8   4   2 7.05782 0.44382   2
  -8   4   2 6.00169 0.55954   1
   8   4  -2 6.40615 0.81517   1
  -7  -4   2 102.174 3.53271   1
   7   4  -2 107.909 3.51968   1
  -7   4   2 108.604 2.52802   1
   7   4  -2 106.153 3.07072   1
  -7   4   2 111.647 2.51623   2
   7   4  -2 108.890 2.54231   2
  -6  -4   2 23.1350 1.46201   1
   6   4  -2 23.2567 1.12584   1
   6   4  -2 22.6958 0.85540   2
   6   4  -2 19.9940 1.25359   1
   5   4  -2 105.917 2.96874   1
   5   4  -2 110.050 3.25395   1
  -4  -4   2 9.27033 0.61442   1
   4   4  -2 9.51021 0.70557   1
   4   4  -2 9.66825 0.71753   1
  -3  -4   2 172.203 4.03393   1
  -3   4   2 170.291 3.71202   1
   3   4  -2 166.155 4.13666   1
   3   4  -2 171.122 4.35859   1
  -2  -4   2 0.59959 0.17873   1
  -2   4   2 1.10252 0.30187   1
   2   4  -2 0.24447 0.18941   1
   1  -4  -2 1029.48 20.7601   1
  -1  -4   2 1032.82 20.2890   1
   1   4  -2 1003.99 20.4042   1
  -1   4   2 1026.96 20.4198   1
   0  -4   2 908.197 18.0059   1
   0  -4  -2 903.020 18.2154   1
   0   4  -2 862.610 18.0798   1
   0   4   2 917.618 18.3333   1
   1  -4   2 508.135 10.5247   1
  -1  -4  -2 500.075 10.9425   1
  -1   4  -2 484.570 10.6139   1
   1   4   2 511.409 11.0594   1
  -2  -4  -2 113.270 3.56228   1
   2  -4   2 116.038 3.13107   1
  -2   4  -2 112.132 3.28095   1
  -3  -4  -2 252.305 6.56758   1
   3  -4   2 255.224 5.91464   1
  -3   4  -2 237.622 6.16740   1
   3   4   2 257.708 6.60581   1
   4  -4   2 5.83701 0.62073   1
  -4  -4  -2 4.56090 0.87817   1
   4   4   2 5.94809 0.84384   1
  -4   4  -2 5.78119 0.88161   1
  -5  -4  -2 41.6085 2.32527   1
   5  -4   2 42.7407 1.71717   1
   5   4   2 43.1879 2.07984   1
  -5   4  -2 40.1871 2.03633   1
  -6  -4  -2 22.1165 1.82613   1
   6  -4   2 22.0759 1.26497   1
  -6   4  -2 24.1630 1.66038   1
   6   4   2 22.0793 1.74108   1
  -7  -4  -2 1.01241 0.59959   1
   7  -4   2 0.95899 0.55356   1
  -7   4  -2 1.88554 0.59328   1
   7   4   2 -0.2071 0.96062   1
  -8  -4  -2 311.588 9.03146   1
   8  -4   2 310.736 7.61769   1
  -8   4  -2 302.463 8.49841   1
  -9  -4  -2 166.574 6.11413   1
   9   4   2 175.608 3.46083   2
  -9   4  -2 169.429 5.88703   1
 -10  -4  -2 8.30468 1.57650   1
 -10   4  -2 9.30212 1.54392   1
  10   4   2 10.0683 0.45249   2
 -11  -4  -2 11.9833 1.83449   1
 -11   4  -2 10.8263 1.81524   1
 -12  -4  -2 1.21771 1.05767   1
 -12   4  -2 2.28225 1.05369   1
 -13  -4  -2 17.4496 2.53528   1
 -13   4  -2 15.9747 2.26599   1
 -14  -4  -2 32.8596 3.14317   1
 -14   4  -2 34.9555 3.02189   1
 -15  -4  -2 19.3325 2.51302   1
 -15   4  -2 18.1743 2.36294   1
 -16  -4  -2 21.6344 2.63889   1
 -16   4  -2 21.5408 3.58128   1
 -17  -4  -2 14.1698 2.62461   1
 -17   4  -2 15.4752 2.58935   1
 -18  -4  -2 8.68131 3.00459   1
 -18   4  -2 15.9512 3.07312   1
 -16  -5   2 4.65347 1.43415   1
 -16   5   2 7.53682 1.13324   1
 -15  -5   2 14.0437 2.22853   1
 -15   5   2 13.0098 1.59995   1
 -14  -5   2 91.9651 4.18066   1
  14   5  -2 91.1797 3.41062   1
 -14   5   2 89.4047 3.09918   1
 -13  -5   2 67.3126 3.45736   1
 -13   5   2 72.8924 2.62968   1
  13   5  -2 68.3236 2.77757   1
  13   5  -2 69.5891 2.10787   2
 -12  -5   2 6.75395 1.21816   1
  12   5  -2 7.32854 0.64743   2
 -12   5   2 7.41605 0.96706   1
  12   5  -2 9.07804 1.11273   1
 -11  -5   2 55.3237 2.93590   1
 -11   5   2 56.5933 2.05478   1
  11   5  -2 56.1110 1.75482   2
  11   5  -2 59.9151 2.34410   1
 -11   5   2 56.0664 1.64131   2
 -10  -5   2 -0.8287 0.55367   1
  10   5  -2 0.24990 0.39833   1
 -10   5   2 -0.2134 0.37219   1
 -10   5   2 -0.2608 0.23237   2
  -9  -5   2 37.7079 2.19976   1
  -9   5   2 41.9646 1.45254   1
  -9   5   2 40.7427 1.27005   2
   9   5  -2 40.1312 1.32744   2
   9   5  -2 40.1710 1.79146   1
  -8  -5   2 11.7446 1.24152   1
   8   5  -2 10.4723 1.52724   1
  -8   5   2 12.4442 0.63967   2
  -8   5   2 11.0907 0.63597   1
   8   5  -2 12.3806 0.93359   1
   8   5  -2 11.8544 0.64578   2
  -7  -5   2 19.3716 1.46715   1
   7   5  -2 20.1433 1.41098   1
   7   5  -2 18.5822 1.11540   1
   7   5  -2 20.4801 0.86308   2
   6   5  -2 11.0942 0.95855   1
   6   5  -2 10.4691 0.78811   1
   5   5  -2 71.6793 2.48932   1
   5   5  -2 69.6427 2.28477   1
  -4  -5   2 57.7542 1.93665   1
  -4   5   2 60.3924 1.48018   1
   4   5  -2 57.8242 2.15299   1
  -3   5   2 95.0886 2.36072   1
   3   5  -2 92.7405 2.88557   1
   3   5  -2 90.9411 2.71703   1
  -2   5   2 0.33188 0.23364   1
   2   5  -2 0.18768 0.19974   1
  -1  -5   2 0.53651 0.22058   1
   1  -5  -2 -0.0113 0.25442   1
   1   5  -2 0.54836 0.24212   1
  -1   5   2 0.01641 0.26714   1
   0  -5   2 54.0942 1.76320   1
   0  -5  -2 54.2663 1.98249   1
   0   5   2 53.7752 2.06244   1
  -1  -5  -2 164.699 4.54592   1
   1  -5   2 168.495 4.13025   1
  -1   5  -2 162.036 4.29512   1
   1   5   2 170.236 4.63798   1
   2  -5   2 589.143 12.0317   1
  -2  -5  -2 574.623 12.7326   1
  -2   5  -2 557.929 12.2663   1
   2   5   2 576.062 12.8016   1
  -3  -5  -2 331.038 8.44618   1
   3  -5   2 348.229 7.71973   1
   3   5   2 346.385 8.54839   1
   4  -5   2 47.7522 1.78290   1
  -4  -5  -2 48.2737 2.49432   1
   4   5   2 49.5836 2.27131   1
  -4   5  -2 46.3661 2.07967   1
  -5  -5  -2 8.44333 1.23246   1
   5  -5   2 9.47981 0.80373   1
   5   5   2 8.43289 1.03752   1
  -5   5  -2 9.47677 1.03067   1
  -6  -5  -2 115.395 4.45034   1
   6  -5   2 117.648 3.44869   1
  -6   5  -2 108.585 3.85439   1
   6   5   2 113.961 4.09394   1
   7  -5   2 12.9184 1.19317   1
  -7  -5  -2 12.3894 1.60054   1
   7   5   2 11.0745 1.28514   1
  -7   5  -2 14.7905 1.45006   1
   8  -5   2 7.33567 1.20801   1
  -8  -5  -2 4.32914 0.93360   1
  -8   5  -2 7.40355 1.22347   1
  -9  -5  -2 1.94405 0.79747   1
  -9   5  -2 2.08090 0.79108   1
 -10  -5  -2 49.5630 3.10709   1
 -10   5  -2 49.0727 2.92828   1
  10   5   2 54.5014 1.34173   2
 -11  -5  -2 1.78610 0.99620   1
  11   5   2 1.47593 0.23470   2
 -11   5  -2 0.19186 0.97755   1
 -12  -5  -2 34.2690 2.80136   1
 -12   5  -2 38.9808 2.93601   1
 -13  -5  -2 0.98667 1.25078   1
 -13   5  -2 0.26952 1.27043   1
 -14  -5  -2 43.5171 3.27260   1
 -14   5  -2 36.4309 3.14572   1
 -15  -5  -2 25.0261 3.16661   1
 -15   5  -2 29.4377 3.19578   1
 -16  -5  -2 -0.2633 2.07841   1
 -16   5  -2 4.36018 2.08326   1
 -17  -5  -2 14.8833 2.66556   1
 -17   5  -2 13.3123 2.71970   1
 -15   6   2 14.7016 1.55988   1
 -14  -6   2 110.567 4.82488   1
 -14   6   2 112.837 3.41423   1
  14   6  -2 109.588 2.98163   2
 -13  -6   2 6.13919 1.25045   1
 -13   6   2 5.56390 0.85415   1
  13   6  -2 5.78900 0.67682   2
 -12  -6   2 43.7775 2.65836   1
  12   6  -2 40.3121 1.47899   2
 -12   6   2 37.1694 1.33535   2
 -12   6   2 40.4631 1.70912   1
 -11  -6   2 67.4049 3.26478   1
 -11   6   2 64.9156 2.13812   1
 -11   6   2 66.4629 1.85125   2
  11   6  -2 63.4719 1.95074   2
 -10  -6   2 23.6767 1.87941   1
  10   6  -2 24.3898 1.02241   2
 -10   6   2 24.6654 0.99706   2
 -10   6   2 24.3580 1.12544   1
  -9  -6   2 20.6185 1.72635   1
   9   6  -2 22.2324 1.39292   1
   9   6  -2 21.0334 0.91878   2
  -9   6   2 21.1231 0.89606   2
  -8  -6   2 4.57683 1.04648   1
   8   6  -2 5.24532 0.74353   1
   8   6  -2 4.64190 0.48237   2
  -7  -6   2 985.939 21.4004   1
   7   6  -2 1015.95 21.4098   1
   7   6  -2 1010.34 20.5580   1
   6   6  -2 66.7699 2.34907   1
   6   6  -2 66.5107 2.56449   1
   5   6  -2 50.4510 2.06062   1
   5   6  -2 45.6075 1.82642   1
  -4  -6   2 11.8425 0.76100   1
   4   6  -2 10.8550 0.81996   1
  -4   6   2 11.5071 0.57990   1
   4   6  -2 10.1594 0.88771   1
  -3  -6   2 211.940 5.02438   1
   3   6  -2 216.746 5.47318   1
  -3   6   2 219.033 4.83875   1
   3   6  -2 202.535 5.17676   1
  -2  -6   2 342.052 7.52176   1
  -2   6   2 345.188 7.56830   1
  -1  -6   2 33.2272 1.27633   1
   1  -6  -2 30.5776 1.32884   1
   1   6  -2 29.9793 1.38038   1
  -1   6   2 32.9787 1.47930   1
   0  -6   2 1724.88 33.1537   1
   0  -6  -2 1697.52 33.4336   1
   0   6   2 1713.47 33.6417   1
   0   6  -2 1636.67 33.9944   1
  -1  -6  -2 647.282 14.0962   1
   1  -6   2 662.966 13.5824   1
   1   6   2 666.047 14.3273   1
   2  -6   2 6.60415 0.57232   1
  -2  -6  -2 6.66234 0.83598   1
   2   6   2 6.01041 0.89384   1
   3  -6   2 195.609 4.73595   1
  -3   6  -2 183.264 5.03532   1
   3   6   2 191.322 5.57187   1
   4  -6   2 183.570 4.56884   1
  -4  -6  -2 177.267 5.50681   1
  -4   6  -2 170.937 4.90218   1
   4   6   2 180.589 5.47210   1
   5  -6   2 12.1849 0.93536   1
  -5  -6  -2 13.1217 1.40253   1
  -5   6  -2 11.9862 1.13315   1
   5   6   2 11.4431 1.43342   1
  -6  -6  -2 106.786 4.28321   1
   6  -6   2 111.420 3.30303   1
  -6   6  -2 107.863 3.82449   1
   6   6   2 101.818 4.02557   1
  -7  -6  -2 15.6265 1.67506   1
   7  -6   2 13.2690 1.17208   1
  -7   6  -2 14.2670 1.38210   1
  -8  -6  -2 168.143 6.03314   1
  -8   6  -2 169.715 5.60272   1
  -9  -6  -2 -0.5934 0.81895   1
  -9   6  -2 0.47773 0.67979   1
 -10  -6  -2 15.0725 1.94466   1
 -10   6  -2 12.5861 1.67078   1
 -11  -6  -2 245.046 8.33699   1
 -11   6  -2 243.369 7.94980   1
  11   6   2 251.889 4.98997   2
 -12  -6  -2 22.8623 2.39156   1
 -12   6  -2 18.8107 2.34593   1
 -13  -6  -2 82.2258 4.49237   1
 -13   6  -2 81.8365 4.24786   1
 -14  -6  -2 17.1614 2.52256   1
 -15  -6  -2 62.2079 4.38504   1
 -15   6  -2 66.3801 4.16428   1
 -16  -6  -2 89.4442 5.54370   1
 -16   6  -2 95.0622 5.10728   1
 -17  -6  -2 5.62912 2.63285   1
 -17   6  -2 4.09142 2.54976   1
 -14  -7   2 0.91008 1.09476   1
  14   7  -2 1.59360 0.96894   1
 -14   7   2 1.11746 0.67686   1
  14   7  -2 1.33874 0.40157   2
 -13  -7   2 10.4455 1.57244   1
  13   7  -2 10.4309 0.79461   2
 -13   7   2 9.57608 1.04611   1
  13   7  -2 9.89716 1.47038   1
 -12  -7   2 6.77870 1.34406   1
  12   7  -2 8.19516 0.66017   2
 -12   7   2 7.53517 0.88905   1
  12   7  -2 6.74261 1.11457   1
 -11  -7   2 275.322 8.25173   1
  11   7  -2 273.559 5.95207   2
 -11   7   2 269.775 5.78725   2
  11   7  -2 287.409 7.25213   1
 -10  -7   2 13.8901 1.63732   1
  10   7  -2 13.6518 0.78782   2
  10   7  -2 13.6917 1.25281   1
 -10   7   2 14.0735 0.77340   2
  -9  -7   2 2.78757 0.88305   1
  -9   7   2 3.05520 0.40403   2
   9   7  -2 3.11307 0.42743   2
   9   7  -2 2.23137 0.55315   1
  -8  -7   2 10.7354 1.29243   1
   8   7  -2 10.7824 1.03714   1
   7   7  -2 9.91358 1.02468   1
   6   7  -2 405.096 9.79934   1
  -5   7   2 495.293 9.68867   1
   5   7  -2 466.000 11.0794   1
  -5   7   2 484.942 9.49693   1
   4   7  -2 62.4579 2.36229   1
   4   7  -2 67.1983 2.49891   1
  -4   7   2 66.4770 1.65584   1
  -4   7   2 69.1123 1.92922   1
  -3  -7   2 87.6844 2.55771   1
  -3   7   2 85.3185 2.44310   1
   3   7  -2 84.8329 2.75341   1
   3   7  -2 81.5335 2.83326   1
  -2  -7   2 55.6416 1.87176   1
  -2   7   2 57.9389 2.03061   1
   2   7  -2 56.3278 2.07258   1
   1  -7  -2 24.9618 1.25407   1
  -1  -7   2 24.4772 1.10307   1
  -1   7   2 25.0972 1.37176   1
   0  -7   2 61.0416 1.99848   1
   0  -7  -2 61.1836 2.26255   1
   0   7   2 64.1926 2.44262   1
  -1  -7  -2 85.7476 3.00348   1
   1  -7   2 91.0592 2.63715   1
  -1   7  -2 89.5805 3.07318   1
  -2  -7  -2 634.813 14.0861   1
   2  -7   2 664.723 13.3244   1
  -2   7  -2 619.067 13.6356   1
   2   7   2 632.004 14.2929   1
   3  -7   2 51.9893 1.82811   1
   3   7   2 52.3261 2.50184   1
  -3   7  -2 48.6142 2.16717   1
  -4  -7  -2 43.5621 2.41248   1
   4  -7   2 43.8357 1.69658   1
   4   7   2 43.2674 2.33243   1
  -4   7  -2 42.6526 2.02214   1
  -5  -7  -2 35.3632 2.30280   1
   5  -7   2 41.1274 1.67991   1
   5   7   2 39.2934 2.25649   1
  -5   7  -2 37.4245 1.95368   1
   6  -7   2 71.6340 2.45834   1
  -6  -7  -2 70.8164 3.40794   1
  -6   7  -2 73.2252 3.02747   1
   6   7   2 68.7949 3.19631   1
   7  -7   2 36.7587 1.75060   1
  -7  -7  -2 36.2529 2.51943   1
  -7   7  -2 35.8534 2.15433   1
  -8  -7  -2 2.33726 1.06217   1
  -8   7  -2 1.58048 0.70287   1
  -9  -7  -2 84.5147 4.19561   1
  -9   7  -2 85.2259 3.74846   1
 -10  -7  -2 49.3840 3.17179   1
 -10   7  -2 48.7743 2.90967   1
 -11  -7  -2 44.2456 3.11678   1
 -11   7  -2 40.0958 2.87031   1
  11   7   2 41.6122 1.25143   2
 -12  -7  -2 16.6102 2.28205   1
  12   7   2 16.2809 0.74153   2
 -12   7  -2 15.3276 2.24576   1
  13   7   2 1.49114 0.35059   2
 -13   7  -2 1.89323 1.36237   1
 -14  -7  -2 0.41771 1.58833   1
 -15  -7  -2 25.8033 3.42321   1
 -15   7  -2 27.3512 3.13573   1
 -16  -7  -2 8.26656 2.20774   1
 -16   7  -2 2.56915 2.31138   1
 -17  -7  -2 -1.7886 2.67712   1
 -17   7  -2 8.42136 2.64308   1
  15   8  -2 13.3308 1.00582   2
  14   8  -2 6.88930 1.27985   1
  14   8  -2 7.78855 0.80245   2
 -13  -8   2 9.10334 1.55621   1
  13   8  -2 12.2794 0.82645   2
  13   8  -2 11.9397 1.56073   1
 -12  -8   2 2.50432 0.87913   1
  12   8  -2 1.34745 0.68881   1
  12   8  -2 1.98890 0.36886   2
 -11  -8   2 -0.1140 0.72923   1
 -11   8   2 1.19047 0.44670   2
  11   8  -2 0.61551 0.55698   1
  11   8  -2 0.49047 0.23257   2
 -10  -8   2 81.5111 3.84283   1
  10   8  -2 87.2053 2.40478   2
 -10   8   2 86.9682 2.31256   2
  10   8  -2 84.5136 3.21106   1
  -9  -8   2 2.67844 0.78606   1
   9   8  -2 3.21792 0.72278   1
   8   8  -2 70.6452 2.74211   1
   7   8  -2 0.17522 0.37099   1
  -6   8   2 7.92670 0.47146   1
   6   8  -2 8.21765 0.92664   1
  -6   8   2 9.19900 0.57181   1
   6   8  -2 8.51364 1.06001   1
  -5   8   2 -0.1225 0.13623   1
  -5   8   2 0.57919 0.25913   1
   5   8  -2 0.16060 0.29567   1
   4   8  -2 203.204 5.62012   1
  -4   8   2 209.447 4.79083   1
  -4   8   2 205.073 4.41639   1
   4   8  -2 200.901 5.33280   1
  -3  -8   2 101.694 2.90164   1
   3   8  -2 93.3815 3.09915   1
  -3   8   2 95.1603 2.81345   1
   3   8  -2 96.0252 3.23997   1
  -2  -8   2 20.4312 1.01319   1
  -2   8   2 21.3050 1.21789   1
   2   8  -2 20.6502 1.30951   1
  -1  -8   2 0.78352 0.23520   1
   1  -8  -2 0.93830 0.35660   1
  -1   8   2 0.71341 0.38989   1
   1   8  -2 0.38568 0.34507   1
   0  -8  -2 0.35662 0.30886   1
   0  -8   2 0.01596 0.21142   1
   0   8   2 -0.0267 0.43711   1
   0   8  -2 -0.0097 0.36222   1
   1  -8   2 22.4284 1.09438   1
  -1  -8  -2 22.7987 1.44892   1
   1   8   2 26.7985 1.64073   1
  -1   8  -2 24.2327 1.43463   1
   2  -8   2 97.7545 2.84327   1
  -2  -8  -2 98.3252 3.48301   1
  -2   8  -2 96.5010 3.24442   1
   2   8   2 99.6642 3.61597   1
   3  -8   2 121.009 3.31917   1
  -3  -8  -2 115.942 4.14252   1
   3   8   2 122.288 4.25699   1
  -3   8  -2 112.954 3.67482   1
   4  -8   2 0.18050 0.35754   1
  -4  -8  -2 -0.0533 0.49151   1
   4   8   2 -0.3737 0.73541   1
  -4   8  -2 0.12087 0.32750   1
   5  -8   2 148.316 3.95464   1
  -5  -8  -2 143.527 5.04754   1
   5   8   2 139.436 4.99445   1
  -5   8  -2 140.802 4.44632   1
  -6  -8  -2 251.689 7.61708   1
   6  -8   2 255.882 6.16095   1
   6   8   2 256.819 8.20291   1
  -6   8  -2 249.438 6.88504   1
  -7  -8  -2 14.3790 1.71230   1
   7  -8   2 13.9448 1.18582   1
  -7   8  -2 12.9956 1.41020   1
  -8  -8  -2 78.5598 3.94100   1
  -8   8  -2 88.0798 3.60583   1
  -9  -8  -2 -0.2843 0.81625   1
  -9   8  -2 0.08407 0.70349   1
 -10  -8  -2 1.52284 0.92552   1
 -10   8  -2 0.88051 0.80047   1
 -11  -8  -2 -0.0424 1.04809   1
 -11   8  -2 -1.2677 0.99680   1
 -12  -8  -2 32.2845 2.90024   1
 -12   8  -2 30.0141 2.77214   1
  12   8   2 33.2096 1.10509   2
 -13  -8  -2 57.1564 4.35981   1
  13   8   2 63.1769 1.72203   2
 -13   8  -2 66.4710 3.90364   1
 -14  -8  -2 2.08247 1.63584   1
 -14   8  -2 0.53542 1.79312   1
 -15  -8  -2 5.63274 1.94381   1
 -15   8  -2 1.51699 1.84483   1
 -16  -8  -2 11.7703 2.47398   1
 -16   8  -2 11.2100 2.40522   1
 -17  -8  -2 7.93302 2.93258   1
 -17   8  -2 6.45541 2.74978   1
  16   9  -2 1.26026 0.64067   2
  15   9  -2 32.0683 1.52850   2
  14   9  -2 0.49604 1.03189   1
  14   9  -2 -0.2728 0.40302   2
  13   9  -2 58.6505 2.01299   2
  13   9  -2 65.5888 3.06677   1
  12   9  -2 0.14272 0.73051   1
  12   9  -2 0.66492 0.27690   2
  11   9  -2 1.79631 0.33838   2
  11   9  -2 1.06966 0.66005   1
 -10   9   2 25.9755 1.28467   2
  10   9  -2 24.2918 1.67991   1
  10   9  -2 24.6299 1.15971   2
   9   9  -2 1.40910 0.57069   1
   8   9  -2 159.472 4.79480   1
   7   9  -2 21.9417 1.48731   1
  -7   9   2 23.1205 0.92203   1
   6   9  -2 312.793 8.30560   1
   6   9  -2 316.189 7.77363   1
  -6   9   2 319.782 6.77727   1
  -5   9   2 7.70370 0.69197   1
   5   9  -2 9.07329 0.93651   1
   4   9  -2 9.95426 1.16098   1
  -4   9   2 11.0963 0.82784   1
  -3  -9   2 29.9832 1.36712   1
  -3   9   2 30.1846 1.45455   1
   3   9  -2 30.6201 1.75710   1
  -2  -9   2 55.5902 1.95635   1
  -2   9   2 56.1082 2.18722   1
   2   9  -2 55.1136 2.27790   1
   2   9  -2 58.8949 2.43266   1
  -1  -9   2 823.179 16.9180   1
   1  -9  -2 819.695 17.0859   1
  -1   9   2 839.832 17.5265   1
   1   9  -2 818.499 17.3483   1
   0  -9   2 80.1987 2.46890   1
   0  -9  -2 79.6430 2.82998   1
   0   9  -2 80.1472 2.85377   1
  -1  -9  -2 376.382 9.17438   1
   1  -9   2 386.455 8.51955   1
   1   9   2 390.055 9.53873   1
  -1   9  -2 388.841 9.03273   1
   2  -9   2 50.5498 1.82917   1
  -2   9  -2 49.5792 2.21020   1
   2   9   2 52.9674 2.52455   1
  -3  -9  -2 20.4822 1.66121   1
   3  -9   2 20.7571 1.10421   1
  -3   9  -2 19.4672 1.38083   1
   3   9   2 21.2935 1.77377   1
  -4  -9  -2 34.9522 2.20586   1
   4  -9   2 35.9615 1.53918   1
   4   9   2 33.8699 2.31408   1
  -4   9  -2 32.4084 1.84087   1
   5  -9   2 428.474 9.25685   1
  -5  -9  -2 417.868 10.7762   1
   5   9   2 397.728 10.7887   1
  -5   9  -2 408.567 9.91481   1
   6  -9   2 32.3601 1.56738   1
  -6  -9  -2 29.3129 2.23451   1
  -6   9  -2 28.4441 1.86473   1
  -7  -9  -2 2.02763 0.97831   1
  -7   9  -2 2.28391 0.66078   1
  -8  -9  -2 0.58644 0.88289   1
  -8   9  -2 0.24864 0.62197   1
  -9  -9  -2 -1.0239 0.88394   1
  -9   9  -2 -0.3802 0.71587   1
  -9   9  -2 0.36186 0.17123   2
 -10  -9  -2 74.6138 3.99538   1
 -10   9  -2 69.7934 3.50982   1
 -11  -9  -2 16.5430 2.37071   1
 -11   9  -2 15.6853 2.09238   1
 -12  -9  -2 173.416 6.96412   1
 -12   9  -2 181.718 6.64018   1
  12   9   2 180.902 3.98039   2
 -13  -9  -2 21.5263 2.95531   1
  13   9   2 23.1732 1.01022   2
 -13   9  -2 25.1119 2.81667   1
 -14  -9  -2 29.0786 3.31579   1
 -14   9  -2 27.8807 3.02110   1
 -15  -9  -2 48.5789 4.20372   1
 -15   9  -2 49.2961 3.74458   1
 -16  -9  -2 17.7331 2.72318   1
 -16   9  -2 12.1949 2.45267   1
 -17  -9  -2 19.6286 3.12121   1
 -17   9  -2 17.0002 3.08524   1
  16  10  -2 7.59222 1.08859   2
  15  10  -2 16.2972 1.18298   2
  14  10  -2 25.9060 1.28498   2
  14  10  -2 28.1986 2.37443   1
  13  10  -2 5.14756 0.64597   2
  13  10  -2 4.80701 1.04490   1
  12  10  -2 73.2231 2.27281   2
  12  10  -2 72.6043 3.26390   1
  11  10  -2 9.59466 0.77167   2
  11  10  -2 10.9548 1.39857   1
  10  10  -2 249.211 6.95868   1
   9  10  -2 32.1174 1.92917   1
   8  10  -2 14.8473 1.34688   1
   7  10  -2 92.5432 3.41298   1
  -7  10   2 94.5505 2.53873   1
  -7  10   2 95.6642 2.49362   1
  -6  10   2 48.2708 1.54465   1
   6  10  -2 45.8352 2.21671   1
  -6  10   2 47.3035 1.67384   1
  -5  10   2 249.249 5.51582   1
   5  10  -2 251.531 6.55717   1
  -5  10   2 251.882 5.84296   1
   5  10  -2 246.077 6.94257   1
   4  10  -2 128.250 4.06522   1
  -4  10   2 129.950 3.65209   1
  -4  10   2 132.930 3.26167   1
   4  10  -2 132.348 4.36586   1
   3  10  -2 69.4848 2.95588   1
   3  10  -2 71.8205 2.76132   1
  -3  10   2 72.7720 2.57194   1
  -3  10   2 73.1208 2.16508   1
  -2 -10   2 39.4754 1.60483   1
   2  10  -2 40.8630 1.98946   1
   2  10  -2 41.5594 2.09392   1
  -2  10   2 40.4775 1.89670   1
  -1  10   2 8.05256 1.02929   1
   1  10  -2 7.84001 0.95147   1
   0 -10  -2 32.1719 1.70448   1
   0 -10   2 30.6945 1.37508   1
   0  10  -2 31.0895 1.75190   1
   0  10   2 35.2899 2.00934   1
  -1 -10  -2 345.532 8.71764   1
   1 -10   2 368.022 8.06784   1
   1  10   2 358.291 9.14236   1
  -1  10  -2 357.589 8.59094   1
   2 -10   2 9.74175 0.76999   1
   2  10   2 10.6803 1.36064   1
  -2  10  -2 10.5903 1.09255   1
   3 -10   2 56.6777 1.98953   1
  -3 -10  -2 56.2795 2.81082   1
  -3  10  -2 51.8125 2.38028   1
   3  10   2 56.6075 2.88591   1
   4 -10   2 19.9645 1.22204   1
  -4 -10  -2 23.1233 1.93694   1
  -4  10  -2 23.0049 1.53791   1
   4  10   2 25.7211 2.26526   1
  -5 -10  -2 0.98646 0.66159   1
   5 -10   2 2.25845 0.54222   1
   5  10   2 0.03081 1.15727   1
  -5  10  -2 1.32210 0.52030   1
  -6 -10  -2 45.8197 2.82658   1
  -6  10  -2 43.1791 2.36539   1
  -7 -10  -2 -0.4570 0.82147   1
  -7  10  -2 0.05634 0.56385   1
  -8 -10  -2 125.299 5.31756   1
  -8  10  -2 124.362 4.61358   1
  -9 -10  -2 89.6621 4.48891   1
  -9  10  -2 89.2732 3.86062   1
 -10 -10  -2 7.89082 1.73608   1
 -10  10  -2 5.48402 1.28141   1
 -11 -10  -2 27.0881 2.65078   1
 -11  10  -2 29.7102 2.48621   1
 -12 -10  -2 45.2827 3.64147   1
 -12  10  -2 49.5898 3.20426   1
 -13 -10  -2 23.2500 2.91584   1
  13  10   2 22.1221 0.99988   2
 -13  10  -2 17.6738 2.93864   1
 -14 -10  -2 1.15825 1.82806   1
  14  10   2 3.18983 1.33441   1
 -14  10  -2 4.35382 1.81343   1
 -15 -10  -2 8.96631 2.17260   1
 -15  10  -2 5.05270 2.04486   1
 -16 -10  -2 27.4444 4.77139   1
 -16  10  -2 26.3432 4.26809   1
  16  11  -2 2.34652 0.73410   2
  15  11  -2 1.14368 0.55991   2
  14  11  -2 1.59004 0.46797   2
  14  11  -2 2.67002 1.23992   1
  13  11  -2 5.59187 0.69398   2
  13  11  -2 5.78669 1.23327   1
  12  11  -2 22.6692 1.13695   2
  12  11  -2 23.9028 2.04100   1
  11  11  -2 39.9013 2.40387   1
  11  11  -2 35.4546 1.53873   2
  10  11  -2 48.1544 2.55212   1
   9  11  -2 -0.3160 0.57065   1
  -8  11   2 39.1138 1.46685   1
  -8  11   2 41.2341 1.47094   1
   8  11  -2 39.4585 2.19321   1
   7  11  -2 1.61024 0.61834   1
  -7  11   2 1.88811 0.44512   1
  -7  11   2 1.59463 0.40005   1
  -6  11   2 62.3806 1.96582   1
   6  11  -2 63.8570 2.74097   1
  -6  11   2 62.9846 2.13430   1
   5  11  -2 8.23443 1.00799   1
  -5  11   2 7.44174 0.68796   1
  -5  11   2 9.28200 0.88150   1
   4  11  -2 14.4803 1.22865   1
  -4  11   2 14.4251 0.86254   1
  -4  11   2 14.2249 1.09183   1
   4  11  -2 14.6727 1.61478   1
   3  11  -2 22.4655 1.55672   1
  -3  11   2 22.9583 1.11842   1
  -3  11   2 23.4051 1.44638   1
   3  11  -2 21.2325 1.76241   1
  -2 -11   2 5.07742 0.51940   1
   2  11  -2 4.02683 0.76440   1
  -2  11   2 5.84382 0.62782   1
  -2  11   2 5.38917 0.83108   1
   2  11  -2 4.58437 0.73650   1
  -1 -11   2 43.6058 1.73050   1
   1  11  -2 47.5805 2.34769   1
   1  11  -2 43.8668 2.15980   1
   0 -11  -2 27.6531 1.62183   1
   0 -11   2 22.0099 1.19663   1
   0  11  -2 26.2707 1.63290   1
   0  11   2 28.6848 1.88090   1
   1 -11   2 72.3174 2.41170   1
  -1 -11  -2 77.8244 3.09045   1
   1  11   2 80.8145 3.40332   1
  -1  11  -2 76.5126 2.95045   1
  -2 -11  -2 8.02555 1.16813   1
   2 -11   2 9.87145 0.78630   1
  -2  11  -2 10.4549 1.10366   1
   2  11   2 10.6173 1.59163   1
   3 -11   2 86.4737 2.73752   1
  -3 -11  -2 88.2655 3.70112   1
  -3  11  -2 86.7629 3.30097   1
   3  11   2 89.9043 3.85706   1
   4 -11   2 4.88460 0.67616   1
  -4 -11  -2 4.05645 0.92154   1
   4  11   2 4.78266 1.22244   1
  -4  11  -2 4.14299 0.84066   1
  -5 -11  -2 94.8639 4.12731   1
  -5  11  -2 92.1498 3.56429   1
  -6 -11  -2 98.9482 4.40492   1
  -6  11  -2 102.081 3.80982   1
  -7 -11  -2 11.5069 1.75708   1
  -7  11  -2 13.7730 1.45062   1
  -8 -11  -2 4.33374 1.12827   1
  -8  11  -2 5.84169 1.00046   1
  -9 -11  -2 3.34772 1.23443   1
  -9  11  -2 4.38186 1.03344   1
 -10 -11  -2 6.94810 1.46193   1
 -10  11  -2 6.94073 1.21070   1
 -11 -11  -2 7.40672 1.74873   1
 -11  11  -2 6.66798 1.39887   1
 -12  11  -2 3.25594 1.47530   1
 -13 -11  -2 25.8206 3.12056   1
  13  11   2 24.4635 1.09398   2
  13  11   2 25.5498 2.34453   1
 -14 -11  -2 1.02880 1.94712   1
 -14  11  -2 2.97513 1.96185   1
  14  11   2 0.51943 1.40978   1
 -15 -11  -2 5.83410 2.26219   1
 -15  11  -2 5.20981 2.13153   1
 -16 -11  -2 2.48785 2.81795   1
 -16  11  -2 5.79099 2.66633   1
  16  12  -2 3.10110 0.75136   2
  14  12  -2 13.9067 2.35761   1
  14  12  -2 10.5954 1.00065   2
  13  12  -2 33.2936 1.46390   2
  13  12  -2 34.3316 2.53513   1
  12  12  -2 61.4241 2.13045   2
  12  12  -2 67.6097 3.30617   1
  11  12  -2 12.8150 1.61895   1
  10  12  -2 -0.1408 0.65510   1
  -9  12   2 1.60170 0.48005   1
  -9  12   2 2.47567 0.49715   1
   9  12  -2 1.00883 0.63577   1
   8  12  -2 -0.2294 0.60487   1
  -8  12   2 0.42668 0.39063   1
  -8  12   2 0.07608 0.47360   1
  -7  12   2 9.63134 0.93658   1
  -7  12   2 9.75778 0.78945   1
   7  12  -2 8.25562 1.19499   1
   6  12  -2 212.478 6.10968   1
  -6  12   2 205.753 4.97678   1
  -6  12   2 208.507 5.27229   1
  -5  12   2 9.78001 1.03672   1
  -5  12   2 9.93936 0.82492   1
   4  12  -2 153.461 5.35170   1
  -4  12   2 162.285 4.09448   1
  -4  12   2 162.654 4.58860   1
   3  12  -2 13.7911 1.29501   1
  -3  12   2 14.5892 1.30313   1
   3  12  -2 12.5093 1.71879   1
  -3  12   2 15.3971 0.96246   1
  -2  12   2 265.495 7.14959   1
  -2  12   2 272.788 6.45215   1
   2  12  -2 272.604 7.24135   1
   2  12  -2 287.778 7.74310   1
  -1 -12   2 647.142 14.2039   1
  -1  12   2 661.437 15.0833   1
   1  12  -2 670.190 14.8859   1
   1  12  -2 695.697 15.3824   1
   0 -12   2 0.47088 0.45286   1
   0  12  -2 0.04389 0.41253   1
   0  12   2 -0.7844 0.73214   1
   1 -12   2 131.320 3.77433   1
  -1  12  -2 138.308 4.47907   1
   1  12   2 150.632 5.07854   1
  -2 -12  -2 0.56224 0.57706   1
  -2  12  -2 1.04753 0.50289   1
   2  12   2 2.41507 0.99123   1
  -3 -12  -2 4.53170 1.06072   1
   3  12   2 4.66356 1.14034   1
  -3  12  -2 3.79996 0.75698   1
  -4 -12  -2 10.6231 1.55354   1
   4  12   2 12.3002 1.73025   1
  -4  12  -2 9.93047 1.19137   1
  -5 -12  -2 1.61192 0.92248   1
  -5  12  -2 2.92915 0.74571   1
  -6 -12  -2 35.4344 2.61209   1
  -6  12  -2 35.4792 2.19952   1
  -7 -12  -2 0.74263 0.89616   1
  -7  12  -2 0.42484 0.69301   1
  -8 -12  -2 50.1983 3.28481   1
  -8  12  -2 48.6490 2.76374   1
  -9 -12  -2 -0.5425 1.02498   1
  -9  12  -2 1.20620 0.86168   1
 -10 -12  -2 0.37022 1.15782   1
 -10  12  -2 0.23427 0.99617   1
 -11 -12  -2 0.78121 1.33347   1
 -11  12  -2 5.22174 1.46665   1
 -12 -12  -2 26.0916 3.15287   1
  12  12   2 29.7045 2.29180   1
 -12  12  -2 20.3268 2.69746   1
 -13 -12  -2 17.6233 2.61014   1
  13  12   2 16.7099 2.33372   1
  13  12   2 17.9451 1.02878   2
 -13  12  -2 16.7721 2.95581   1
 -14 -12  -2 2.05642 2.08149   1
 -14  12  -2 -2.0883 2.09763   1
  14  12   2 -2.0704 1.56600   1
 -15 -12  -2 13.6745 2.64166   1
 -15  12  -2 12.6987 2.53216   1
 -16 -12  -2 -0.0646 3.02863   1
 -16  12  -2 2.88815 2.73082   1
  16  13  -2 6.59119 0.92667   2
  15  13  -2 10.8326 1.18019   2
  14  13  -2 16.8351 2.51611   1
  13  13  -2 67.9572 3.52880   1
  13  13  -2 64.9885 2.26682   2
  12  13  -2 5.70866 0.77882   2
  12  13  -2 7.34476 1.32019   1
  11  13  -2 103.627 4.26069   1
  10  13  -2 5.19948 0.95448   1
   9  13  -2 23.3715 1.87439   1
  -9  13   2 22.2770 1.27287   1
  -9  13   2 22.3478 1.24700   1
   8  13  -2 2.56881 0.67643   1
  -8  13   2 4.14946 0.65140   1
  -8  13   2 3.60803 0.56349   1
   7  13  -2 8.71389 1.18836   1
  -7  13   2 7.84372 0.80944   1
  -7  13   2 7.98081 1.05219   1
  -6  13   2 9.58014 0.86514   1
   6  13  -2 9.71435 1.18673   1
  -6  13   2 9.47964 1.13376   1
  -5  13   2 5.23548 0.73971   1
  -5  13   2 5.22174 0.94921   1
   5  13  -2 6.13339 0.96956   1
  -4  13   2 34.6550 1.53286   1
   4  13  -2 33.7094 2.05240   1
  -4  13   2 35.5634 1.93813   1
   3  13  -2 75.9896 3.52923   1
  -3  13   2 80.2635 3.15750   1
   3  13  -2 76.3029 3.20295   1
  -3  13   2 81.9159 2.62834   1
   2  13  -2 140.433 5.00321   1
   2  13  -2 149.604 4.75482   1
  -2  13   2 138.773 4.71753   1
  -2  13   2 142.727 3.98902   1
   1  13  -2 23.2359 1.67916   1
   1  13  -2 24.7731 2.07573   1
  -1  13   2 26.4128 1.96072   1
  -1  13   2 26.4395 1.44471   1
   0  13  -2 145.494 4.71587   1
   0  13   2 146.538 5.07390   1
   0  13  -2 147.118 4.99034   1
   0  13   2 147.057 4.25905   1
  -1 -13  -2 310.171 8.22960   1
  -1  13  -2 299.745 7.97058   1
   1  13   2 306.867 8.63752   1
  -2 -13  -2 453.972 11.2446   1
  -2  13  -2 445.451 10.9179   1
   2  13   2 450.302 11.7318   1
  -3 -13  -2 5.95399 1.10281   1
  -3  13  -2 7.77967 1.04998   1
   3  13   2 8.98422 1.50944   1
  -4 -13  -2 137.646 5.22993   1
  -4  13  -2 138.638 4.70833   1
  -5 -13  -2 1.10293 0.70664   1
  -5  13  -2 0.28660 0.54606   1
  -6 -13  -2 101.897 4.56468   1
  -6  13  -2 96.4048 3.85079   1
  -7 -13  -2 70.3401 3.85967   1
  -7  13  -2 74.1754 3.35594   1
  -8 -13  -2 2.61993 1.04823   1
  -8  13  -2 2.01210 0.80118   1
  -9 -13  -2 14.5339 2.30455   1
  -9  13  -2 14.4598 1.97145   1
 -10 -13  -2 15.1798 2.39435   1
 -10  13  -2 16.8357 1.99676   1
 -11 -13  -2 6.04841 1.65021   1
 -11  13  -2 4.49999 1.47337   1
  11  13   2 4.61210 1.03451   1
 -12 -13  -2 53.3314 3.81179   1
 -12  13  -2 47.9128 3.35561   1
  12  13   2 48.6558 3.03117   1
 -13 -13  -2 4.10646 1.92449   1
  13  13   2 2.14137 1.39057   1
 -13  13  -2 3.96707 1.87900   1
 -14 -13  -2 6.78138 2.10142   1
 -14  13  -2 4.51951 2.24164   1
  14  13   2 4.42726 1.63441   1
 -15 -13  -2 5.61831 2.63498   1
 -15  13  -2 7.17934 2.59685   1
 -16  13  -2 -3.2392 2.90390   1
  16  14  -2 15.4263 1.59490   2
  14  14  -2 12.5361 2.04594   1
  14  14  -2 15.3039 1.16419   2
  13  14  -2 3.93992 1.40600   1
  12  14  -2 18.8523 1.20988   2
  12  14  -2 18.3827 2.09698   1
  11  14  -2 -0.1053 0.86637   1
  10  14  -2 64.1171 3.25107   1
   9  14  -2 0.90110 0.69528   1
  -9  14   2 0.86150 0.71804   1
  -9  14   2 -0.1519 0.53007   1
  -8  14   2 33.0555 1.75771   1
  -8  14   2 31.0451 1.52608   1
   8  14  -2 36.3198 2.27384   1
  -7  14   2 71.7157 2.65440   1
  -7  14   2 71.8018 2.45281   1
   7  14  -2 71.5962 3.26024   1
  -6  14   2 143.519 4.32440   1
   6  14  -2 137.985 4.87078   1
  -6  14   2 142.695 3.94257   1
  -5  14   2 133.002 3.78884   1
  -5  14   2 129.519 4.17327   1
   5  14  -2 133.700 4.66437   1
  -4  14   2 20.6231 1.67179   1
  -4  14   2 21.3087 1.25683   1
   4  14  -2 21.2234 1.66544   1
   3  14  -2 28.5842 1.93076   1
  -3  14   2 31.9466 1.57042   1
  -2  14   2 54.7742 2.18410   1
  -2  14   2 53.8112 2.75883   1
   2  14  -2 51.5066 2.98979   1
   2  14  -2 53.6467 2.62186   1
  -1  14   2 57.9113 3.03081   1
   1  14  -2 56.1781 2.74951   1
  -1  14   2 57.7386 2.29445   1
   1  14  -2 58.9412 3.09411   1
   0  14  -2 12.2456 1.86675   1
   0  14   2 15.0625 1.87580   1
   0  14   2 15.4804 1.18069   1
   0  14  -2 15.2261 1.39717   1
   1  14   2 294.890 7.40324   1
  -1  14  -2 285.642 7.83944   1
   1  14   2 294.898 8.58659   1
  -2 -14  -2 15.4032 1.58252   1
  -2  14  -2 15.6680 1.44608   1
   2  14   2 18.1261 2.51233   1
  -3 -14  -2 246.096 7.45321   1
  -3  14  -2 245.366 7.04587   1
  -4 -14  -2 6.65729 1.31934   1
  -4  14  -2 6.25578 1.08700   1
  -5 -14  -2 17.8900 2.01361   1
  -5  14  -2 19.7184 1.66993   1
  -6 -14  -2 5.72640 1.33164   1
  -6  14  -2 7.04078 1.25729   1
  -7 -14  -2 1.12664 1.02302   1
  -7  14  -2 1.36312 0.83362   1
  -8 -14  -2 0.61835 1.05256   1
  -8  14  -2 -0.5259 0.87483   1
  -9 -14  -2 1.84873 1.19862   1
  -9  14  -2 -1.1295 0.97378   1
 -10 -14  -2 0.47609 1.27777   1
  10  14   2 0.98601 0.84829   1
 -10  14  -2 0.25469 1.15632   1
 -11 -14  -2 4.92336 1.57291   1
 -11  14  -2 4.96160 1.50857   1
  11  14   2 5.76148 1.34597   1
 -12 -14  -2 12.9377 2.21655   1
 -12  14  -2 9.64484 1.75712   1
  12  14   2 9.77225 1.48931   1
 -13 -14  -2 2.95344 2.01152   1
  13  14   2 2.55540 1.47624   1
 -13  14  -2 2.04372 1.87473   1
 -14 -14  -2 23.6134 3.47390   1
  14  14   2 23.5946 3.22702   1
 -14  14  -2 22.9691 2.87204   1
 -15 -14  -2 -1.3215 2.89576   1
 -15  14  -2 6.75009 2.70921   1
  16  15  -2 -0.5464 0.92208   2
  15  15  -2 0.64791 0.72030   2
  14  15  -2 -0.1453 0.55419   2
  14  15  -2 -0.3038 1.62020   1
  13  15  -2 3.43523 1.48888   1
  13  15  -2 7.33144 0.86739   2
  12  15  -2 42.3649 2.97532   1
  11  15  -2 -0.8842 0.96178   1
  10  15  -2 34.8175 2.42407   1
  -9  15   2 8.05603 1.08210   1
  -9  15   2 8.76658 1.42515   1
   9  15  -2 8.88503 1.50372   1
  -8  15   2 0.62755 0.85297   1
   8  15  -2 0.40676 0.61147   1
  -8  15   2 1.90178 0.57307   1
  -7  15   2 12.7389 1.53038   1
   7  15  -2 14.8735 1.53936   1
  -7  15   2 15.8659 1.14965   1
  -6  15   2 9.64555 1.46860   1
  -6  15   2 8.57970 0.97898   1
   5  15  -2 101.226 4.04797   1
  -5  15   2 98.2506 3.19215   1
  -5  15   2 99.8980 3.72010   1
   4  15  -2 191.976 6.08551   1
  -4  15   2 192.513 5.80852   1
  -4  15   2 192.067 5.15873   1
  -3  15   2 64.9084 3.16172   1
   3  15  -2 64.0390 3.07205   1
  -3  15   2 65.3108 2.49358   1
   2  15  -2 17.6423 1.57436   1
  -2  15   2 15.4145 1.95525   1
  -2  15   2 17.7294 1.25395   1
   1  15  -2 22.9978 1.81318   1
  -1  15   2 19.7328 2.24688   1
  -1  15   2 21.9180 1.41134   1
   0  15  -2 186.285 6.15351   1
   0  15  -2 192.814 5.93835   1
   0  15   2 189.990 6.39667   1
   0  15   2 186.691 5.29792   1
  -1  15  -2 48.3912 2.88449   1
  -1  15  -2 46.3822 2.52833   1
   1  15   2 44.7651 2.21726   1
   1  15   2 47.9163 3.33107   1
   2  15   2 7.07341 0.98527   1
  -2  15  -2 5.10507 0.92489   1
   2  15   2 7.43113 1.78286   1
  -3 -15  -2 7.27027 1.17792   1
  -3  15  -2 8.96183 1.15234   1
   3  15   2 7.07802 1.00034   1
  -4 -15  -2 0.71670 0.82586   1
  -4  15  -2 0.12084 0.57802   1
  -5 -15  -2 1.92896 0.92444   1
  -5  15  -2 1.96010 0.65538   1
  -6 -15  -2 -0.1213 1.00509   1
  -6  15  -2 0.73112 0.72934   1
  -7 -15  -2 100.945 4.93642   1
  -7  15  -2 105.419 4.23101   1
  -8 -15  -2 35.5044 3.10462   1
   8  15   2 34.0535 2.26240   1
  -8  15  -2 32.5379 2.34258   1
  -9 -15  -2 31.7605 3.12989   1
  -9  15  -2 33.8494 2.55496   1
   9  15   2 33.4370 2.31270   1
 -10 -15  -2 42.1373 3.64045   1
 -10  15  -2 41.9801 3.03312   1
  10  15   2 46.2139 2.75892   1
 -11 -15  -2 37.6522 3.53534   1
  11  15   2 35.2075 2.70204   1
 -12 -15  -2 23.4775 2.91291   1
  12  15   2 32.9505 2.79911   1
 -12  15  -2 31.7700 3.22376   1
 -13 -15  -2 0.27952 2.23410   1
  13  15   2 4.61584 1.52465   1
 -13  15  -2 2.86991 2.13758   1
 -14 -15  -2 29.1146 3.52341   1
 -14  15  -2 21.5496 2.92148   1
  14  15   2 21.8704 3.62712   1
 -15 -15  -2 13.8558 3.16351   1
 -15  15  -2 15.1520 3.06139   1
  16  16  -2 4.11992 0.99330   2
  15  16  -2 10.8841 1.38989   2
  14  16  -2 39.2063 1.85494   2
  13  16  -2 4.17183 1.62506   1
  13  16  -2 4.69361 0.72006   2
  12  16  -2 58.2439 3.49564   1
  11  16  -2 20.1917 2.16304   1
 -10  16   2 32.7001 1.69052   1
  10  16  -2 31.1125 2.47050   1
   9  16  -2 156.301 5.70166   1
  -9  16   2 157.289 4.60374   1
  -9  16   2 158.432 4.34306   1
   8  16  -2 1.98365 0.80991   1
  -8  16   2 3.34190 1.01801   1
  -8  16   2 2.58587 0.63221   1
  -7  16   2 109.963 3.49488   1
   7  16  -2 112.233 4.47741   1
  -7  16   2 107.785 3.90060   1
   6  16  -2 0.84105 0.59385   1
  -6  16   2 1.51999 1.03565   1
  -6  16   2 1.03932 0.50757   1
   5  16  -2 130.099 4.86650   1
  -5  16   2 126.833 4.52909   1
  -5  16   2 130.303 3.95788   1
  -4  16   2 6.14405 0.87309   1
   4  16  -2 6.18779 1.10673   1
  -3  16   2 2.33652 0.57155   1
  -3  16   2 4.10846 1.25766   1
   3  16  -2 1.73554 0.66319   1
  -2  16   2 7.24885 0.89307   1
  -2  16   2 8.10085 1.48445   1
   2  16  -2 7.45958 1.21226   1
  -1  16   2 63.0017 3.61403   1
  -1  16   2 63.7167 2.59546   1
   1  16  -2 64.1317 3.14878   1
   0  16   2 97.6651 4.62376   1
   0  16  -2 106.548 4.11738   1
   0  16   2 101.235 3.57704   1
   1  16   2 36.2559 1.95245   1
  -1  16  -2 31.3236 2.82566   1
   1  16   2 29.9512 3.33402   1
  -1  16  -2 34.3506 2.18383   1
   2  16   2 11.4344 1.20892   1
  -2  16  -2 12.2791 1.40031   1
  -2  16  -2 8.62746 1.42053   1
  -3  16  -2 12.5343 1.45755   1
   3  16   2 10.3762 1.19016   1
  -4 -16  -2 53.7655 3.23673   1
  -4  16  -2 49.0366 2.73858   1
   4  16   2 50.0315 2.56511   1
  -5 -16  -2 2.14215 1.02829   1
   5  16   2 0.84556 0.59270   1
  -5  16  -2 2.15751 0.76864   1
  -6 -16  -2 13.5855 1.94064   1
   6  16   2 11.1591 1.39445   1
  -6  16  -2 12.6385 1.67140   1
  -7 -16  -2 -1.1963 1.07595   1
   7  16   2 0.05937 0.60995   1
  -7  16  -2 0.81440 0.92401   1
  -8 -16  -2 65.2111 4.01677   1
  -8  16  -2 63.2419 3.40600   1
   8  16   2 61.9135 3.18114   1
  -9 -16  -2 26.4204 3.13982   1
  -9  16  -2 24.4004 2.36865   1
   9  16   2 25.3642 2.11787   1
 -10 -16  -2 1.07033 1.64122   1
  10  16   2 -0.6228 1.07402   1
 -10  16  -2 0.64752 1.36298   1
 -11 -16  -2 0.59738 1.83243   1
 -11  16  -2 0.43445 1.54263   1
  11  16   2 1.68556 1.11186   1
 -12 -16  -2 9.53978 2.11144   1
 -12  16  -2 8.06028 1.89937   1
  12  16   2 8.99133 1.51965   1
 -13 -16  -2 51.2562 4.90235   1
 -13  16  -2 31.7521 4.25318   1
  13  16   2 45.8062 3.68825   1
 -14 -16  -2 4.89628 2.91068   1
 -14  16  -2 -4.7489 2.80262   1
  14  16   2 2.59466 2.16282   1
  15  17  -2 1.47801 0.83879   2
  14  17  -2 -3.0940 2.08998   1
  14  17  -2 0.99297 0.68642   2
  13  17  -2 61.9925 4.16503   1
  13  17  -2 62.2714 2.40216   2
  12  17  -2 0.34684 1.48690   1
  11  17  -2 -0.0092 1.10606   1
 -10  17   2 -0.7153 0.82373   1
  10  17  -2 0.04140 1.06075   1
  -9  17   2 5.07504 0.89604   1
   9  17  -2 3.08981 0.96498   1
   8  17  -2 39.3009 2.66306   1
  -8  17   2 38.8755 1.94690   1
   7  17  -2 8.34979 1.48253   1
  -7  17   2 10.7793 1.19758   1
  -7  17   2 6.03138 1.37198   1
  -6  17   2 36.5398 2.73006   1
  -6  17   2 39.9016 2.02700   1
   6  17  -2 43.9501 2.69021   1
  -5  17   2 12.8524 1.25811   1
   5  17  -2 11.7312 1.51207   1
  -5  17   2 15.3955 2.18152   1
  -4  17   2 23.9083 2.52691   1
   4  17  -2 28.0437 2.13354   1
  -4  17   2 26.7445 1.68410   1
  -3  17   2 3.16269 1.34724   1
   3  17  -2 3.53369 0.78768   1
  -2  17   2 2.00762 1.47725   1
   2  17  -2 1.77681 0.81120   1
  -2  17   2 1.48604 0.55748   1
  -1  17   2 17.0083 1.34795   1
  -1  17   2 18.1611 2.82671   1
   1  17  -2 16.4931 1.65060   1
   0  17   2 3.22254 0.62482   1
   0  17  -2 4.30885 0.89001   1
   0  17   2 6.61916 1.94300   1
  -1  17  -2 12.2371 1.50352   1
   1  17   2 11.7327 1.16277   1
  -2  17  -2 3.02514 0.78479   1
   2  17   2 1.97908 0.58926   1
  -3  17  -2 1.39453 0.69655   1
  -3  17  -2 1.08991 1.49052   1
   4  17   2 108.788 4.08173   1
  -4  17  -2 102.175 4.24984   1
  -5 -17  -2 35.4570 2.80179   1
  -5  17  -2 34.5261 2.38094   1
   5  17   2 34.3268 2.20916   1
  -6 -17  -2 0.18032 1.12399   1
  -6  17  -2 1.60425 0.88079   1
   6  17   2 0.80211 0.65554   1
  -7 -17  -2 15.1276 2.44328   1
  -7  17  -2 14.2922 1.97895   1
   7  17   2 13.2521 1.68773   1
  -8 -17  -2 40.9429 3.28646   1
   8  17   2 39.0037 2.53591   1
  -8  17  -2 39.2264 2.67650   1
  -9 -17  -2 51.3711 4.04095   1
  -9  17  -2 46.1006 3.13375   1
 -10 -17  -2 42.6079 3.97390   1
  10  17   2 52.2700 3.08719   1
 -10  17  -2 48.6515 3.37854   1
 -11 -17  -2 14.3760 2.39197   1
  11  17   2 15.2319 2.36900   1
 -11  17  -2 15.7825 2.82240   1
 -12 -17  -2 32.9314 4.34552   1
  12  17   2 28.9677 3.16547   1
 -12  17  -2 27.4492 3.56435   1
 -13 -17  -2 22.3772 3.10423   1
 -13  17  -2 23.2863 2.90055   1
  13  17   2 31.7037 3.69024   1
 -14 -17  -2 18.9096 3.52194   1
  14  17   2 29.6946 4.20257   1
 -14  17  -2 32.4184 3.56979   1
  14  18  -2 1.71843 0.72829   2
  14  18  -2 0.76456 2.51451   1
  13  18  -2 -0.3754 1.94327   1
  13  18  -2 1.00297 0.66760   2
  12  18  -2 -2.4262 1.63713   1
 -10  18   2 1.50023 0.90334   1
  10  18  -2 1.43434 1.28709   1
  -9  18   2 2.14518 0.85164   1
   9  18  -2 0.13696 1.06958   1
  -8  18   2 2.91708 0.79837   1
   8  18  -2 0.39516 0.88533   1
   7  18  -2 4.84447 1.02290   1
  -7  18   2 8.31319 1.27656   1
   6  18  -2 6.70568 1.23513   1
  -6  18   2 9.94362 1.25191   1
  -5  18   2 5.43345 0.88813   1
   5  18  -2 4.44980 1.09541   1
   4  18  -2 55.7635 3.10530   1
  -4  18   2 52.5766 2.50592   1
  -4  18   2 51.4790 3.60430   1
  -3  18   2 7.63715 1.06185   1
   3  18  -2 9.14918 1.44783   1
  -3  18   2 10.1857 1.91884   1
  -2  18   2 10.0407 2.01129   1
  -2  18   2 8.66559 1.13814   1
   2  18  -2 9.96103 1.46438   1
  -1  18   2 2.08970 1.99434   1
  -1  18   2 3.70970 0.72620   1
   0  18   2 1.92218 2.16075   1
   0  18  -2 0.28844 0.70516   1
   0  18   2 -0.5008 0.53191   1
   1  18   2 13.1256 1.32932   1
  -1  18  -2 13.2342 1.55788   1
  -2  18  -2 1.89428 0.81710   1
   2  18   2 1.20107 0.60981   1
  -3  18  -2 16.3639 1.70616   1
   3  18   2 13.8995 1.45108   1
  -4  18  -2 0.87838 0.74445   1
   4  18   2 0.54751 0.58085   1
  -5  18  -2 21.8241 2.07476   1
   5  18   2 22.5312 1.77473   1
   6  18   2 34.4215 2.30835   1
  -6  18  -2 35.1999 2.57872   1
   7  18   2 1.99886 0.83341   1
  -7  18  -2 0.20661 1.14426   1
  -8 -18  -2 3.17894 1.60951   1
  -8  18  -2 6.97690 1.34088   1
  -9 -18  -2 4.56257 1.86709   1
  -9  18  -2 6.89331 1.63273   1
   9  18   2 7.49641 1.26297   1
 -10 -18  -2 9.07422 2.06494   1
 -10  18  -2 10.3996 1.75846   1
  10  18   2 11.3010 1.78779   1
 -11 -18  -2 66.5948 5.04343   1
  11  18   2 64.7716 3.96046   1
 -11  18  -2 73.7972 4.08118   1
 -12 -18  -2 0.84140 2.56273   1
  12  18   2 5.38535 1.74048   1
 -12  18  -2 3.93978 2.19084   1
  13  18   2 0.94870 2.12803   1
 -13  18  -2 -4.0243 2.65988   1
  14  19  -2 8.71270 1.39695   2
  13  19  -2 12.5848 2.52851   1
  13  19  -2 10.5267 1.44305   2
  12  19  -2 1.59803 1.72860   1
  11  19  -2 21.9008 2.72481   1
  10  19  -2 21.2736 2.66999   1
 -10  19   2 28.3671 2.03130   1
  -9  19   2 20.7592 1.83070   1
  -8  19   2 15.3944 1.60969   1
   8  19  -2 10.9971 1.94622   1
  -7  19   2 12.9882 1.51166   1
   7  19  -2 8.74508 1.66090   1
  -6  19   2 65.5533 2.89305   1
   6  19  -2 74.6220 3.88397   1
   5  19  -2 11.3628 1.71886   1
  -5  19   2 11.0934 1.36629   1
  -4  19   2 26.4161 1.84154   1
   4  19  -2 26.8755 2.21596   1
   3  19  -2 6.61329 1.20540   1
  -3  19   2 7.28903 1.18758   1
   2  19  -2 -0.2346 0.80997   1
  -2  19   2 1.06258 0.60431   1
   1  19  -2 46.4854 2.84283   1
  -1  19   2 45.7266 2.43658   1
   0  19  -2 12.9138 1.75332   1
   0  19   2 12.4305 1.33924   1
   1  19   2 35.7912 2.24424   1
  -1  19  -2 38.7352 2.55536   1
   2  19   2 44.7638 2.46735   1
  -2  19  -2 43.7630 2.78944   1
  -3  19  -2 32.1594 2.39079   1
   3  19   2 30.7664 2.07452   1
  -4  19  -2 20.4476 2.00683   1
   4  19   2 21.4499 1.84415   1
  -5  19  -2 116.909 4.79110   1
   5  19   2 114.049 4.47369   1
  -6  19  -2 9.23350 1.55931   1
   7  19   2 91.4068 4.08198   1
   8  19   2 0.44723 1.04253   1
  -8  19  -2 3.14485 1.28503   1
  -9  19  -2 43.3918 3.25997   1
   9  19   2 41.1470 3.00405   1
 -10  19  -2 4.71023 1.88816   1
  10  19   2 4.15458 1.40379   1
  11  19   2 1.85829 1.60950   1
 -11  19  -2 5.88739 2.14197   1
  12  19   2 -2.8938 1.91787   1
 -12  19  -2 0.58822 2.43585   1
  13  19   2 -0.1186 2.41553   1
  13  20  -2 3.21027 2.32026   1
  13  20  -2 6.81710 0.91880   2
  12  20  -2 35.3002 3.88756   1
  11  20  -2 -1.1137 1.75836   1
  10  20  -2 2.75312 1.67251   1
   9  20  -2 20.3808 2.74255   1
  -9  20   2 23.7584 2.04433   1
   8  20  -2 1.27825 1.20308   1
  -8  20   2 2.92353 0.96968   1
  -7  20   2 54.9447 2.66855   1
   6  20  -2 19.2679 2.18612   1
  -6  20   2 18.3783 1.74277   1
  -5  20   2 25.5333 1.86220   1
   5  20  -2 21.4769 2.13443   1
   4  20  -2 1.10047 0.97255   1
  -4  20   2 1.77268 0.77136   1
   3  20  -2 1.44470 0.93410   1
  -3  20   2 0.47349 0.69652   1
  -2  20   2 10.1657 1.27991   1
   2  20  -2 11.6052 1.76189   1
  -1  20   2 56.1060 2.82593   1
   1  20  -2 58.3784 3.29209   1
   0  20  -2 0.22634 0.91495   1
   0  20   2 2.06962 0.70687   1
  -1  20  -2 1.00393 0.93731   1
   1  20   2 1.37482 0.68654   1
   2  20   2 27.2623 1.99237   1
  -2  20  -2 23.2070 2.30008   1
  -3  20  -2 5.18583 1.11542   1
   3  20   2 6.86598 1.25959   1
  -4  20  -2 3.52705 1.01182   1
   5  20   2 113.700 4.70541   1
   6  20   2 30.6611 2.38469   1
  -6  20  -2 30.5166 2.72397   1
   7  20   2 0.91864 1.04463   1
  -7  20  -2 1.53957 1.34206   1
  -8  20  -2 53.3412 3.49360   1
   8  20   2 58.8488 3.40861   1
  -9  20  -2 27.3524 2.98467   1
   9  20   2 29.9927 2.74851   1
  10  20   2 24.1004 2.87748   1
 -10  20  -2 24.5591 3.62801   1
 -11  20  -2 8.74005 2.29167   1
  11  20   2 -0.3997 1.87683   1
  12  20   2 3.63012 2.15388   1
 -12  20  -2 -1.6731 2.80059   1
  11  21  -2 -1.8845 1.90186   1
  10  21  -2 17.6520 3.18791   1
 -10  21   2 27.8026 2.42099   1
   9  21  -2 16.2951 2.80566   1
  -9  21   2 20.0651 2.24354   1
   8  21  -2 52.2709 3.59887   1
  -8  21   2 63.2396 2.90614   1
   7  21  -2 7.33683 1.60898   1
  -7  21   2 11.5771 1.51580   1
  -6  21   2 20.2137 2.00289   1
   6  21  -2 14.2152 2.35420   1
  -5  21   2 19.2800 1.81957   1
   5  21  -2 19.8000 2.34754   1
  -4  21   2 59.8989 2.97974   1
  -3  21   2 3.73456 0.91987   1
  -2  21   2 0.24110 0.76574   1
   2  21  -2 0.61106 1.06888   1
   1  21  -2 43.3033 3.04495   1
  -1  21   2 43.2634 2.50730   1
   0  21   2 4.58117 0.92695   1
   0  21  -2 7.08843 1.19808   1
   1  21   2 -0.2334 0.80897   1
   3  21   2 1.81591 0.79632   1
  -4  21  -2 0.25951 1.12231   1
   4  21   2 1.73467 0.92511   1
  -5  21  -2 25.2540 2.48525   1
   5  21   2 20.9081 2.20422   1
  -6  21  -2 -0.6848 1.31802   1
   6  21   2 -0.7281 1.06011   1
  -7  21  -2 0.49920 1.44027   1
   7  21   2 -1.5414 1.18996   1
   8  21   2 4.14802 1.42426   1
  -8  21  -2 3.94019 1.58985   1
   9  21   2 1.43133 1.49616   1
  -9  21  -2 3.31889 1.82859   1
 -10  21  -2 1.48366 2.32611   1
  10  21   2 2.16163 1.81140   1
 -11  21  -2 31.5317 4.59759   1
  11  21   2 27.8407 3.68172   1
  12  22  -2 28.1805 3.43092   1
  11  22  -2 1.38398 2.42731   1
  10  22  -2 3.65213 1.97318   1
   9  22  -2 14.3466 2.06666   1
  -9  22   2 16.8843 2.51386   1
   8  22  -2 58.8664 3.99884   1
  -8  22   2 58.7008 3.04909   1
   7  22  -2 7.06562 1.55090   1
  -7  22   2 7.59200 1.35313   1
  -6  22   2 2.76794 1.20166   1
   6  22  -2 0.59547 1.30200   1
   5  22  -2 44.7954 3.34803   1
  -5  22   2 46.9287 2.89129   1
   4  22  -2 21.0439 2.63808   1
  -4  22   2 24.4214 2.34692   1
   3  22  -2 1.51569 1.19970   1
  -2  22   2 4.10675 1.00841   1
   1  22  -2 3.79747 1.32668   1
  -1  22   2 3.85653 0.93699   1
   0  22  -2 7.35527 1.25694   1
   0  22   2 9.48591 1.62189   1
  -1  22  -2 24.2501 2.57156   1
   1  22   2 25.3077 2.08028   1
   2  22   2 2.15187 0.93766   1
  -2  22  -2 3.23614 1.27437   1
  -3  22  -2 36.4084 2.86604   1
   3  22   2 39.0102 2.63541   1
   4  22   2 60.7560 3.33106   1
  -4  22  -2 55.0701 3.49323   1
  -5  22  -2 5.84899 1.45851   1
   5  22   2 5.79019 1.20584   1
   6  22   2 96.2360 4.37675   1
  -6  22  -2 89.4691 4.62016   1
  -7  22  -2 8.50379 1.85855   1
   7  22   2 10.8717 1.72351   1
  -8  22  -2 25.4522 3.34650   1
   8  22   2 31.8891 2.97340   1
   9  22   2 -0.3420 1.69855   1
  -9  22  -2 1.37796 2.04410   1
 -10  22  -2 3.01880 2.56913   1
  10  22   2 0.68474 1.97965   1
  11  23  -2 33.8550 4.83652   1
  10  23  -2 16.9245 2.65600   1
  -9  23   2 4.51553 1.67886   1
   9  23  -2 3.19861 2.08878   1
   8  23  -2 18.7799 3.23052   1
  -8  23   2 9.85790 1.71362   1
  -7  23   2 4.96338 1.39182   1
   7  23  -2 5.83921 1.86476   1
   6  23  -2 40.9466 3.35056   1
  -6  23   2 32.4336 2.86447   1
   5  23  -2 -1.3151 1.47813   1
  -5  23   2 1.11301 1.16304   1
   4  23  -2 0.41596 1.40323   1
  -4  23   2 2.14691 1.11396   1
  -3  23   2 -1.0105 1.03837   1
   3  23  -2 0.62156 1.35880   1
  -2  23   2 -0.2893 1.01217   1
   2  23  -2 1.68094 1.35988   1
   1  23  -2 2.91931 1.31784   1
  -1  23   2 2.72165 1.03907   1
   0  23   2 46.8547 2.82930   1
   0  23  -2 46.4095 3.26493   1
   1  23   2 5.66821 1.25623   1
  -1  23  -2 5.55190 1.49565   1
   2  23   2 0.51461 1.03161   1
  -2  23  -2 4.16193 1.46962   1
  -3  23  -2 51.7631 3.48193   1
   3  23   2 43.5294 2.88914   1
   4  23   2 54.8589 3.20441   1
  -4  23  -2 43.9659 3.43250   1
   5  23   2 7.84008 1.44447   1
   6  23   2 11.4251 1.61615   1
  -6  23  -2 18.4992 3.08898   1
  -7  23  -2 58.9362 4.07354   1
   7  23   2 57.8287 3.65613   1
  -8  23  -2 1.31406 2.10550   1
   8  23   2 2.16216 1.64284   1
  -9  23  -2 54.7395 4.55013   1
   9  23   2 51.1736 4.07997   1
  10  24  -2 -0.9318 2.66570   1
   9  24  -2 4.40348 2.38044   1
   8  24  -2 26.7011 3.79472   1
  -8  24   2 17.3887 3.04752   1
   7  24  -2 8.23999 2.05838   1
  -7  24   2 5.93763 1.71242   1
   6  24  -2 -2.1702 1.83588   1
  -6  24   2 5.27206 1.60387   1
   5  24  -2 5.43491 1.69389   1
  -5  24   2 4.14983 1.41780   1
   4  24  -2 3.69452 1.67629   1
  -4  24   2 3.48765 1.26052   1
  -3  24   2 -1.9635 1.23795   1
   3  24  -2 1.91765 1.52792   1
   2  24  -2 12.7235 1.89774   1
  -2  24   2 16.0996 2.23736   1
  -1  24   2 0.23719 1.20781   1
   1  24  -2 -0.3893 1.47791   1
   0  24  -2 9.04431 1.86885   1
   0  24   2 8.11505 1.49502   1
  -1  24  -2 46.4132 3.96270   1
   1  24   2 51.8694 3.08605   1
  -2  24  -2 36.0820 3.12507   1
   2  24   2 31.7075 2.59030   1
   3  24   2 -1.6729 1.30813   1
  -3  24  -2 1.01237 1.57978   1
  -4  24  -2 0.13524 1.73521   1
   4  24   2 -0.5139 1.30566   1
  -5  24  -2 0.50211 1.79097   1
   6  24   2 -0.6190 1.58229   1
  -6  24  -2 2.36811 1.98634   1
  -7  24  -2 0.69905 2.18116   1
   7  24   2 -0.0378 1.70477   1
  -8  24  -2 5.72766 2.41446   1
   8  24   2 -2.7365 1.93747   1
  -8  25   2 32.8755 3.82602   1
   8  25  -2 28.4531 3.17623   1
   7  25  -2 15.0980 2.52638   1
  -7  25   2 17.3923 2.27566   1
  -6  25   2 5.40867 1.82002   1
   6  25  -2 4.90014 2.14600   1
   5  25  -2 2.31441 1.96182   1
  -5  25   2 3.05143 1.60751   1
  -4  25   2 3.24532 1.56045   1
   4  25  -2 5.73826 1.88755   1
   3  25  -2 2.50071 1.73802   1
  -3  25   2 3.94984 1.48007   1
  -2  25   2 1.36620 1.37979   1
   2  25  -2 4.46211 1.86964   1
  -1  25   2 -0.3494 1.37583   1
   1  25  -2 -0.2166 1.71804   1
   0  25   2 0.75443 1.37766   1
   0  25  -2 2.58726 1.80471   1
  -1  25  -2 0.63563 1.88546   1
   1  25   2 0.29489 1.38707   1
  -2  25  -2 59.1837 4.03532   1
   2  25   2 55.7124 3.41436   1
   3  25   2 29.4041 2.82383   1
  -3  25  -2 28.5149 3.48255   1
  -4  25  -2 3.54458 1.98105   1
   4  25   2 1.27517 1.62198   1
   5  25   2 4.98094 1.73110   1
  -5  25  -2 -1.3049 2.13343   1
   6  25   2 7.37237 1.99229   1
  -6  25  -2 4.29373 2.39946   1
   7  25   2 10.6878 2.28009   1
  -6  26   2 6.18779 2.19913   1
   6  26  -2 9.26518 2.63581   1
   5  26  -2 1.93788 2.23615   1
  -5  26   2 2.20728 2.04508   1
  -4  26   2 3.60096 1.75573   1
   4  26  -2 -3.4022 2.20122   1
  -3  26   2 9.61140 1.74930   1
   3  26  -2 6.86674 2.13045   1
  -2  26   2 -1.3612 1.63818   1
   2  26  -2 -2.5324 2.02641   1
  -1  26   2 2.87813 1.62881   1
   1  26  -2 2.71179 2.08180   1
   0  26  -2 -1.3804 2.17258   1
  -1  26  -2 4.63140 2.13954   1
   1  26   2 0.92369 1.64783   1
   2  26   2 27.3499 3.09959   1
  -2  26  -2 30.1038 3.90000   1
  -3  26  -2 21.5993 3.79805   1
   3  26   2 11.9250 1.90230   1
  -4  26  -2 2.29166 2.30585   1
   4  26   2 -0.2062 1.73774   1
  -5  26  -2 -2.8185 2.51075   1
   5  26   2 1.44973 1.93812   1
  -4  27   2 10.9207 2.29175   1
   4  27  -2 10.2167 2.72772   1
   3  27  -2 -2.5209 2.39886   1
  -3  27   2 -0.5441 1.99687   1
   2  27  -2 10.6960 2.43523   1
  -2  27   2 11.4879 2.02596   1
   1  27  -2 10.4353 2.52859   1
  -1  27   2 4.67261 2.08922   1
   0  27  -2 33.4477 4.99129   1
   0  27   2 35.3920 3.65047   1
  -1  27  -2 1.37639 2.39959   1
  -2  27  -2 10.1124 2.47708   1
   2  27   2 3.76827 2.03304   1
   3  27   2 15.6972 2.56709   1
  -3  27  -2 12.6636 2.93239   1
  11   0  -3 -0.5255 0.53786   1
  11   0  -3 -0.3375 0.34325   1
  10   0  -3 0.05207 0.52724   1
  10   0  -3 0.15821 0.29599   1
   9   0  -3 1.33756 0.48674   1
   9   0  -3 0.54389 0.25974   1
   8   0  -3 0.13287 0.40028   1
   8   0  -3 -0.2061 0.22713   1
  -7   0   3 -0.0024 0.13264   2
   7   0  -3 0.19064 0.35691   1
   6   0  -3 0.01192 0.29028   1
  -6   0   3 0.07471 0.15689   1
  -5   0   3 -0.0806 0.09596   2
  -5   0   3 -0.0096 0.15505   1
   5   0  -3 0.28363 0.25386   1
   5   0  -3 -0.0484 0.16668   1
  -4   0   3 -0.7928 0.18772   1
   4   0  -3 -0.9331 0.18416   1
  -4   0   3 -0.9366 0.07294   2
  -3   0   3 -0.1868 0.08037   2
  -3   0   3 -0.6594 0.16146   1
   3   0  -3 -0.3086 0.21063   1
  -2   0   3 -0.0881 0.06783   2
   2   0  -3 0.01357 0.23940   1
  -2   0   3 -0.3884 0.16728   1
  -1   0   3 -0.2036 0.06385   2
   1   0  -3 -0.0399 0.25437   1
   0   0  -3 -0.3486 0.23516   1
   0   0   3 -0.1894 0.24035   1
   0   0   3 0.02372 0.06548   2
  -1   0  -3 -0.0015 0.26353   1
   1   0   3 -0.0175 0.22357   1
   1   0   3 -0.0735 0.07315   2
  -2   0  -3 0.26479 0.30040   1
   2   0   3 0.06735 0.07267   2
   2   0   3 0.21104 0.31432   1
   3   0   3 -0.5759 0.36606   1
   3   0   3 -0.0714 0.05835   2
   4   0   3 -0.1324 0.44530   1
  -4   0  -3 0.03374 0.44886   1
  -5   0  -3 -0.5478 0.46746   1
   5   0   3 0.23197 0.54767   1
  -6   0  -3 -0.8661 0.55886   1
   6   0   3 -1.4391 0.67227   1
  -7   0  -3 -0.5451 0.60136   1
  -8   0  -3 -0.6016 0.70877   1
  -9   0  -3 -0.6839 0.76364   1
 -10   0  -3 -0.1424 0.93724   1
 -11   0  -3 -0.0158 0.99394   1
 -12   0  -3 -0.5536 1.15392   1
 -13   0  -3 -0.4265 1.36840   1
 -14   0  -3 0.55533 1.61804   1
 -15   0  -3 -2.3641 1.93710   1
 -16   0  -3 0.98474 2.27937   1
  13   1  -3 0.52789 0.55379   1
  12   1  -3 61.4221 2.51267   1
  12   1  -3 70.0521 2.14038   1
  11   1  -3 9.28874 1.45001   1
  11   1  -3 11.0994 0.89779   1
  10   1  -3 62.8179 2.36237   1
  -8   1   3 0.13788 0.14852   2
   8   1  -3 -0.2323 0.23066   1
   8   1  -3 -0.1365 0.49991   1
   7   1  -3 8.20013 0.54325   2
  -7   1   3 8.50674 0.46591   2
   7   1  -3 9.27565 0.64040   1
   7   1  -3 9.08366 0.83931   1
   6  -1  -3 215.131 4.54778   1
  -6  -1   3 212.269 4.81949   1
  -6   1   3 215.577 4.62418   1
   6   1  -3 217.432 5.11088   1
   6   1  -3 213.749 4.53645   2
   6   1  -3 209.791 4.92837   1
  -6   1   3 217.681 4.44749   2
   5  -1  -3 617.549 12.5493   1
   5  -1  -3 628.580 12.3979   1
  -5  -1   3 623.230 11.8437   2
  -5  -1   3 630.661 12.6289   1
   5   1  -3 592.689 12.6873   1
   5   1  -3 632.619 12.8518   1
  -5   1   3 641.980 12.4548   1
  -4  -1   3 83.9904 2.30039   1
   4   1  -3 81.1814 2.36393   1
   4   1  -3 82.4025 1.98989   2
  -4   1   3 82.5316 2.17568   1
   3  -1  -3 23.1262 1.02735   1
  -3  -1   3 23.6227 0.74412   2
  -3  -1   3 22.0179 1.00471   1
  -3   1   3 24.5493 1.02171   1
   3   1  -3 24.5845 1.12891   1
  -3   1   3 23.8185 0.76610   2
   3   1  -3 23.4500 0.79777   2
  -2  -1   3 290.443 5.58139   2
   2  -1  -3 282.242 6.43474   1
  -2  -1   3 294.627 6.43753   1
  -2   1   3 285.391 5.62223   2
   2   1  -3 288.377 6.49668   1
  -2   1   3 284.321 6.35769   1
   2   1  -3 286.243 5.63400   2
   1  -1  -3 1.76627 0.44167   1
  -1  -1   3 1.75151 0.33495   1
  -1  -1   3 2.13241 0.17177   2
   1   1  -3 1.47612 0.36802   1
   1   1  -3 1.79589 0.19878   2
   0  -1   3 458.882 9.84743   1
   0  -1  -3 452.231 10.0580   1
   0  -1   3 450.980 8.74042   2
   0   1  -3 449.754 9.95933   1
   0   1   3 457.988 9.90501   1
  -1  -1  -3 714.185 15.4359   1
   1  -1   3 740.453 15.1317   1
   1  -1   3 729.173 13.8877   2
  -1   1  -3 715.044 15.3263   1
  -2  -1  -3 15.8975 1.21336   1
   2  -1   3 17.5878 1.02847   1
  -2   1  -3 18.5426 1.21165   1
   2   1   3 16.6007 1.10491   1
   3  -1   3 572.877 12.5113   1
   3   1   3 568.888 12.6899   1
   4  -1   3 96.5435 3.21995   1
  -4  -1  -3 98.4464 3.78445   1
  -4   1  -3 93.9144 3.60630   1
   4   1   3 100.270 3.33998   1
   5  -1   3 47.4689 2.08317   1
  -5  -1  -3 46.1767 2.61148   1
   5   1   3 46.8530 2.14085   1
  -5   1  -3 45.6921 2.50128   1
   6  -1   3 2.87918 0.59013   1
  -6  -1  -3 3.06178 0.81603   1
  -6   1  -3 3.87302 0.88907   1
   6   1   3 3.86112 0.76057   1
  -7  -1  -3 2.79439 0.73371   1
  -7   1  -3 4.47411 0.93836   1
  -8  -1  -3 33.6409 2.50323   1
  -8   1  -3 33.4590 2.52051   1
  -9  -1  -3 168.055 6.32850   1
  -9   1  -3 168.074 6.25524   1
 -10  -1  -3 15.1601 1.95698   1
 -10   1  -3 13.9903 1.94070   1
 -11  -1  -3 65.2784 3.83624   1
 -11   1  -3 67.5156 3.90127   1
 -12  -1  -3 6.79324 1.39838   1
 -12   1  -3 6.75268 1.34859   1
 -13  -1  -3 25.5968 2.95577   1
 -13   1  -3 25.0937 2.77333   1
 -14  -1  -3 28.0845 3.41772   1
 -14   1  -3 28.8933 3.32359   1
 -15  -1  -3 15.2988 2.21458   1
 -15   1  -3 11.5237 2.28339   1
 -16  -1  -3 1.40405 2.29278   1
 -16   1  -3 2.23022 2.30599   1
 -17  -1  -3 5.24218 2.83288   1
 -17   1  -3 7.20174 2.83913   1
  11   2  -3 74.3950 2.39191   1
  11   2  -3 71.4054 2.95102   1
  10   2  -3 278.853 6.33855   1
 -10   2   3 265.451 5.70891   2
  10   2  -3 272.041 6.88479   1
   9   2  -3 3.51201 0.57978   1
   9   2  -3 2.21056 0.34966   2
  -9   2   3 2.30285 0.35961   2
   9   2  -3 3.73501 0.78120   1
   8   2  -3 118.988 3.61925   1
  -8   2   3 125.963 2.81299   2
   8   2  -3 117.549 2.90223   2
   8   2  -3 120.237 3.26048   1
  -7   2   3 88.6556 2.18465   2
   7   2  -3 90.6870 2.85056   1
   7   2  -3 90.8326 2.29005   2
   7   2  -3 89.3956 2.60557   1
  -6  -2   3 4.65656 0.49337   1
  -6   2   3 5.87613 0.37773   2
  -6   2   3 5.73322 0.37094   1
   6   2  -3 4.11783 0.54605   1
   6   2  -3 5.62267 0.68756   1
   6   2  -3 5.40133 0.46737   2
  -5  -2   3 784.145 15.7331   1
  -5   2   3 807.951 15.3751   1
   5   2  -3 730.736 15.1575   2
   5   2  -3 798.169 16.0954   1
   5   2  -3 775.192 15.9002   1
  -5   2   3 803.575 14.7595   2
   4  -2  -3 111.578 2.67868   1
  -4  -2   3 116.115 2.99241   1
   4   2  -3 109.310 3.05726   1
  -4   2   3 111.250 2.71801   1
  -4   2   3 115.508 2.54235   2
  -3  -2   3 397.597 8.49854   1
   3   2  -3 394.753 8.63803   1
   3   2  -3 399.970 7.70238   2
  -3   2   3 402.808 8.33909   1
   2  -2  -3 16.8142 0.97119   1
  -2  -2   3 18.0734 0.94049   1
   2   2  -3 17.3622 1.02971   1
  -2   2   3 17.1694 0.90988   1
   2   2  -3 17.9103 0.62919   2
   1  -2  -3 155.339 4.08481   1
  -1  -2   3 152.803 3.91280   1
   1   2  -3 147.159 4.00158   1
   1   2  -3 153.717 3.13583   2
  -1   2   3 154.059 3.97925   1
   0  -2  -3 443.012 9.94617   1
   0   2  -3 434.278 9.77797   1
   0   2  -3 443.488 8.69564   2
   0   2   3 457.179 9.81932   1
  -1  -2  -3 0.55346 0.32045   1
   1  -2   3 0.06715 0.21770   1
  -1   2  -3 0.15588 0.09407   2
  -1   2  -3 0.11551 0.26428   1
   2  -2   3 1571.71 30.6423   1
  -2   2  -3 1482.57 30.8322   1
   2   2   3 1545.36 30.8951   1
   3  -2   3 523.408 11.5071   1
  -3   2  -3 511.117 11.8326   1
   3   2   3 526.615 11.8305   1
   4  -2   3 302.940 7.31319   1
  -4  -2  -3 288.880 8.03023   1
  -4   2  -3 291.045 7.75418   1
   4   2   3 307.963 7.67412   1
  -5  -2  -3 23.8073 1.86126   1
   5  -2   3 21.0190 1.30710   1
  -5   2  -3 23.4605 1.75375   1
   5   2   3 21.0567 1.44871   1
  -6  -2  -3 143.037 5.16778   1
   6  -2   3 138.284 4.24120   1
   6   2   3 140.784 4.56303   1
  -6   2  -3 140.065 4.98486   1
  -7  -2  -3 31.4074 2.38481   1
  -7   2  -3 32.9608 2.28602   1
  -8  -2  -3 193.157 6.73566   1
  -8   2  -3 197.404 6.71142   1
  -9  -2  -3 128.335 5.30695   1
  -9   2  -3 125.079 5.23213   1
 -10  -2  -3 79.4294 4.08987   1
 -10   2  -3 78.4843 4.08484   1
 -11  -2  -3 6.19658 1.41574   1
 -11   2  -3 6.50817 1.35187   1
 -12  -2  -3 0.25083 1.17395   1
 -12   2  -3 1.07482 1.19229   1
 -13  -2  -3 60.1971 4.07158   1
 -13   2  -3 57.3775 3.87944   1
 -14  -2  -3 6.07262 1.73054   1
 -14   2  -3 6.33931 1.65628   1
 -15  -2  -3 15.5734 2.30492   1
 -15   2  -3 11.4830 2.10203   1
 -16  -2  -3 -0.2518 2.26444   1
 -16   2  -3 -1.0279 2.42686   1
 -17  -2  -3 9.63683 2.70837   1
 -17   2  -3 6.15723 2.87055   1
  13   3  -3 16.3021 1.34050   1
  12   3  -3 6.51996 0.99079   1
  11   3  -3 29.6505 1.50897   1
  11   3  -3 29.1298 1.23977   2
  10   3  -3 10.2823 1.37456   1
  10   3  -3 12.2057 0.98184   1
  10   3  -3 11.8316 0.74631   2
 -10   3   3 10.9444 0.66879   2
   9   3  -3 68.9246 2.72416   1
   9   3  -3 67.5204 1.95973   2
   9   3  -3 66.4574 2.31256   1
  -9   3   3 67.9427 1.83719   2
   8   3  -3 9.16816 0.80339   1
   8   3  -3 9.46543 0.61934   2
   8   3  -3 8.95179 1.20552   1
  -8   3   3 9.04121 0.55146   2
  -7   3   3 4.42248 0.38638   2
   7   3  -3 4.31624 0.54379   1
   7   3  -3 3.55134 0.39023   2
   7   3  -3 3.77138 0.68144   1
  -6  -3   3 182.584 4.42913   1
   6   3  -3 183.286 4.80355   1
  -6   3   3 188.344 3.95353   2
  -6   3   3 186.143 3.83380   1
   6   3  -3 179.368 4.56182   1
  -5  -3   3 0.27832 0.24784   1
  -5   3   3 -0.2212 0.12919   2
   5   3  -3 0.02792 0.15159   2
   5   3  -3 -0.0739 0.26715   1
   5   3  -3 0.25101 0.34368   1
  -5   3   3 0.09895 0.15560   1
  -4  -3   3 13.8004 0.80913   1
   4   3  -3 12.2700 0.85033   1
  -4   3   3 13.1757 0.64495   1
  -3  -3   3 57.6712 1.88765   1
   3   3  -3 57.5093 1.45938   2
   3   3  -3 55.6752 2.00163   1
  -3   3   3 57.8127 1.76343   1
  -2  -3   3 39.7097 1.50952   1
   2  -3  -3 40.3276 1.54230   1
   2   3  -3 39.3267 1.63318   1
  -2   3   3 40.0626 1.52484   1
   2   3  -3 38.2429 1.07158   2
   1  -3  -3 318.929 7.37507   1
  -1   3   3 320.248 7.28651   1
   1   3  -3 317.593 6.17286   2
   1   3  -3 324.201 7.40598   1
   0  -3   3 274.647 6.38646   1
   0  -3  -3 272.743 6.71059   1
   0   3  -3 272.240 6.56049   1
   0   3  -3 267.639 5.27278   2
   0   3   3 278.751 6.63240   1
  -1  -3  -3 363.763 8.76690   1
   1  -3   3 374.583 8.33057   1
  -1   3  -3 363.514 8.48957   1
  -1   3  -3 369.426 7.08926   2
   2  -3   3 266.178 6.41248   1
  -2   3  -3 263.843 5.06004   2
   2   3   3 270.127 6.87000   1
   3  -3   3 101.545 3.16578   1
   3   3   3 102.860 3.48193   1
  -3   3  -3 99.0988 3.50167   1
  -3   3  -3 94.8861 1.97106   2
   4  -3   3 84.0706 2.88115   1
   4   3   3 88.0350 3.23587   1
  -4   3  -3 84.7400 3.29626   1
   5  -3   3 98.6867 3.29112   1
  -5  -3  -3 99.6373 4.06772   1
  -5   3  -3 100.343 3.82843   1
   5   3   3 102.579 3.62290   1
   6  -3   3 0.14691 0.62274   1
  -6  -3  -3 2.32432 0.79863   1
  -6   3  -3 1.59854 0.56480   1
   6   3   3 -0.4942 0.80181   1
  -7  -3  -3 153.371 5.63663   1
  -7   3  -3 147.748 5.37729   1
  -8  -3  -3 0.24669 0.79389   1
  -8   3  -3 -0.8574 0.64192   1
  -9  -3  -3 19.7750 2.06894   1
  -9   3  -3 21.8057 2.00622   1
 -10  -3  -3 45.7005 3.13282   1
 -10   3  -3 41.5096 2.96295   1
 -11  -3  -3 7.11944 1.52325   1
 -11   3  -3 12.3329 1.99738   1
 -12  -3  -3 0.73661 1.24249   1
 -12   3  -3 0.19720 1.19548   1
 -13   3  -3 51.6484 3.55770   1
 -14  -3  -3 -0.5955 1.63177   1
 -14   3  -3 0.15871 1.60098   1
 -15  -3  -3 25.4810 3.51517   1
 -15   3  -3 16.2569 2.17713   1
 -16  -3  -3 1.31333 2.45033   1
 -16   3  -3 3.54126 2.46200   1
 -17  -3  -3 11.0055 2.80763   1
 -17   3  -3 11.7512 2.98519   1
  14   4  -3 0.32870 0.85556   1
  13   4  -3 68.6975 2.71123   1
  12   4  -3 60.7709 1.98015   2
  12   4  -3 64.3931 2.46892   1
  11   4  -3 52.2987 2.12509   1
  11   4  -3 49.4816 1.70330   2
  10   4  -3 63.8800 1.91908   2
  10   4  -3 61.2921 2.32699   1
 -10   4   3 59.4618 1.74693   2
   9   4  -3 6.34756 0.56559   2
   9   4  -3 6.60894 1.06751   1
  -9   4   3 7.01868 0.54876   2
   9   4  -3 6.05931 0.74881   1
   8   4  -3 149.871 3.48337   2
   8   4  -3 151.524 4.56270   1
   8   4  -3 148.756 4.08557   1
  -8   4   3 149.498 3.39738   2
   7   4  -3 9.27189 0.81358   1
  -7   4   3 9.67862 0.55714   2
   7   4  -3 10.0113 0.60233   2
   7   4  -3 10.5595 1.08674   1
   6   4  -3 220.943 5.62681   1
   6   4  -3 213.424 4.56542   2
   6   4  -3 214.579 5.33264   1
  -5   4   3 23.3517 0.75617   1
   5   4  -3 22.4062 0.86158   2
   5   4  -3 21.5875 1.24272   1
   5   4  -3 22.0002 1.18850   1
   4   4  -3 1.69968 0.27991   2
   4   4  -3 1.77290 0.37880   1
  -4   4   3 1.68704 0.30626   1
   3   4  -3 5.61505 0.62106   1
   3   4  -3 6.25476 0.38994   2
  -3   4   3 5.53708 0.54556   1
  -2  -4   3 14.4507 0.88378   1
   2  -4  -3 14.8298 0.89811   1
  -2   4   3 15.1030 0.94173   1
   2   4  -3 14.5720 0.59684   2
  -1  -4   3 75.4441 2.37386   1
   1  -4  -3 76.6194 2.52700   1
  -1   4   3 75.0417 2.52360   1
   1   4  -3 73.7000 2.52760   1
   0  -4  -3 256.583 6.39249   1
   0  -4   3 260.917 6.09445   1
   0   4  -3 241.831 6.23647   1
   0   4   3 265.560 6.44228   1
   1  -4   3 136.993 3.75115   1
  -1  -4  -3 132.701 4.14867   1
  -1   4  -3 136.637 3.97552   1
  -2  -4  -3 38.5227 2.04949   1
   2  -4   3 39.5071 1.65037   1
   2   4   3 42.9816 2.07083   1
  -2   4  -3 40.5716 2.05710   1
  -2   4  -3 40.9563 0.98319   2
   3  -4   3 189.287 4.96492   1
  -3   4  -3 183.484 3.57021   2
  -3   4  -3 180.605 5.27286   1
   3   4   3 191.575 5.52733   1
  -4  -4  -3 123.107 4.48186   1
   4  -4   3 123.419 3.70604   1
   4   4   3 126.883 4.26003   1
  -4   4  -3 123.759 4.17377   1
   5  -4   3 359.136 8.54025   1
  -5  -4  -3 362.375 9.61679   1
  -5   4  -3 351.675 9.14798   1
   5   4   3 364.113 9.32392   1
   6  -4   3 100.278 3.37866   1
  -6  -4  -3 103.227 4.27921   1
  -6   4  -3 101.653 3.99821   1
   6   4   3 100.054 3.76804   1
  -7  -4  -3 148.072 5.52860   1
  -7   4  -3 140.460 5.16786   1
  -8  -4  -3 1.02620 0.77910   1
  -8   4  -3 0.63996 0.68754   1
  -9  -4  -3 0.42585 0.78648   1
  -9   4  -3 -0.1023 0.81703   1
   9   4   3 0.20560 0.11426   2
 -10  -4  -3 58.2131 3.70063   1
 -10   4  -3 62.8605 3.57038   1
 -11  -4  -3 3.81125 1.18478   1
 -11   4  -3 1.39500 1.09563   1
 -12  -4  -3 9.71986 1.71793   1
 -12   4  -3 16.1424 2.35588   1
 -13   4  -3 1.11341 1.47036   1
 -14  -4  -3 11.3313 2.17323   1
 -14   4  -3 8.40128 1.83089   1
 -15  -4  -3 0.45693 1.98672   1
 -15   4  -3 1.73276 1.95479   1
 -16  -4  -3 -3.3450 2.29992   1
 -16   4  -3 2.34785 2.42243   1
 -17  -4  -3 -3.1776 2.87984   1
 -17   4  -3 4.67608 2.88606   1
  14   5  -3 300.600 7.68116   1
  13   5  -3 45.7476 2.25395   1
  13   5  -3 46.1047 1.68651   2
  12   5  -3 102.686 2.83820   2
  12   5  -3 104.997 3.52373   1
  11   5  -3 83.7780 2.99043   1
  11   5  -3 79.4676 2.33992   2
 -10   5   3 3.54213 0.52941   2
  10   5  -3 2.72861 0.46156   2
  10   5  -3 2.16536 0.54452   1
   9   5  -3 187.813 5.10933   1
  -9   5   3 194.082 4.23697   2
   9   5  -3 191.782 4.33368   2
   8   5  -3 113.440 2.78958   2
   8   5  -3 110.950 3.43805   1
  -8   5   3 115.641 2.75973   2
   8   5  -3 107.940 3.80652   1
   7   5  -3 86.3806 2.23145   2
   7   5  -3 84.6695 3.06311   1
   7   5  -3 85.7374 2.82254   1
  -6  -5   3 27.7916 1.28863   1
   6   5  -3 25.1631 1.34950   1
   6   5  -3 27.8915 1.02370   2
   6   5  -3 25.6978 1.49182   1
  -5  -5   3 151.976 3.87656   1
  -5   5   3 150.336 3.21016   1
   5   5  -3 146.322 3.31806   2
   5   5  -3 143.920 4.18953   1
   5   5  -3 142.339 4.00431   1
  -4  -5   3 85.4536 2.57696   1
   4   5  -3 80.8879 2.70202   1
  -4   5   3 86.0763 2.26186   1
   4   5  -3 86.6931 2.84801   1
  -3  -5   3 79.9970 2.47137   1
   3   5  -3 80.0370 2.64704   1
  -3   5   3 80.5721 2.39168   1
   2  -5  -3 58.8773 1.93731   1
  -2  -5   3 57.7027 1.99627   1
   2   5  -3 55.9532 2.14530   1
  -2   5   3 56.2591 2.04889   1
   1  -5  -3 16.3797 1.09482   1
  -1  -5   3 15.2433 0.89378   1
   1   5  -3 15.0281 1.02877   1
  -1   5   3 17.0264 1.10752   1
   0  -5   3 233.469 5.63536   1
   0  -5  -3 221.537 5.88642   1
   0   5   3 242.298 6.11098   1
  -1  -5  -3 327.968 8.16176   1
   1  -5   3 337.118 7.69153   1
   1   5   3 339.655 8.28343   1
   2  -5   3 523.310 11.3225   1
  -2  -5  -3 504.188 11.9067   1
   2   5   3 523.942 12.0343   1
  -2   5  -3 512.697 11.5883   1
   3  -5   3 252.199 6.28226   1
  -3  -5  -3 252.306 7.06699   1
  -3   5  -3 253.604 6.68797   1
   3   5   3 257.636 7.03948   1
   4  -5   3 96.8916 3.10288   1
  -4  -5  -3 95.5047 3.85406   1
  -4   5  -3 99.8923 1.96060   2
  -4   5  -3 97.7115 3.57051   1
   4   5   3 94.1535 3.67097   1
   5  -5   3 125.992 3.80874   1
  -5  -5  -3 123.605 4.70603   1
   5   5   3 127.001 4.48750   1
  -5   5  -3 120.248 4.30939   1
  -6  -5  -3 537.782 13.5397   1
   6  -5   3 546.344 12.2002   1
  -6   5  -3 532.669 12.9218   1
   6   5   3 541.406 13.1676   1
  -7  -5  -3 246.972 7.90530   1
  -7   5  -3 251.848 7.50764   1
  -8  -5  -3 153.133 5.92102   1
  -8   5  -3 147.857 5.47215   1
  -9  -5  -3 256.104 8.42405   1
  -9   5  -3 241.171 7.87911   1
 -10  -5  -3 26.4404 2.55813   1
 -10   5  -3 30.2483 2.53501   1
  10   5   3 30.0995 0.80778   2
 -11  -5  -3 13.5885 2.20587   1
 -11   5  -3 12.7506 2.04976   1
 -12  -5  -3 5.83373 1.41693   1
 -12   5  -3 4.83462 1.42858   1
 -13  -5  -3 3.98422 1.49459   1
 -13   5  -3 1.52210 1.48677   1
 -14  -5  -3 44.4454 3.86138   1
 -14   5  -3 42.9041 3.63141   1
 -15  -5  -3 2.00623 1.96598   1
 -15   5  -3 2.06088 2.04935   1
 -16  -5  -3 137.502 6.70496   1
 -16   5  -3 129.755 6.71412   1
 -17  -5  -3 10.7271 3.01842   1
 -17   5  -3 8.60086 3.20298   1
  14   6  -3 1.62781 0.42078   2
  14   6  -3 1.68691 0.99072   1
  13   6  -3 19.2822 1.62176   1
  13   6  -3 16.5877 0.98098   2
  12   6  -3 17.2449 1.48994   1
  12   6  -3 15.4597 0.94468   2
  11   6  -3 67.3591 2.75743   1
  11   6  -3 68.8242 2.10395   2
  10   6  -3 0.64375 0.48533   1
  10   6  -3 -0.1648 0.18574   2
   9   6  -3 53.4184 1.69314   2
  -9   6   3 51.6706 1.63477   2
   9   6  -3 53.7979 2.30712   1
  -8   6   3 25.0817 1.01568   2
   8   6  -3 23.8031 1.02796   2
   8   6  -3 25.3836 1.50767   1
   8   6  -3 25.2649 1.83379   1
   7   6  -3 4.22484 0.73996   1
   7   6  -3 5.54750 0.76561   1
   7   6  -3 4.89861 0.47825   2
  -6  -6   3 138.436 3.78944   1
   6   6  -3 133.593 3.20471   2
   6   6  -3 138.162 3.95921   1
   6   6  -3 132.564 4.11901   1
  -5  -6   3 91.0034 2.74905   1
  -5   6   3 93.3917 2.22237   1
   5   6  -3 85.9702 2.91089   1
   5   6  -3 85.4517 3.00865   1
  -4  -6   3 13.8224 0.87034   1
  -4   6   3 13.6346 0.77736   1
   4   6  -3 13.1141 0.95968   1
   4   6  -3 12.3085 1.02574   1
  -3  -6   3 18.2033 1.00613   1
  -3   6   3 19.2550 1.05387   1
   3   6  -3 20.1685 1.20777   1
   2  -6  -3 55.5890 1.91001   1
  -2  -6   3 58.0608 2.00659   1
  -2   6   3 57.1405 2.14769   1
   1  -6  -3 11.7413 0.93325   1
  -1  -6   3 12.8715 0.81702   1
  -1   6   3 12.1289 1.01775   1
   0  -6   3 0.58848 0.27112   1
   0  -6  -3 0.45324 0.34667   1
   0   6   3 0.79636 0.45499   1
  -1  -6  -3 1.82483 0.57399   1
   1  -6   3 1.62829 0.32693   1
  -1   6  -3 1.83743 0.55916   1
   1   6   3 2.06083 0.62992   1
   2  -6   3 42.6634 1.72377   1
  -2  -6  -3 43.1572 2.23011   1
   2   6   3 44.3064 2.24047   1
  -2   6  -3 42.1269 2.10639   1
  -3  -6  -3 48.1850 2.57547   1
   3  -6   3 47.5576 1.90067   1
  -3   6  -3 47.8593 2.27768   1
   3   6   3 49.9437 2.46616   1
   4  -6   3 5.81268 0.68498   1
  -4  -6  -3 7.08374 1.17972   1
  -4   6  -3 6.15848 1.00704   1
   4   6   3 6.47935 1.01237   1
  -5  -6  -3 9.16375 1.41237   1
   5  -6   3 8.76155 0.99652   1
   5   6   3 9.74501 1.27359   1
  -5   6  -3 10.4471 1.21261   1
  -6  -6  -3 1.48560 0.82166   1
   6  -6   3 0.20758 0.64633   1
  -6   6  -3 1.15011 0.60082   1
  -7  -6  -3 27.3508 2.29997   1
  -7   6  -3 28.7557 2.01150   1
  -8  -6  -3 1.29377 0.85573   1
  -8   6  -3 0.24910 0.66941   1
  -9  -6  -3 0.84190 0.89539   1
  -9   6  -3 -0.5014 0.74509   1
 -10  -6  -3 67.2018 3.87734   1
 -10   6  -3 58.4199 3.51209   1
 -11  -6  -3 5.61705 1.20442   1
  11   6   3 4.70243 0.37554   2
 -11   6  -3 2.32013 1.23919   1
 -12  -6  -3 66.3735 4.12650   1
 -12   6  -3 61.9129 3.85883   1
 -13  -6  -3 12.7917 2.08641   1
 -14  -6  -3 0.07940 1.75223   1
 -14   6  -3 -1.1614 1.76982   1
 -15  -6  -3 43.8022 4.07935   1
 -15   6  -3 44.3176 3.91533   1
 -16  -6  -3 -2.7206 2.49754   1
 -16   6  -3 1.30371 2.47931   1
 -17  -6  -3 0.25208 3.17177   1
 -17   6  -3 7.28121 3.09361   1
  14   7  -3 0.72560 0.39400   2
  13   7  -3 -0.3090 0.84845   1
  12   7  -3 -0.1443 0.72181   1
  12   7  -3 1.38596 0.32347   2
  11   7  -3 22.1660 1.69123   1
  11   7  -3 24.4293 1.15685   2
  10   7  -3 1.73904 0.33343   2
  10   7  -3 -0.0562 0.52259   1
   9   7  -3 23.8087 1.63397   1
  -9   7   3 22.8262 1.04227   2
   9   7  -3 23.8673 1.06539   2
   8   7  -3 18.7214 0.91004   2
   7   7  -3 126.109 4.18661   1
   6   7  -3 4.54432 0.74871   1
  -5  -7   3 215.294 5.28131   1
  -5   7   3 208.501 4.67345   1
   5   7  -3 201.631 5.70065   1
  -4  -7   3 163.591 4.29470   1
   4   7  -3 157.372 4.66764   1
  -4   7   3 165.624 4.07087   1
  -3  -7   3 159.242 4.20779   1
  -3   7   3 160.023 4.20747   1
  -2  -7   3 0.01882 0.28408   1
   2  -7  -3 0.34457 0.30392   1
  -2   7   3 0.16416 0.34437   1
   2   7  -3 0.09338 0.39922   1
   1  -7  -3 23.5147 1.32564   1
  -1  -7   3 22.7026 1.14389   1
  -1   7   3 23.0083 1.39274   1
   1   7  -3 23.0064 1.49756   1
   0  -7   3 295.974 6.81803   1
   0  -7  -3 281.977 7.09841   1
   0   7  -3 273.098 7.12212   1
   0   7   3 298.517 7.53147   1
   1  -7   3 16.7590 1.02050   1
  -1  -7  -3 16.7424 1.29127   1
   1   7   3 17.7282 1.41244   1
   2  -7   3 18.1762 1.08024   1
  -2  -7  -3 18.8705 1.53999   1
   2   7   3 21.0034 1.64251   1
  -2   7  -3 18.1805 1.39111   1
   3  -7   3 105.495 3.21071   1
  -3  -7  -3 102.110 3.98850   1
  -3   7  -3 100.547 3.61986   1
   3   7   3 105.967 4.05424   1
   4  -7   3 -0.0523 0.47971   1
  -4  -7  -3 -0.2089 0.53357   1
  -4   7  -3 -0.1622 0.44468   1
   4   7   3 -1.0724 0.76270   1
   5  -7   3 538.589 12.0124   1
  -5  -7  -3 537.687 13.4349   1
  -5   7  -3 541.936 12.7820   1
   5   7   3 539.980 13.4315   1
  -6  -7  -3 210.523 6.96013   1
  -6   7  -3 207.398 6.39361   1
  -7  -7  -3 21.1462 2.16459   1
  -7   7  -3 23.9984 1.89613   1
  -8  -7  -3 3.06635 0.89173   1
  -8   7  -3 2.21982 0.80916   1
  -9  -7  -3 4.07368 1.08701   1
  -9   7  -3 5.19952 1.09436   1
 -10  -7  -3 82.1930 4.45318   1
 -10   7  -3 76.5804 3.96617   1
 -11  -7  -3 5.10980 1.36970   1
 -11   7  -3 5.47157 1.37040   1
 -12  -7  -3 0.28030 1.40363   1
  12   7   3 0.69097 0.27739   2
 -12   7  -3 0.29588 1.32765   1
 -13  -7  -3 53.6415 3.88783   1
 -14  -7  -3 -0.3851 1.77833   1
 -14   7  -3 -0.8168 1.80947   1
 -15  -7  -3 2.23845 2.17921   1
 -15   7  -3 3.42103 2.04808   1
 -16  -7  -3 19.1219 3.12964   1
 -16   7  -3 12.7518 2.57728   1
 -17   7  -3 1.16862 3.19451   1
  15   8  -3 41.2868 1.72688   2
  14   8  -3 -0.4895 1.04312   1
  14   8  -3 0.03475 0.38313   2
  13   8  -3 243.963 6.96246   1
  13   8  -3 240.262 5.59203   2
  12   8  -3 173.336 5.44085   1
  12   8  -3 175.116 4.27793   2
  11   8  -3 43.4596 2.38368   1
  11   8  -3 44.9016 1.65245   2
  10   8  -3 37.7640 2.17603   1
  10   8  -3 38.7617 1.45250   2
   9   8  -3 82.2766 3.22434   1
   9   8  -3 85.8787 2.40454   2
   8   8  -3 5.22854 0.92388   1
   8   8  -3 6.72663 0.61994   2
   7   8  -3 115.193 3.84537   1
   6   8  -3 133.741 4.14358   1
   6   8  -3 125.920 4.21272   1
  -5  -8   3 153.852 4.21238   1
   5   8  -3 145.951 4.43076   1
   5   8  -3 150.091 4.62552   1
  -5   8   3 150.302 3.72400   1
  -4  -8   3 -0.0920 0.32819   1
   4   8  -3 0.00044 0.35371   1
   4   8  -3 -0.9372 0.58018   1
  -4   8   3 -0.2173 0.32976   1
  -3  -8   3 540.134 11.5575   1
   3   8  -3 527.980 11.9410   1
  -3   8   3 533.414 11.6069   1
  -2  -8   3 466.079 10.1682   1
   2  -8  -3 460.426 9.95014   1
   2   8  -3 462.885 10.5810   1
  -2   8   3 457.758 10.4591   1
   1  -8  -3 25.0407 1.40539   1
  -1  -8   3 24.3727 1.20585   1
  -1   8   3 25.5756 1.60375   1
   0  -8   3 203.668 5.13118   1
   0  -8  -3 201.160 5.48002   1
   0   8  -3 198.107 5.55946   1
   1  -8   3 5.77146 0.69490   1
  -1  -8  -3 7.82547 1.00119   1
   1   8   3 6.70287 1.11404   1
  -1   8  -3 4.86938 0.83406   1
   2  -8   3 503.889 10.9763   1
   2   8   3 507.399 12.1516   1
  -2   8  -3 479.558 11.4364   1
   3  -8   3 11.9616 0.92557   1
  -3  -8  -3 12.5018 1.39368   1
  -3   8  -3 14.4997 1.28150   1
   3   8   3 14.7484 1.65927   1
   4  -8   3 188.418 5.02558   1
  -4  -8  -3 187.026 6.06694   1
  -4   8  -3 185.082 5.58451   1
   4   8   3 186.072 6.19349   1
   5  -8   3 293.429 7.27709   1
  -5  -8  -3 285.642 8.39720   1
  -5   8  -3 291.794 7.88066   1
   5   8   3 274.798 8.36598   1
  -6  -8  -3 2.91483 0.99418   1
  -6   8  -3 1.68281 0.65740   1
  -7  -8  -3 126.804 5.26078   1
  -7   8  -3 130.246 4.81901   1
  -8  -8  -3 37.5543 2.87606   1
  -8   8  -3 39.8418 2.49633   1
  -9  -8  -3 6.06016 1.39661   1
  -9   8  -3 5.52527 1.14716   1
 -10  -8  -3 57.6917 3.72769   1
 -10   8  -3 58.6333 3.39364   1
 -11  -8  -3 1.86402 1.31815   1
 -11   8  -3 -0.0996 1.23961   1
 -12  -8  -3 4.03006 1.52472   1
 -12   8  -3 3.87476 1.45121   1
  12   8   3 6.15276 0.52880   2
 -13  -8  -3 11.2030 2.19456   1
 -13   8  -3 11.7193 2.10126   1
 -14  -8  -3 8.20300 2.13215   1
 -14   8  -3 12.1219 2.22440   1
 -15  -8  -3 93.0781 5.59659   1
 -15   8  -3 86.8521 5.01073   1
 -16  -8  -3 -1.5066 2.75284   1
 -16   8  -3 1.27674 2.65495   1
  15   9  -3 10.7249 1.03196   2
  14   9  -3 0.98233 0.44928   2
  14   9  -3 -1.7954 1.12660   1
  13   9  -3 0.16141 0.33266   2
  12   9  -3 35.2040 1.47005   2
  12   9  -3 33.3578 2.27469   1
  11   9  -3 34.8722 2.24270   1
  11   9  -3 35.3104 1.42128   2
  10   9  -3 33.7712 1.36049   2
  10   9  -3 30.7856 2.06531   1
   9   9  -3 25.3852 1.79770   1
   9   9  -3 25.2645 1.18230   2
   8   9  -3 4.81367 0.95663   1
   7   9  -3 7.10798 1.03869   1
   6   9  -3 9.63744 1.12439   1
  -6   9   3 10.4846 0.73035   1
  -5  -9   3 7.17769 0.90349   1
  -5   9   3 6.62918 0.76262   1
   5   9  -3 6.13828 0.87658   1
  -4  -9   3 158.695 4.36124   1
  -4   9   3 160.660 4.27065   1
   4   9  -3 160.532 4.77489   1
   4   9  -3 156.936 4.84177   1
  -3  -9   3 37.1512 1.60501   1
  -3   9   3 34.6465 1.71017   1
   3   9  -3 31.9762 1.84848   1
   3   9  -3 36.2353 1.92040   1
  -2  -9   3 86.9147 2.78752   1
   2  -9  -3 87.8776 2.77019   1
  -2   9   3 90.0725 3.15460   1
   2   9  -3 89.6291 3.24292   1
   1  -9  -3 27.4123 1.51045   1
  -1  -9   3 24.1041 1.22918   1
  -1   9   3 26.9280 1.68384   1
   1   9  -3 24.9931 1.61455   1
   0  -9  -3 5.08989 0.80206   1
   0   9  -3 5.25109 0.88220   1
  -1  -9  -3 301.614 7.89482   1
   1  -9   3 311.195 7.31608   1
   1   9   3 310.107 8.26530   1
  -2  -9  -3 22.9627 1.82187   1
   2  -9   3 22.5901 1.25356   1
  -2   9  -3 22.8331 1.62135   1
   2   9   3 25.5451 1.93630   1
  -3  -9  -3 173.194 5.58781   1
   3  -9   3 166.961 4.54906   1
   3   9   3 170.719 5.74414   1
  -3   9  -3 161.524 5.16283   1
  -4  -9  -3 338.403 9.28660   1
   4  -9   3 323.512 7.93570   1
  -4   9  -3 338.861 8.75991   1
   4   9   3 344.510 9.56556   1
  -5  -9  -3 78.7064 3.77526   1
  -5   9  -3 76.0882 3.36019   1
  -6  -9  -3 34.6734 2.56448   1
  -6   9  -3 35.4127 2.22447   1
  -7  -9  -3 19.3718 2.13907   1
  -7   9  -3 23.5711 1.93964   1
  -8  -9  -3 -0.0825 0.86795   1
  -8   9  -3 3.32700 0.98672   1
  -9  -9  -3 76.1670 4.17953   1
  -9   9  -3 77.9956 3.85395   1
 -10  -9  -3 6.43767 1.42059   1
 -10   9  -3 8.33440 1.38714   1
 -11  -9  -3 62.7402 3.95271   1
 -11   9  -3 64.3240 3.83093   1
 -12   9  -3 0.93247 1.36664   1
  12   9   3 1.13874 0.31453   2
 -13  -9  -3 -1.3096 1.68470   1
 -13   9  -3 -2.0932 1.69998   1
 -14  -9  -3 10.2613 2.07121   1
 -14   9  -3 8.17359 2.10891   1
 -15  -9  -3 4.18327 2.35951   1
 -15   9  -3 0.69607 2.25200   1
 -16  -9  -3 10.3832 2.81483   1
 -16   9  -3 7.96695 2.71522   1
  16  10  -3 0.33147 0.61819   2
  15  10  -3 14.4841 1.18310   2
  14  10  -3 -0.9278 1.30255   1
  13  10  -3 0.84475 0.36791   2
  13  10  -3 -0.1947 1.05033   1
  12  10  -3 6.33297 1.31661   1
  12  10  -3 8.27977 0.74322   2
  11  10  -3 -1.2751 0.69078   1
  11  10  -3 0.44484 0.26887   2
  10  10  -3 81.2281 2.46104   2
  10  10  -3 79.8619 3.42822   1
   9  10  -3 1.61733 0.78523   1
   8  10  -3 62.7694 2.83541   1
   7  10  -3 37.1948 2.10617   1
   6  10  -3 25.3088 1.75233   1
  -6  10   3 27.6275 1.23981   1
  -6  10   3 27.9601 0.99487   1
   5  10  -3 24.6112 1.64586   1
  -5  10   3 24.6453 0.98085   1
  -5  10   3 25.0498 1.31306   1
  -4 -10   3 9.80372 0.91278   1
   4  10  -3 8.30411 1.40339   1
   4  10  -3 8.38697 1.08057   1
  -4  10   3 8.18394 0.92532   1
  -3 -10   3 95.9508 3.07342   1
  -3  10   3 95.2350 3.26231   1
   3  10  -3 101.241 3.71081   1
   3  10  -3 98.4890 3.51140   1
   2 -10  -3 21.1692 1.25751   1
  -2 -10   3 18.7935 1.12777   1
  -2  10   3 22.1375 1.52416   1
   2  10  -3 21.5892 1.56488   1
  -1 -10   3 114.755 3.44764   1
   1 -10  -3 122.259 3.75024   1
   1  10  -3 121.364 4.04789   1
   0 -10   3 1.89125 0.44641   1
   0 -10  -3 1.56160 0.52419   1
   0  10  -3 1.16380 0.59478   1
   0  10   3 1.31260 0.70406   1
   1 -10   3 26.2980 1.36204   1
  -1 -10  -3 30.7745 1.88581   1
  -1  10  -3 29.4019 1.81082   1
   1  10   3 27.9842 2.09738   1
   2 -10   3 5.33102 0.89259   1
  -2 -10  -3 8.44701 1.29463   1
   2  10   3 7.25916 1.22597   1
  -2  10  -3 9.00408 1.14330   1
   3 -10   3 3.97760 0.59465   1
  -3 -10  -3 3.14250 0.95305   1
   3  10   3 3.83608 1.00456   1
  -3  10  -3 2.50803 0.65394   1
  -4 -10  -3 275.727 8.06474   1
  -4  10  -3 268.669 7.58453   1
   4  10   3 277.865 8.33789   1
  -5 -10  -3 14.3125 1.79614   1
  -5  10  -3 15.6872 1.50458   1
  -6 -10  -3 46.2536 3.02015   1
  -6  10  -3 40.3062 2.45910   1
  -7 -10  -3 64.1571 3.66072   1
  -7  10  -3 60.4149 3.12799   1
  -8 -10  -3 58.9358 3.55024   1
  -8  10  -3 58.9762 3.17337   1
  -9 -10  -3 36.1193 2.93664   1
  -9  10  -3 36.3716 2.48706   1
 -10 -10  -3 43.9724 3.30096   1
 -10  10  -3 42.5278 2.97045   1
 -11 -10  -3 -1.2658 1.32688   1
 -11  10  -3 0.97291 1.24988   1
 -12 -10  -3 4.26145 1.62967   1
 -12  10  -3 5.50927 1.74224   1
 -13 -10  -3 2.12303 1.76443   1
 -13  10  -3 0.44387 1.77520   1
 -14 -10  -3 2.91877 1.99699   1
 -14  10  -3 4.82180 2.14887   1
 -15 -10  -3 1.94511 2.39284   1
 -15  10  -3 1.89618 2.45686   1
 -16 -10  -3 1.70223 2.94749   1
 -16  10  -3 2.04281 2.87272   1
  16  11  -3 7.04845 0.90731   2
  14  11  -3 93.1012 4.32612   1
  14  11  -3 100.335 2.98368   2
  13  11  -3 27.7371 2.44787   1
  13  11  -3 33.3909 1.51746   2
  12  11  -3 153.059 5.37013   1
  12  11  -3 155.742 3.99843   2
  11  11  -3 123.458 4.65628   1
  11  11  -3 131.344 3.47502   2
  10  11  -3 47.3380 2.66702   1
  10  11  -3 47.8298 1.83211   2
   9  11  -3 143.220 4.91448   1
  -7  11   3 100.122 2.73173   1
   7  11  -3 98.2605 3.78658   1
  -7  11   3 98.9431 2.46318   1
  -6  11   3 49.6923 1.55052   1
   6  11  -3 47.6517 2.45181   1
  -6  11   3 50.5427 1.88907   1
   5  11  -3 9.12312 1.17437   1
  -5  11   3 8.94600 0.98476   1
  -5  11   3 9.80127 0.68950   1
  -4 -11   3 30.0809 1.71542   1
   4  11  -3 33.3564 2.02713   1
  -4  11   3 35.1775 1.77111   1
  -3 -11   3 2.52657 0.51148   1
  -3  11   3 1.49174 0.61707   1
   3  11  -3 1.41528 0.86137   1
   3  11  -3 1.96514 0.61532   1
  -2 -11   3 205.528 5.48873   1
   2  11  -3 219.801 6.17687   1
  -2  11   3 220.701 6.09384   1
   1 -11  -3 61.0488 2.44298   1
  -1 -11   3 53.3120 2.07348   1
  -1  11   3 58.1445 2.75280   1
   1  11  -3 56.7779 2.62575   1
   0 -11  -3 3.70701 0.65684   1
   0  11   3 4.81637 1.07628   1
   0  11  -3 4.36062 0.88342   1
   1 -11   3 99.7110 3.27258   1
   1  11   3 109.909 4.27221   1
  -2 -11  -3 187.185 5.86336   1
  -2  11  -3 177.906 5.57679   1
   2  11   3 182.681 6.15312   1
  -3 -11  -3 53.5340 2.91690   1
  -3  11  -3 49.7217 2.56005   1
   3  11   3 51.4929 3.17435   1
  -4 -11  -3 453.896 11.5493   1
  -4  11  -3 432.322 10.9266   1
   4  11   3 421.403 11.8726   1
  -5 -11  -3 -0.1412 0.69938   1
  -5  11  -3 0.33434 0.66005   1
  -6 -11  -3 118.701 4.99404   1
  -6  11  -3 117.936 4.53471   1
  -7 -11  -3 6.68970 1.30197   1
  -7  11  -3 6.19690 1.20973   1
  -8 -11  -3 17.1996 2.18798   1
  -8  11  -3 19.1796 2.05410   1
  -9 -11  -3 43.2383 3.29951   1
  -9  11  -3 43.8085 2.87821   1
 -10 -11  -3 -0.2157 1.26102   1
 -10  11  -3 0.06020 1.10243   1
 -11 -11  -3 5.94990 1.43774   1
 -11  11  -3 6.49881 1.57988   1
 -12 -11  -3 1.97944 1.70281   1
 -13 -11  -3 7.44658 1.99149   1
 -13  11  -3 6.21497 2.00578   1
 -14 -11  -3 14.9810 2.48462   1
 -14  11  -3 12.2419 2.57821   1
 -15 -11  -3 -3.6928 2.57423   1
 -15  11  -3 1.27448 2.58095   1
 -16 -11  -3 17.7642 3.79695   1
 -16  11  -3 18.4874 3.10241   1
  17  12  -3 5.77135 0.95720   2
  16  12  -3 -0.2445 0.71250   2
  15  12  -3 8.81771 1.09856   2
  14  12  -3 10.5773 1.72922   1
  13  12  -3 0.59701 0.38933   2
  13  12  -3 -1.7816 1.14188   1
  12  12  -3 -0.8311 0.99615   1
  12  12  -3 0.31606 0.32718   2
  11  12  -3 4.70277 1.15662   1
  11  12  -3 6.45500 0.70079   2
  10  12  -3 16.5344 1.74904   1
   9  12  -3 4.61532 0.98104   1
   8  12  -3 106.056 4.12485   1
  -7  12   3 1.40736 0.49891   1
   7  12  -3 0.21719 0.67400   1
  -7  12   3 1.39352 0.35528   1
   6  12  -3 294.653 8.12015   1
  -6  12   3 308.412 7.18655   1
  -6  12   3 301.993 6.60709   1
  -5  12   3 79.7051 2.89379   1
  -5  12   3 79.2266 2.34407   1
   5  12  -3 80.8403 3.33941   1
   4  12  -3 13.5468 1.40457   1
  -4  12   3 15.2223 0.94077   1
  -4  12   3 13.4751 1.33735   1
   3  12  -3 75.9851 3.18329   1
  -3  12   3 75.6004 3.04275   1
   2  12  -3 -0.0545 0.47942   1
   2  12  -3 -0.1928 0.92722   1
  -2  12   3 -0.0804 0.71075   1
   1 -12  -3 133.725 4.25114   1
  -1  12   3 137.377 4.74898   1
   1  12  -3 139.468 4.65752   1
   0 -12  -3 1.08211 0.55738   1
   0  12  -3 0.25772 0.42763   1
   0  12   3 0.02603 0.84020   1
   1  12   3 204.512 6.48439   1
  -1  12  -3 191.681 5.94941   1
  -2 -12  -3 264.710 7.51571   1
   2  12   3 262.126 7.98558   1
  -2  12  -3 246.815 7.21023   1
  -3 -12  -3 -0.1400 0.62668   1
  -3  12  -3 0.46941 0.50209   1
   3  12   3 0.90872 1.35478   1
  -4 -12  -3 126.053 4.98150   1
  -4  12  -3 122.090 4.53014   1
  -5 -12  -3 3.84511 1.00352   1
  -5  12  -3 5.86462 1.00998   1
  -6 -12  -3 12.9255 1.83511   1
  -6  12  -3 8.47827 1.44367   1
  -7 -12  -3 10.5291 1.88413   1
  -7  12  -3 8.18992 1.45675   1
  -8 -12  -3 49.8312 3.49605   1
  -8  12  -3 48.2391 2.94760   1
  -9 -12  -3 75.3827 4.30919   1
  -9  12  -3 76.6183 3.88372   1
 -10 -12  -3 59.7815 3.97720   1
 -10  12  -3 57.8110 3.52238   1
 -11  12  -3 12.5398 1.81539   1
 -12 -12  -3 1.34224 1.63729   1
 -12  12  -3 1.74449 1.59509   1
 -13 -12  -3 13.0250 2.43889   1
 -13  12  -3 9.57183 2.24931   1
 -14 -12  -3 5.54885 2.36123   1
  14  12   3 6.01377 1.79382   1
 -14  12  -3 7.38049 2.46200   1
 -15 -12  -3 14.0277 2.96232   1
 -15  12  -3 18.5342 3.05818   1
  17  13  -3 -0.8469 0.93792   2
  16  13  -3 12.3536 1.47956   2
  15  13  -3 3.17510 0.68659   2
  14  13  -3 -0.8394 1.52319   1
  14  13  -3 0.41498 0.51436   2
  13  13  -3 28.5477 1.43365   2
  13  13  -3 25.6394 2.65046   1
  12  13  -3 6.41449 0.72428   2
  12  13  -3 3.88075 1.19715   1
  11  13  -3 2.80368 0.45112   2
  11  13  -3 1.50808 0.91043   1
  10  13  -3 -0.6899 0.82450   1
   9  13  -3 86.3935 3.79809   1
   8  13  -3 8.75095 1.48153   1
  -8  13   3 8.13262 0.69556   1
   7  13  -3 19.5870 1.76794   1
  -7  13   3 19.5768 1.30583   1
  -7  13   3 17.5168 0.99528   1
  -6  13   3 13.6128 1.32347   1
  -6  13   3 12.8660 0.87536   1
   6  13  -3 10.6037 1.44485   1
   5  13  -3 45.0274 2.52342   1
  -5  13   3 46.5752 1.73001   1
  -5  13   3 45.5225 2.29728   1
   4  13  -3 11.0610 1.37156   1
  -4  13   3 11.9499 0.87575   1
  -4  13   3 8.96713 1.39830   1
  -3  13   3 8.72580 1.48943   1
  -3  13   3 10.3136 0.90767   1
   3  13  -3 10.5183 1.26669   1
  -2  13   3 53.9430 2.75626   1
   2  13  -3 53.1603 2.69821   1
  -1  13   3 22.2619 1.93183   1
   1  13  -3 16.6067 1.60861   1
   0 -13  -3 8.56656 1.23821   1
   0  13  -3 10.8058 1.30849   1
   0  13   3 10.9190 1.90854   1
  -1 -13  -3 75.3508 3.36183   1
   1  13   3 75.2004 3.78562   1
  -1  13  -3 74.5957 3.32568   1
  -2 -13  -3 5.30476 0.99189   1
  -2  13  -3 6.30029 1.09514   1
   2  13   3 8.31114 1.71123   1
  -3 -13  -3 82.4265 3.76300   1
  -3  13  -3 77.8650 3.48381   1
   3  13   3 68.9543 4.08453   1
  -4 -13  -3 4.03563 1.20740   1
  -4  13  -3 4.28958 0.95599   1
  -5 -13  -3 3.62925 1.11653   1
  -5  13  -3 3.12994 0.82431   1
  -6 -13  -3 70.6907 3.90773   1
  -6  13  -3 76.4400 3.53070   1
  -7 -13  -3 7.73467 1.42971   1
  -7  13  -3 6.49660 1.20596   1
  -8 -13  -3 7.35862 1.63101   1
  -8  13  -3 4.93007 1.05758   1
  -9 -13  -3 15.7830 2.43896   1
  -9  13  -3 15.0860 2.16973   1
 -10 -13  -3 27.5425 2.94038   1
 -10  13  -3 25.8783 2.53951   1
 -11 -13  -3 9.96450 2.07111   1
 -12 -13  -3 15.6678 2.63271   1
 -12  13  -3 18.1927 2.97234   1
 -13 -13  -3 -0.0268 2.16903   1
  13  13   3 -1.9711 1.42316   1
 -13  13  -3 0.30187 2.03119   1
 -14 -13  -3 4.60506 2.63161   1
  14  13   3 3.54773 1.88079   1
 -15 -13  -3 10.6092 3.12683   1
 -15  13  -3 13.3186 3.09140   1
  16  14  -3 -0.3060 0.83446   2
  15  14  -3 41.6076 1.91807   2
  14  14  -3 0.05667 1.72267   1
  13  14  -3 23.8847 2.85786   1
  13  14  -3 27.7957 1.42048   2
  12  14  -3 4.61486 0.71256   2
  12  14  -3 1.80578 1.17724   1
  11  14  -3 1.26082 1.03112   1
  10  14  -3 130.118 5.04199   1
   9  14  -3 -0.3323 0.69717   1
   8  14  -3 44.4058 2.72859   1
  -8  14   3 45.5171 1.65611   1
  -8  14   3 44.5486 1.88141   1
  -7  14   3 -0.1493 0.68140   1
   7  14  -3 0.32341 0.72502   1
  -7  14   3 0.56211 0.41384   1
  -6  14   3 34.2590 1.52825   1
  -6  14   3 35.9441 2.06189   1
   6  14  -3 32.4444 2.22777   1
   5  14  -3 42.8092 2.51188   1
  -5  14   3 42.9720 1.74752   1
  -5  14   3 44.9647 2.43636   1
  -4  14   3 7.96352 0.79732   1
  -4  14   3 6.99129 1.23962   1
   4  14  -3 7.40385 1.26100   1
   3  14  -3 78.6266 3.45937   1
  -3  14   3 76.3201 3.47862   1
  -3  14   3 77.8580 2.64713   1
  -2  14   3 66.5540 3.27397   1
   2  14  -3 68.8117 3.19036   1
  -2  14   3 71.6961 2.58693   1
  -1  14   3 186.030 6.12157   1
   1  14  -3 185.335 5.92315   1
   0  14  -3 3.96352 1.02071   1
   0  14   3 6.00001 1.36074   1
  -1 -14  -3 0.65027 0.70203   1
   1  14   3 -0.7975 1.30584   1
  -1  14  -3 0.71971 0.59861   1
  -2 -14  -3 67.2589 3.34168   1
   2  14   3 68.1643 3.96105   1
  -2  14  -3 63.8399 3.15755   1
  -3 -14  -3 252.216 7.72604   1
  -3  14  -3 242.587 7.37458   1
  -4 -14  -3 73.3730 3.72734   1
  -4  14  -3 69.0414 3.39048   1
  -5 -14  -3 86.6189 4.27012   1
  -5  14  -3 92.8563 4.01315   1
  -6 -14  -3 0.39057 0.96233   1
  -6  14  -3 0.79008 0.79030   1
  -7 -14  -3 3.98512 1.22617   1
  -7  14  -3 4.68624 1.10253   1
  -8 -14  -3 3.86225 1.36459   1
  -8  14  -3 4.33385 1.10659   1
  -9 -14  -3 89.2767 4.85613   1
  -9  14  -3 86.5710 4.37293   1
 -10  14  -3 14.0615 2.35106   1
 -11 -14  -3 1.04090 1.77900   1
 -11  14  -3 -1.3127 1.55623   1
 -12 -14  -3 5.89577 2.10554   1
 -12  14  -3 6.37636 1.88756   1
 -13 -14  -3 49.7835 4.67346   1
 -13  14  -3 47.9428 4.22054   1
  13  14   3 43.3455 3.40107   1
 -14 -14  -3 4.77384 2.74912   1
  14  14   3 -3.3430 1.96199   1
 -14  14  -3 -3.8201 2.68455   1
  16  15  -3 6.03795 0.98683   2
  15  15  -3 -0.0055 0.69706   2
  14  15  -3 10.0629 1.09009   2
  14  15  -3 12.3747 2.23545   1
  13  15  -3 12.0907 1.89879   1
  13  15  -3 11.5430 1.06631   2
  12  15  -3 9.74989 1.00115   2
  12  15  -3 11.3853 1.86752   1
  11  15  -3 0.19620 1.07695   1
  10  15  -3 2.89624 0.99026   1
   9  15  -3 50.5749 3.01542   1
  -8  15   3 7.86469 1.33622   1
   8  15  -3 4.92754 0.91693   1
  -8  15   3 5.60697 0.84628   1
  -7  15   3 286.681 6.73109   1
   7  15  -3 295.320 8.52025   1
  -7  15   3 286.750 7.30854   1
  -6  15   3 167.801 4.48628   1
   6  15  -3 180.823 5.92857   1
  -6  15   3 163.847 5.13816   1
   5  15  -3 121.271 4.61189   1
  -5  15   3 111.766 3.39394   1
  -5  15   3 111.909 4.21355   1
   4  15  -3 83.9612 3.73744   1
  -4  15   3 81.6825 2.76256   1
  -4  15   3 77.7672 3.56427   1
  -3  15   3 9.32180 0.88927   1
  -3  15   3 7.91582 1.47694   1
   3  15  -3 10.9738 1.44396   1
  -2  15   3 15.5461 1.21152   1
  -2  15   3 20.0540 2.24924   1
   2  15  -3 16.0318 1.63232   1
   1  15  -3 240.696 7.26526   1
  -1  15   3 242.608 6.37625   1
  -1  15   3 245.589 7.54719   1
   0  15  -3 119.319 4.59734   1
   0  15   3 116.735 4.96394   1
  -1 -15  -3 51.1206 2.81900   1
   1  15   3 47.6646 3.59229   1
  -1  15  -3 51.3815 2.82103   1
  -2 -15  -3 46.5194 2.68995   1
  -2  15  -3 44.7110 2.63088   1
  -3 -15  -3 25.3144 2.30113   1
  -3  15  -3 27.3926 2.08864   1
  -4 -15  -3 16.8899 1.99449   1
  -4  15  -3 18.3903 1.72619   1
  -5 -15  -3 11.1313 1.94441   1
  -5  15  -3 11.1821 1.54008   1
  -6 -15  -3 2.83354 1.11621   1
  -7 -15  -3 13.6360 2.13194   1
  -7  15  -3 12.2736 1.83164   1
  -8 -15  -3 27.7513 2.89445   1
  -8  15  -3 29.1519 2.50663   1
  -9 -15  -3 105.873 5.38152   1
  -9  15  -3 104.631 4.90567   1
 -10 -15  -3 4.71242 1.60800   1
 -10  15  -3 3.19672 1.68765   1
 -11 -15  -3 0.69974 1.85118   1
 -11  15  -3 1.40297 1.69823   1
  11  15   3 0.46671 1.16633   1
 -12 -15  -3 2.09997 2.08105   1
 -12  15  -3 1.37877 1.97632   1
  12  15   3 2.25479 1.52677   1
 -13 -15  -3 17.3774 2.72223   1
  13  15   3 10.7848 1.95285   1
 -13  15  -3 9.35773 2.59386   1
 -14 -15  -3 6.00831 2.88923   1
 -14  15  -3 9.70741 3.07873   1
  14  15   3 12.7484 2.29524   1
  16  16  -3 1.38221 0.99693   2
  15  16  -3 6.42048 0.91734   2
  14  16  -3 0.47315 0.60059   2
  13  16  -3 -0.3422 1.67696   1
  12  16  -3 5.33670 0.77840   2
  12  16  -3 4.76020 1.48825   1
  11  16  -3 0.52439 1.26701   1
  10  16  -3 7.17212 1.45988   1
   9  16  -3 -1.6804 0.85379   1
  -8  16   3 69.8853 2.82291   1
  -8  16   3 70.0034 2.39091   1
   8  16  -3 67.9603 3.60182   1
  -7  16   3 38.1032 2.36777   1
   7  16  -3 38.3895 2.57570   1
  -7  16   3 39.1147 1.77829   1
  -6  16   3 12.4294 1.09398   1
   6  16  -3 13.3678 1.65981   1
  -6  16   3 10.7806 1.93367   1
  -5  16   3 2.50946 0.55047   1
   5  16  -3 1.29085 0.76557   1
  -5  16   3 2.80794 1.28954   1
   4  16  -3 22.8073 2.01272   1
  -4  16   3 24.6603 1.45358   1
  -3  16   3 16.6868 2.10569   1
   3  16  -3 17.4661 1.72428   1
  -3  16   3 18.8577 1.26825   1
   2  16  -3 0.38320 0.71086   1
  -2  16   3 0.36929 0.43216   1
  -2  16   3 0.47084 1.31459   1
  -1  16   3 5.91855 1.58472   1
  -1  16   3 3.20420 0.66439   1
   1  16  -3 3.48987 0.91087   1
   0  16   3 13.5972 1.25460   1
   0  16   3 14.0338 2.11704   1
   0  16  -3 12.9902 1.59496   1
  -1  16  -3 -1.1014 0.65730   1
   1  16   3 -1.3682 1.83474   1
  -2 -16  -3 31.0819 2.36080   1
  -2  16  -3 27.8118 2.12186   1
  -3 -16  -3 4.42875 1.15297   1
  -3  16  -3 4.97152 0.97963   1
  -4 -16  -3 -0.1633 0.94927   1
  -4  16  -3 0.48987 0.69976   1
  -5 -16  -3 2.21322 1.10647   1
  -5  16  -3 3.80749 0.99653   1
  -6 -16  -3 2.61647 1.36053   1
  -6  16  -3 2.65752 0.98530   1
  -7 -16  -3 11.5780 1.81599   1
  -7  16  -3 9.85410 1.40954   1
  -8 -16  -3 3.86844 1.43348   1
  -8  16  -3 1.99056 1.17280   1
  -9 -16  -3 1.95432 1.76585   1
 -10 -16  -3 0.43503 1.69902   1
 -10  16  -3 0.94711 1.60269   1
  10  16   3 1.05851 1.00539   1
 -11 -16  -3 4.15191 2.04578   1
 -11  16  -3 2.64965 1.79442   1
  11  16   3 2.57984 1.28036   1
 -12  16  -3 -1.6755 2.10130   1
 -13 -16  -3 8.52866 2.88951   1
 -13  16  -3 6.48086 2.73677   1
  13  16   3 12.0244 2.23865   1
 -14  16  -3 1.63663 3.25992   1
  14  16   3 4.25349 2.48995   1
  15  17  -3 9.81944 1.56745   2
  14  17  -3 26.7169 1.60337   2
  13  17  -3 9.78817 2.26462   1
  13  17  -3 11.9143 1.08908   2
  12  17  -3 3.85757 0.73047   2
  12  17  -3 5.30226 1.79785   1
  11  17  -3 1.25427 1.36394   1
  10  17  -3 1.25172 1.24974   1
  -9  17   3 49.1322 1.87521   1
   9  17  -3 46.9958 3.12748   1
  -8  17   3 1.35756 0.64531   1
   8  17  -3 0.44945 1.01293   1
   7  17  -3 2.39035 0.93301   1
  -6  17   3 11.6604 1.75054   1
   6  17  -3 12.2190 1.71476   1
  -6  17   3 10.2748 1.09600   1
   5  17  -3 6.55191 1.37117   1
  -5  17   3 5.58484 1.50959   1
  -5  17   3 5.52037 0.91071   1
   4  17  -3 164.789 5.80292   1
  -4  17   3 155.850 4.61875   1
  -4  17   3 152.329 5.66766   1
   3  17  -3 3.68851 0.83530   1
  -3  17   3 5.54080 1.62504   1
  -3  17   3 6.02263 0.91269   1
   2  17  -3 129.618 5.02585   1
  -2  17   3 123.660 4.05719   1
  -2  17   3 122.629 5.34679   1
   1  17  -3 0.28762 0.73377   1
  -1  17   3 -0.1426 1.72793   1
  -1  17   3 0.03037 0.45081   1
   0  17   3 34.8699 1.99950   1
   0  17  -3 34.1852 2.42635   1
   0  17   3 38.4900 3.87126   1
  -1  17  -3 21.7713 2.04870   1
   1  17   3 20.6111 1.55638   1
   2  17   3 25.9212 1.79261   1
  -2  17  -3 27.1870 2.16913   1
  -3 -17  -3 24.6489 2.51310   1
   3  17   3 24.8751 1.77281   1
  -3  17  -3 24.1351 2.06286   1
  -4 -17  -3 23.5152 2.53951   1
  -4  17  -3 25.6762 2.09928   1
  -5 -17  -3 5.51725 1.40169   1
  -5  17  -3 3.56302 1.04558   1
  -6 -17  -3 0.73962 1.27030   1
  -6  17  -3 0.23995 1.01002   1
  -7 -17  -3 21.2088 2.96846   1
   7  17   3 18.0666 1.77209   1
  -7  17  -3 16.9650 2.21185   1
  -8 -17  -3 -1.5334 1.49559   1
  -9 -17  -3 -0.7910 1.70605   1
   9  17   3 -0.4517 0.96176   1
  -9  17  -3 -1.3427 1.47202   1
 -10 -17  -3 21.3365 3.83516   1
  10  17   3 20.5708 2.32308   1
 -10  17  -3 21.4514 3.30131   1
 -11 -17  -3 -0.7522 2.28486   1
  11  17   3 -1.6563 1.46280   1
 -11  17  -3 -0.9214 1.91613   1
 -12 -17  -3 4.72730 2.65237   1
  12  17   3 9.05361 1.97557   1
 -12  17  -3 8.95553 2.53240   1
 -13 -17  -3 0.89162 3.10829   1
 -13  17  -3 -5.6083 2.84268   1
  13  17   3 2.94509 2.09130   1
  14  18  -3 1.72468 0.74345   2
  13  18  -3 30.0011 3.76102   1
  13  18  -3 21.6669 1.40585   2
  12  18  -3 1.02290 0.60891   2
  12  18  -3 2.42569 1.82732   1
  10  18  -3 0.80003 1.36699   1
   9  18  -3 11.2888 1.77547   1
  -9  18   3 14.4357 1.36326   1
   8  18  -3 9.14982 1.42494   1
  -8  18   3 8.20833 1.23019   1
  -7  18   3 48.1599 2.18812   1
   7  18  -3 54.0778 3.24897   1
  -6  18   3 27.9417 1.68707   1
   6  18  -3 27.7614 2.39244   1
  -5  18   3 128.040 4.11489   1
   5  18  -3 131.926 5.32772   1
  -4  18   3 1.49266 0.56843   1
   4  18  -3 0.61002 0.88641   1
   3  18  -3 55.1699 3.18089   1
  -3  18   3 53.6442 2.48586   1
   2  18  -3 113.170 4.81651   1
  -2  18   3 119.654 4.02272   1
   1  18  -3 33.4681 2.40834   1
  -1  18   3 30.4488 1.87939   1
   0  18  -3 140.401 5.46072   1
   0  18   3 142.453 4.68557   1
   1  18   3 43.8252 2.35723   1
  -1  18  -3 42.4416 2.81530   1
  -2  18  -3 37.4191 2.63907   1
   2  18   3 42.8585 2.36048   1
  -3  18  -3 4.01687 0.99164   1
   3  18   3 5.30905 0.95693   1
   4  18   3 19.9616 1.75235   1
  -4  18  -3 25.8081 2.11939   1
  -5 -18  -3 5.33013 1.29595   1
   5  18   3 6.19408 1.06147   1
  -5  18  -3 5.49893 1.21161   1
  -6 -18  -3 2.31148 1.44208   1
  -6  18  -3 4.88245 1.22744   1
   6  18   3 2.67860 0.89340   1
  -7 -18  -3 3.64466 1.61530   1
   7  18   3 1.85605 1.09297   1
   8  18   3 25.5777 2.30832   1
  -8  18  -3 30.0430 2.80286   1
  -9 -18  -3 1.00411 1.88774   1
   9  18   3 -0.6331 1.07775   1
  -9  18  -3 2.15913 1.60519   1
 -10 -18  -3 115.491 6.08484   1
  10  18   3 108.790 4.83279   1
 -10  18  -3 105.108 5.29724   1
 -11 -18  -3 3.14440 2.49694   1
 -11  18  -3 2.36043 2.17951   1
  11  18   3 1.62420 1.54222   1
 -12 -18  -3 102.455 6.74886   1
 -12  18  -3 96.5127 5.68523   1
  12  18   3 106.640 5.15317   1
  14  19  -3 1.03627 0.84601   2
  13  19  -3 5.73249 2.41310   1
  13  19  -3 11.0242 1.30509   2
  12  19  -3 0.36466 0.64572   2
  12  19  -3 0.54281 1.95404   1
  11  19  -3 33.3568 3.41527   1
  10  19  -3 19.3124 2.76365   1
  -9  19   3 1.15691 0.86728   1
   8  19  -3 1.81976 1.16541   1
  -8  19   3 0.53512 0.79831   1
   7  19  -3 0.56315 1.11686   1
  -7  19   3 0.61518 0.76081   1
   6  19  -3 59.2345 3.47176   1
  -6  19   3 57.5317 2.54540   1
   5  19  -3 6.93923 1.20528   1
  -5  19   3 6.43367 1.03846   1
   4  19  -3 2.18823 0.96444   1
  -4  19   3 2.48750 0.68435   1
  -3  19   3 25.9255 1.74509   1
   3  19  -3 31.4309 2.47144   1
  -2  19   3 21.9966 1.66387   1
   2  19  -3 25.1022 2.31463   1
   1  19  -3 24.4057 2.27171   1
  -1  19   3 24.3775 1.77132   1
   0  19   3 19.6201 1.62218   1
   0  19  -3 20.5686 2.04173   1
   1  19   3 24.2036 1.80787   1
  -1  19  -3 25.7940 2.29502   1
  -2  19  -3 -0.3670 0.87806   1
   2  19   3 0.32004 0.63191   1
   3  19   3 2.44717 0.71255   1
  -3  19  -3 3.36554 1.04796   1
  -4  19  -3 6.00013 1.26920   1
   4  19   3 5.34192 1.04423   1
  -6  19  -3 92.5042 4.45807   1
   6  19   3 90.8958 4.02927   1
  -7 -19  -3 3.01369 1.77925   1
  -7  19  -3 2.53854 1.39709   1
   7  19   3 1.82532 0.91988   1
  -8 -19  -3 11.7902 2.11158   1
  -8  19  -3 8.95929 1.64645   1
   8  19   3 7.52061 1.28648   1
  -9 -19  -3 -1.4803 2.13698   1
  -9  19  -3 -0.5812 1.68674   1
   9  19   3 -1.5257 1.26753   1
 -10 -19  -3 -2.4309 2.42235   1
  10  19   3 3.80807 1.55180   1
 -10  19  -3 5.95739 2.10438   1
 -11 -19  -3 6.29707 2.80153   1
 -11  19  -3 7.53085 2.44157   1
  11  19   3 8.06434 1.88934   1
 -12 -19  -3 -2.7360 3.21606   1
 -12  19  -3 -0.4801 2.88211   1
  13  20  -3 22.4176 3.35850   1
  13  20  -3 28.3938 1.75678   2
  12  20  -3 2.91233 2.37445   1
  11  20  -3 17.0758 2.61387   1
  10  20  -3 0.10122 1.66442   1
  -9  20   3 10.4653 1.67368   1
   9  20  -3 8.71469 1.75680   1
   8  20  -3 11.2673 1.79462   1
  -8  20   3 12.2179 1.65440   1
  -7  20   3 0.31580 0.86532   1
  -6  20   3 4.41765 0.90497   1
  -5  20   3 -0.4968 0.69683   1
   5  20  -3 1.47900 1.06509   1
   4  20  -3 0.07759 1.10742   1
  -4  20   3 1.64628 0.72344   1
  -3  20   3 41.3830 2.30158   1
   3  20  -3 43.3995 3.07417   1
   2  20  -3 29.4354 2.54133   1
  -2  20   3 25.4743 1.82235   1
  -1  20   3 22.0159 1.74804   1
   1  20  -3 22.1079 2.20249   1
   0  20   3 11.0552 1.42144   1
   0  20  -3 12.0341 1.90439   1
   1  20   3 1.36864 0.71624   1
  -1  20  -3 0.36170 1.05808   1
  -2  20  -3 -1.1899 0.98727   1
   2  20   3 -0.1818 0.71309   1
  -4  20  -3 5.14047 1.22752   1
   4  20   3 3.40906 0.90694   1
  -5  20  -3 3.39472 1.35765   1
   5  20   3 4.46496 1.02943   1
  -6  20  -3 4.08709 1.43084   1
   6  20   3 6.10459 1.08875   1
   7  20   3 34.0844 2.48685   1
  -7  20  -3 29.5494 3.01724   1
  -8  20  -3 26.0686 3.07558   1
   8  20   3 30.4904 2.62081   1
   9  20   3 -2.0564 1.39452   1
 -10  20  -3 8.21499 2.35945   1
  10  20   3 3.87232 1.74281   1
  11  20   3 4.04020 2.02351   1
 -11  20  -3 7.79907 2.65642   1
  12  21  -3 3.09706 2.60943   1
  11  21  -3 -1.0923 2.10214   1
  10  21  -3 34.8810 3.74973   1
  -9  21   3 48.2231 2.54869   1
   9  21  -3 46.2617 3.77743   1
   8  21  -3 7.62149 1.81199   1
  -8  21   3 7.83412 1.26637   1
  -7  21   3 20.2383 2.13277   1
   7  21  -3 16.2284 2.74984   1
  -6  21   3 25.6125 2.00517   1
   6  21  -3 29.2535 2.86197   1
  -5  21   3 3.44256 0.91625   1
   5  21  -3 3.51630 1.27829   1
   4  21  -3 84.4401 4.34217   1
  -4  21   3 77.7712 3.38341   1
   3  21  -3 28.2695 2.74265   1
  -3  21   3 25.3127 1.89266   1
  -2  21   3 39.6539 2.40296   1
   2  21  -3 39.3914 3.13287   1
  -1  21   3 17.1980 1.86006   1
   1  21  -3 18.7846 2.51428   1
   0  21  -3 21.8892 2.55437   1
  -1  21  -3 91.0583 4.46422   1
   1  21   3 87.3234 3.80737   1
  -2  21  -3 58.6979 3.53681   1
   2  21   3 56.3404 2.91168   1
  -3  21  -3 0.70270 1.29614   1
   3  21   3 0.87545 0.85341   1
   4  21   3 14.9843 1.87225   1
  -4  21  -3 17.4448 2.34569   1
   5  21   3 1.34106 1.01528   1
  -5  21  -3 2.69743 1.44622   1
  -6  21  -3 5.20220 1.54843   1
   7  21   3 25.3448 2.54620   1
  -7  21  -3 30.8213 3.15640   1
  -8  21  -3 -1.1281 1.86327   1
   8  21   3 1.11419 1.42611   1
  -9  21  -3 38.3890 4.00842   1
   9  21   3 39.2765 3.44732   1
  10  21   3 12.9997 2.34825   1
 -10  21  -3 15.0947 2.89650   1
  11  22  -3 -0.0039 2.33999   1
  10  22  -3 1.58711 2.02239   1
   9  22  -3 -0.9570 1.76216   1
   8  22  -3 -1.0899 1.72662   1
  -8  22   3 -0.9106 1.29358   1
   7  22  -3 5.12952 1.62387   1
   6  22  -3 -2.0375 1.45142   1
  -6  22   3 -0.4525 1.01698   1
  -5  22   3 3.22055 1.05142   1
   5  22  -3 6.25534 1.51731   1
   4  22  -3 14.8566 2.54964   1
  -4  22   3 11.5955 1.43830   1
   3  22  -3 0.30457 1.30381   1
  -3  22   3 0.76822 0.87738   1
   2  22  -3 29.0736 2.75343   1
  -2  22   3 30.9440 2.14965   1
  -1  22   3 -0.3308 0.85873   1
   1  22  -3 0.39956 1.27228   1
   0  22   3 6.49317 1.10637   1
   0  22  -3 2.68760 1.40131   1
   1  22   3 6.50277 1.27342   1
  -1  22  -3 8.15223 1.51656   1
  -2  22  -3 15.2196 2.35089   1
   2  22   3 10.8964 1.81765   1
  -3  22  -3 14.2287 2.05270   1
   3  22   3 12.3653 1.83252   1
   4  22   3 6.66387 1.16516   1
   5  22   3 1.76528 1.10346   1
  -5  22  -3 1.89898 1.60822   1
  -6  22  -3 19.4115 3.04972   1
   6  22   3 19.7529 2.39212   1
   7  22   3 1.95212 1.43932   1
  -7  22  -3 2.56716 1.83809   1
  -8  22  -3 -3.3884 2.03914   1
   8  22   3 1.41628 1.55033   1
  -9  22  -3 48.2893 4.54571   1
   9  22   3 46.7619 3.75408   1
  10  23  -3 8.63512 2.51412   1
   9  23  -3 13.6956 2.36572   1
   8  23  -3 -0.2666 1.98839   1
  -8  23   3 0.52352 1.48203   1
  -7  23   3 8.16961 1.54335   1
   7  23  -3 6.84630 1.98299   1
  -6  23   3 1.81420 1.21246   1
   6  23  -3 0.07270 1.73255   1
  -5  23   3 0.81629 1.16441   1
   5  23  -3 0.84641 1.61081   1
  -4  23   3 6.25474 1.26213   1
   4  23  -3 6.99790 1.76979   1
   3  23  -3 28.5039 2.97542   1
  -3  23   3 25.6123 2.31491   1
   2  23  -3 24.0230 2.85270   1
  -2  23   3 22.2164 1.99962   1
  -1  23   3 28.5992 2.19787   1
   1  23  -3 25.0406 2.91867   1
   0  23  -3 9.26992 1.75255   1
   0  23   3 8.84403 1.33555   1
  -1  23  -3 -0.4223 1.50015   1
   1  23   3 0.25894 1.03503   1
   2  23   3 49.3406 2.97069   1
  -2  23  -3 44.6448 3.42712   1
   3  23   3 5.68587 1.39130   1
  -3  23  -3 5.39778 1.70730   1
   4  23   3 2.26170 1.21881   1
  -4  23  -3 1.54056 1.60961   1
   5  23   3 1.01660 1.32262   1
  -5  23  -3 1.42429 1.81180   1
  -6  23  -3 2.82506 2.02425   1
   6  23   3 1.66579 1.48470   1
  -7  23  -3 2.51741 2.11908   1
   7  23   3 1.72703 1.62820   1
   8  23   3 1.08654 1.87589   1
  -8  23  -3 -3.4091 2.38176   1
   9  24  -3 -2.7427 2.60538   1
  -8  24   3 25.5226 2.89244   1
   8  24  -3 16.4388 2.65083   1
   7  24  -3 13.5969 2.37216   1
  -7  24   3 16.0359 2.84074   1
  -6  24   3 6.98094 1.52456   1
   6  24  -3 5.05571 1.95243   1
  -5  24   3 58.2254 3.28472   1
   5  24  -3 58.4577 4.42153   1
   4  24  -3 8.47960 1.86429   1
  -4  24   3 7.34471 1.43656   1
   3  24  -3 127.617 5.92963   1
  -3  24   3 121.733 4.75692   1
   2  24  -3 6.76944 1.71023   1
  -2  24   3 3.00316 1.23518   1
  -1  24   3 47.7208 2.94097   1
   1  24  -3 45.4762 3.95806   1
   0  24   3 21.2610 2.31200   1
   0  24  -3 28.2424 3.26877   1
  -1  24  -3 8.37595 1.83005   1
   1  24   3 7.76383 1.31845   1
  -2  24  -3 43.4136 3.63008   1
   2  24   3 40.0543 2.89627   1
  -3  24  -3 15.8176 2.43948   1
   3  24   3 14.2868 2.36753   1
  -4  24  -3 -0.3498 1.99806   1
   4  24   3 2.71047 1.41230   1
  -5  24  -3 4.98744 2.07377   1
   5  24   3 -1.9981 1.49811   1
  -6  24  -3 1.07742 2.30278   1
   6  24   3 2.57691 1.69865   1
  -7  24  -3 2.80794 2.41108   1
   7  24   3 -0.9508 1.87283   1
   8  25  -3 9.74299 2.87087   1
   7  25  -3 -4.6711 2.32928   1
  -7  25   3 3.75657 1.91613   1
   6  25  -3 25.7421 2.97821   1
  -6  25   3 18.4827 2.33983   1
   5  25  -3 3.76926 2.16868   1
  -5  25   3 2.22508 1.54137   1
  -4  25   3 41.6380 3.11119   1
   4  25  -3 43.4745 4.26546   1
  -3  25   3 3.38030 1.42022   1
   3  25  -3 0.68456 1.96202   1
   2  25  -3 34.7839 3.87304   1
  -2  25   3 27.0504 2.81279   1
   1  25  -3 0.38647 2.13513   1
  -1  25   3 -1.9862 1.37258   1
   0  25  -3 -0.1651 1.94227   1
   0  25   3 0.60789 1.35061   1
  -1  25  -3 5.56930 1.96828   1
   1  25   3 5.56392 1.41056   1
  -2  25  -3 -1.9599 2.02683   1
   2  25   3 -2.3026 1.47673   1
  -3  25  -3 -0.7349 2.18726   1
   3  25   3 -2.1080 1.50033   1
   4  25   3 18.5768 2.83081   1
  -4  25  -3 11.5526 2.51631   1
   5  25   3 -1.3625 1.71880   1
  -5  25  -3 2.59360 2.44261   1
  -6  25  -3 1.62418 2.65192   1
   6  25   3 -2.1461 1.90337   1
  -6  26   3 11.6897 2.41738   1
   6  26  -3 13.2399 2.79863   1
   5  26  -3 6.96611 2.50348   1
  -5  26   3 7.05557 2.03051   1
   4  26  -3 -4.0758 2.37317   1
  -4  26   3 0.38276 1.71596   1
   3  26  -3 -4.0810 2.30150   1
  -3  26   3 -1.5132 1.77345   1
   2  26  -3 -1.3615 2.40148   1
  -2  26   3 0.22876 1.63219   1
  -1  26   3 -1.4419 1.69530   1
   1  26  -3 4.67436 2.40646   1
   0  26   3 0.36331 1.64560   1
   0  26  -3 5.43974 2.26307   1
   1  26   3 12.6072 1.81515   1
  -1  26  -3 18.0643 2.47335   1
  -2  26  -3 2.88840 2.50456   1
   2  26   3 10.6054 1.80042   1
  -3  26  -3 31.7110 4.24245   1
   3  26   3 22.7079 3.21201   1
  -4  26  -3 -3.9930 2.64757   1
   4  26   3 -3.5009 1.93033   1
   3  27  -3 1.81873 3.03868   1
  -3  27   3 0.08418 1.97759   1
   2  27  -3 22.9582 3.33425   1
  -2  27   3 21.4223 3.64012   1
   1  27  -3 4.68680 2.63172   1
  -1  27   3 1.75729 1.94693   1
   0  27  -3 4.21554 2.81816   1
   0  27   3 -0.2531 2.05527   1
  -1  27  -3 -0.6660 2.81797   1
   9   0  -4 349.043 7.25466   1
   9   0  -4 333.251 7.36085   1
  -8   0   4 39.0205 1.41126   1
  -8   0   4 36.5451 1.26283   2
   8   0  -4 37.6036 1.37939   1
   8   0  -4 40.0659 1.54227   1
  -7   0   4 47.9978 1.44924   2
  -7   0   4 50.5487 1.66488   1
   7   0  -4 53.7248 1.77729   1
  -6   0   4 24.9779 1.09892   1
   6   0  -4 26.3421 1.16658   1
  -6   0   4 22.3637 0.84374   2
  -5   0   4 56.9438 1.86037   1
   5   0  -4 54.0113 1.90205   1
  -5   0   4 54.6070 1.49750   2
  -4   0   4 0.71430 0.31658   1
   4   0  -4 0.43240 0.30653   1
   3   0  -4 498.761 11.0663   1
  -3   0   4 530.892 9.85619   2
  -3   0   4 511.298 10.9391   1
  -2   0   4 50.1579 1.92677   1
   2   0  -4 50.7513 2.06040   1
  -2   0   4 53.7911 1.36882   2
  -1   0   4 490.224 9.15536   2
   1   0  -4 470.238 10.7653   1
   0   0  -4 187.650 5.30591   1
   0   0   4 193.651 5.11539   1
   0   0   4 194.737 3.89041   2
   1   0   4 61.4590 2.39750   1
  -1   0  -4 59.6053 2.58896   1
   2   0   4 11.5317 0.42781   2
  -2   0  -4 9.68294 1.21919   1
   3   0   4 165.167 4.91382   1
   3   0   4 170.605 3.27533   2
  -3   0  -4 164.808 5.38887   1
   4   0   4 400.322 9.70740   1
  -4   0  -4 389.993 10.3207   1
   5   0   4 59.3473 2.61376   1
  -6   0  -4 53.7986 3.12487   1
  -7   0  -4 92.1613 4.37392   1
  -8   0  -4 1.96639 0.81478   1
  -9   0  -4 57.5038 3.43266   1
 -10   0  -4 3.45172 1.16501   1
 -11   0  -4 1.58451 1.23146   1
 -12   0  -4 5.97724 1.61262   1
 -13   0  -4 58.9652 4.09633   1
 -14   0  -4 69.8889 4.80327   1
 -15   0  -4 -0.7536 2.34630   1
 -16   0  -4 56.7276 5.33106   1
  12   1  -4 6.12118 0.85701   1
  11   1  -4 180.102 4.26021   1
  11   1  -4 168.607 4.45835   1
  10   1  -4 27.8379 1.60001   1
   9   1  -4 73.2456 2.45918   1
  -9   1   4 67.8738 1.95058   2
  -8  -1   4 9.03905 0.72898   1
  -8   1   4 7.82897 0.51807   2
  -8   1   4 8.90390 0.63330   1
   8   1  -4 9.91018 1.04731   1
   7  -1  -4 7.47585 0.62129   1
   7  -1  -4 8.08029 0.58079   1
  -7  -1   4 7.33411 0.62721   1
   7   1  -4 6.75975 0.67023   1
   7   1  -4 8.11162 0.84710   1
  -7   1   4 7.27711 0.56005   1
  -7   1   4 8.18412 0.48255   2
   6  -1  -4 262.083 6.06190   1
  -6  -1   4 262.072 5.99613   1
  -6  -1   4 264.574 5.48689   2
   6  -1  -4 269.790 5.79779   1
  -6   1   4 256.709 5.43254   2
   6   1  -4 269.392 6.21827   1
   6   1  -4 265.281 6.17429   1
  -6   1   4 266.894 5.86770   1
  -5  -1   4 2706.66 51.0992   2
  -5  -1   4 2729.35 53.5126   1
   5   1  -4 2542.13 51.8183   1
  -5   1   4 2656.54 50.7194   2
  -5   1   4 2677.33 53.1975   1
   5   1  -4 2600.07 51.7551   2
   4  -1  -4 34.3161 1.47846   1
  -4  -1   4 35.6754 1.45169   1
  -4   1   4 35.5336 1.08034   2
   4   1  -4 34.5043 1.18964   2
  -4   1   4 35.4969 1.42079   1
   4   1  -4 33.4984 1.52132   1
   3  -1  -4 2.96881 0.56781   1
  -3  -1   4 3.30176 0.26102   2
  -3  -1   4 3.31691 0.52185   1
   3   1  -4 2.70607 0.52670   1
  -3   1   4 2.50444 0.25538   2
  -3   1   4 2.58801 0.44782   1
  -2  -1   4 0.02443 0.27485   1
   2  -1  -4 -0.0239 0.27889   1
   2   1  -4 0.05076 0.27518   1
  -2   1   4 0.05861 0.28408   1
  -1  -1   4 571.398 12.2925   1
   1  -1  -4 562.002 12.5407   1
  -1  -1   4 573.043 10.7637   2
   1   1  -4 563.170 12.5181   1
  -1   1   4 580.247 12.3617   1
  -1   1   4 576.750 10.8253   2
   0  -1   4 341.540 8.06582   1
   0  -1   4 347.459 6.58473   2
   0  -1  -4 345.357 8.40253   1
   0   1  -4 329.020 8.24564   1
   0   1   4 339.072 6.63776   2
   0   1   4 352.111 8.15703   1
  -1  -1  -4 570.429 13.2229   1
   1  -1   4 600.215 12.8920   1
   1  -1   4 578.266 11.0363   2
   1   1   4 569.274 10.9652   2
   1   1   4 600.961 13.0066   1
  -2  -1  -4 54.7591 2.79988   1
   2  -1   4 55.2822 2.27472   1
   2  -1   4 58.7383 1.31115   2
   2   1   4 55.2345 1.33989   2
   2   1   4 57.3742 2.40847   1
  -3  -1  -4 144.905 5.00941   1
   3  -1   4 143.104 4.39762   1
   3   1   4 150.785 4.61166   1
   3   1   4 149.886 2.95147   2
  -3   1  -4 141.413 4.86917   1
   4  -1   4 200.311 5.69132   1
  -4  -1  -4 205.451 6.47490   1
   4   1   4 200.926 3.91402   2
   4   1   4 206.695 5.89171   1
  -5  -1  -4 268.129 8.03029   1
   5  -1   4 255.361 6.99140   1
   5   1   4 264.871 7.22368   1
  -5   1  -4 265.597 7.86938   1
  -6  -1  -4 0.81078 0.69794   1
  -6   1  -4 1.01118 0.60366   1
  -7  -1  -4 19.5380 1.95799   1
  -7   1  -4 17.5743 1.85739   1
  -8  -1  -4 7.26020 1.33457   1
  -8   1  -4 10.2118 1.67005   1
  -9  -1  -4 1.23314 1.01168   1
  -9   1  -4 1.49837 0.98348   1
 -10  -1  -4 16.1610 2.20255   1
 -10   1  -4 17.2560 2.20589   1
 -11  -1  -4 36.1456 3.06428   1
 -11   1  -4 39.9667 3.16051   1
 -12  -1  -4 28.7642 2.96775   1
 -12   1  -4 30.1293 3.05575   1
 -13  -1  -4 29.2806 3.33344   1
 -13   1  -4 24.5535 3.20618   1
 -14  -1  -4 22.4364 3.54365   1
 -14   1  -4 14.7909 2.30975   1
 -15  -1  -4 -0.0606 2.38885   1
 -15   1  -4 2.00414 2.35334   1
 -16  -1  -4 6.67558 2.84062   1
 -16   1  -4 4.18282 2.91216   1
  13   2  -4 -0.5714 0.64144   1
  12   2  -4 5.97828 0.76170   1
  11   2  -4 6.20739 1.11614   1
  10   2  -4 3.95552 0.97702   1
  -9   2   4 0.89449 0.26162   2
   9   2  -4 0.00677 0.34547   1
   9   2  -4 0.78832 0.77335   1
  -8  -2   4 81.2896 2.46469   1
   8   2  -4 78.3580 2.73223   1
   8   2  -4 79.0803 2.21994   2
  -8   2   4 76.4263 2.04861   2
   8   2  -4 75.9328 2.51322   1
  -7  -2   4 119.066 3.19077   1
   7   2  -4 113.020 3.29197   1
  -7   2   4 114.809 2.76886   2
  -7   2   4 117.001 2.83907   1
   7   2  -4 121.007 3.47160   1
   7   2  -4 113.703 2.88611   2
  -6  -2   4 1041.16 20.4637   1
  -6   2   4 1027.58 19.1590   2
   6   2  -4 1035.73 20.8133   1
   6   2  -4 988.398 20.1717   2
   6   2  -4 986.332 20.6197   1
  -6   2   4 1034.78 20.0863   1
  -5  -2   4 48.4440 1.75838   1
   5   2  -4 43.2788 1.79199   1
  -5   2   4 44.7000 1.55046   1
  -5   2   4 44.4492 1.33353   2
   5   2  -4 45.1265 1.42770   2
  -4  -2   4 1221.83 23.5504   1
   4   2  -4 1123.66 23.6741   1
  -4   2   4 1173.33 21.9055   2
   4   2  -4 1167.98 23.4575   2
  -4   2   4 1190.66 23.3233   1
  -3  -2   4 5.64611 0.61061   1
   3  -2  -4 5.17141 0.65395   1
  -3   2   4 4.12462 0.57190   1
  -3   2   4 4.72103 0.33875   2
   3   2  -4 5.00616 0.43752   2
   3   2  -4 3.82730 0.61933   1
   2  -2  -4 36.1007 1.69126   1
  -2  -2   4 35.9383 1.60478   1
   2   2  -4 36.6398 1.71534   1
  -2   2   4 37.4233 1.62208   1
   1  -2  -4 39.2294 1.94807   1
  -1  -2   4 42.1581 1.79112   1
  -1   2   4 44.4367 1.88651   1
   1   2  -4 41.3826 1.91113   1
   1   2  -4 43.1698 1.19811   2
   0  -2  -4 148.194 4.56159   1
   0  -2   4 152.041 4.22442   1
   0   2  -4 147.347 3.14138   2
   0   2  -4 146.963 4.43271   1
   0   2   4 150.583 4.36264   1
   1  -2   4 9.41580 0.85927   1
  -1  -2  -4 9.83843 1.07119   1
   1   2   4 8.38435 0.91926   1
   2  -2   4 120.735 3.80299   1
   2   2   4 125.967 4.04956   1
  -2   2  -4 121.970 4.18523   1
  -3  -2  -4 34.5378 2.20422   1
   3  -2   4 34.3322 1.73312   1
  -3   2  -4 34.6702 2.12291   1
   3   2   4 33.0317 1.87950   1
  -4  -2  -4 2.99942 0.83527   1
   4  -2   4 1.58477 0.56431   1
   4   2   4 2.47282 0.59970   1
  -4   2  -4 2.73201 0.72010   1
  -5  -2  -4 71.5136 3.54295   1
   5  -2   4 66.2780 2.78520   1
  -5   2  -4 71.4282 3.39658   1
   5   2   4 71.7904 2.94310   1
  -6  -2  -4 57.6350 3.32956   1
  -6   2  -4 59.5614 3.19351   1
  -7  -2  -4 22.4812 2.11166   1
  -7   2  -4 19.7598 1.97850   1
  -8  -2  -4 9.92292 1.76770   1
  -8   2  -4 4.99849 1.03823   1
  -9  -2  -4 13.6976 2.09057   1
  -9   2  -4 14.2702 1.95363   1
 -10  -2  -4 18.3444 2.39837   1
 -10   2  -4 19.7816 2.38652   1
 -11  -2  -4 51.2527 3.61786   1
 -11   2  -4 50.7599 3.60714   1
 -12  -2  -4 28.9708 3.06535   1
 -12   2  -4 30.9993 3.22017   1
 -13  -2  -4 22.4175 3.17084   1
 -13   2  -4 25.4810 3.19129   1
 -14  -2  -4 48.0029 4.26100   1
 -14   2  -4 50.6430 4.17908   1
 -15  -2  -4 1.23533 2.32078   1
 -15   2  -4 -1.5647 2.32736   1
 -16  -2  -4 6.93568 2.88315   1
 -16   2  -4 -0.2500 2.88084   1
  12   3  -4 82.7739 2.82366   1
  11   3  -4 1.35948 0.53128   1
  10   3  -4 83.9293 2.43916   2
  10   3  -4 87.1432 2.85948   1
  10   3  -4 84.5037 3.29095   1
   9   3  -4 0.66949 0.24624   2
   9   3  -4 -0.6628 0.85402   1
   9   3  -4 0.13487 0.38577   1
   8   3  -4 102.064 3.32841   1
   8   3  -4 96.8370 3.09947   1
  -8   3   4 100.033 2.51740   2
   8   3  -4 101.833 2.65497   2
  -7  -3   4 102.652 2.80122   1
   7   3  -4 86.2522 2.94194   1
  -7   3   4 86.7894 2.18711   1
  -7   3   4 85.0029 2.23253   2
   7   3  -4 85.1399 2.33715   2
   7   3  -4 83.0125 2.78447   1
  -6  -3   4 13.6152 0.89702   1
  -6   3   4 12.9974 0.69635   1
   6   3  -4 13.5739 1.10449   1
   6   3  -4 13.1965 0.97651   1
   6   3  -4 12.2492 0.72516   2
  -6   3   4 12.5064 0.60919   2
  -5  -3   4 464.692 9.81072   1
   5  -3  -4 445.552 9.07171   1
  -5   3   4 445.297 9.31352   1
  -5   3   4 447.127 8.80223   2
   5   3  -4 441.664 8.82152   2
   5   3  -4 436.999 9.90684   1
   4   3  -4 23.1446 1.33062   1
   4   3  -4 27.0299 0.99096   2
  -4   3   4 23.3693 1.11346   1
   3  -3  -4 564.877 11.9625   1
  -3  -3   4 562.312 11.9905   1
   3   3  -4 555.905 12.2532   1
   3   3  -4 552.777 11.1949   2
  -3   3   4 572.789 11.8862   1
   2  -3  -4 648.950 13.9972   1
  -2  -3   4 674.498 13.9047   1
   2   3  -4 621.984 14.0508   1
  -2   3   4 677.992 13.9191   1
  -1  -3   4 9.31188 0.82348   1
   1  -3  -4 8.69389 0.96685   1
   1   3  -4 8.99950 0.91882   1
   1   3  -4 9.37449 0.47724   2
  -1   3   4 11.3874 1.00249   1
   0  -3   4 94.6350 3.05266   1
   0  -3  -4 93.1406 3.38855   1
   0   3   4 96.9990 3.27489   1
   0   3  -4 95.4663 2.14969   2
   1  -3   4 78.3693 2.71054   1
  -1  -3  -4 75.3177 3.10838   1
  -1   3  -4 75.6405 1.76009   2
   1   3   4 77.5181 2.91950   1
   2  -3   4 137.753 4.12893   1
  -2   3  -4 138.792 4.57915   1
   2   3   4 149.457 4.58935   1
   3  -3   4 34.3214 1.72642   1
  -3  -3  -4 29.3835 2.06129   1
  -3   3  -4 30.4272 1.96940   1
  -4  -3  -4 38.9930 2.48221   1
   4  -3   4 42.1509 2.00191   1
   4   3   4 42.5272 2.26639   1
  -4   3  -4 41.4464 2.42182   1
   5  -3   4 2.06085 0.75393   1
  -5  -3  -4 1.76453 0.68958   1
   5   3   4 1.80357 0.76027   1
  -5   3  -4 2.54291 0.88875   1
  -6  -3  -4 233.984 7.64890   1
  -7  -3  -4 35.1972 2.73007   1
  -7   3  -4 33.4307 2.50585   1
  -8  -3  -4 43.7623 3.04453   1
  -8   3  -4 41.4032 2.98289   1
  -9  -3  -4 0.78709 0.88284   1
  -9   3  -4 -0.1568 0.90662   1
 -10  -3  -4 79.4433 4.41321   1
 -10   3  -4 75.3331 4.26915   1
 -11  -3  -4 22.2661 2.71778   1
 -11   3  -4 20.1733 2.76549   1
 -12  -3  -4 15.9293 2.75237   1
 -12   3  -4 18.7226 2.79369   1
 -13  -3  -4 4.16463 1.78823   1
 -13   3  -4 5.36798 1.69405   1
 -14  -3  -4 16.4434 2.28948   1
 -14   3  -4 14.6826 2.29959   1
 -15  -3  -4 6.94158 2.43472   1
 -15   3  -4 13.9738 2.55743   1
 -16  -3  -4 6.88579 2.93705   1
 -16   3  -4 10.4290 3.03419   1
  13   4  -4 32.8535 1.91706   1
  12   4  -4 36.4458 1.90322   1
  11   4  -4 43.4488 1.61021   2
  11   4  -4 39.6357 1.93188   1
  10   4  -4 19.8730 1.03254   2
  10   4  -4 20.4334 1.33263   1
   9   4  -4 16.2221 0.90126   2
   9   4  -4 16.0108 1.15926   1
   9   4  -4 17.6147 1.75866   1
   8   4  -4 17.5328 1.57168   1
   8   4  -4 17.3692 0.89587   2
   8   4  -4 17.8128 1.20600   1
  -8   4   4 17.0829 0.81909   2
  -7  -4   4 9.23982 0.81502   1
   7   4  -4 9.13639 0.88248   1
  -7   4   4 9.72175 0.50318   1
  -7   4   4 9.50625 0.60006   2
   7   4  -4 9.29509 1.18986   1
  -6  -4   4 742.839 15.1409   1
   6   4  -4 707.541 15.4219   1
  -6   4   4 734.665 13.9940   2
   6   4  -4 717.022 13.9993   2
   6   4  -4 744.763 15.6916   1
  -6   4   4 725.281 14.4413   1
  -5  -4   4 46.2980 1.77347   1
  -5   4   4 43.7920 1.50124   1
   5   4  -4 43.2616 1.90172   1
   5   4  -4 44.8633 1.41177   2
  -4  -4   4 444.486 9.44614   1
   4   4  -4 418.637 8.34266   2
  -4   4   4 428.968 9.08384   1
   4   4  -4 402.084 9.55630   1
  -3  -4   4 18.9305 1.09559   1
   3  -4  -4 16.7912 1.04454   1
   3   4  -4 17.4604 0.75453   2
   3   4  -4 17.2726 1.17750   1
  -3   4   4 18.2101 1.07399   1
   2  -4  -4 30.5313 1.57287   1
  -2  -4   4 30.4477 1.43151   1
   2   4  -4 29.1616 1.03186   2
  -2   4   4 30.7469 1.50602   1
   1  -4  -4 42.4909 2.00981   1
  -1  -4   4 43.4616 1.80131   1
   1   4  -4 42.4683 1.20167   2
  -1   4   4 43.5316 1.94220   1
   1   4  -4 40.5663 1.97676   1
   0  -4   4 -0.1073 0.36456   1
   0  -4  -4 -0.1033 0.39345   1
   0   4   4 -0.3668 0.41630   1
   0   4  -4 0.22144 0.11170   2
   0   4  -4 0.40169 0.50319   1
  -1  -4  -4 119.351 4.11726   1
   1  -4   4 116.301 3.59700   1
  -1   4  -4 117.560 3.96097   1
   1   4   4 117.321 3.93081   1
  -1   4  -4 117.491 2.52403   2
   2  -4   4 27.5181 1.47677   1
   2   4   4 30.0363 1.84367   1
  -2   4  -4 27.0196 1.78410   1
  -2   4  -4 28.4895 0.81404   2
  -3  -4  -4 2.69906 0.68363   1
   3  -4   4 4.21663 0.61539   1
  -3   4  -4 4.69549 0.96328   1
   3   4   4 4.95597 0.80963   1
   4  -4   4 0.31479 0.52887   1
  -4  -4  -4 1.39961 0.61583   1
   4   4   4 -0.7548 0.76658   1
  -4   4  -4 0.88497 0.57420   1
  -5  -4  -4 111.424 4.60734   1
   5   4   4 104.013 4.13293   1
  -5   4  -4 106.892 4.25639   1
  -6  -4  -4 73.3307 3.75862   1
  -6   4  -4 70.8643 3.51947   1
  -7  -4  -4 9.44591 1.62041   1
  -7   4  -4 9.79904 1.49744   1
  -8  -4  -4 3.51750 1.01673   1
  -8   4  -4 3.63363 1.05268   1
  -9  -4  -4 63.1109 3.80706   1
  -9   4  -4 65.9870 3.70354   1
 -10  -4  -4 22.5883 2.50089   1
 -10   4  -4 17.5939 2.35163   1
 -11  -4  -4 72.0449 4.50646   1
 -11   4  -4 71.7271 4.25515   1
 -12   4  -4 64.0285 4.08866   1
 -13  -4  -4 79.1146 4.89427   1
 -13   4  -4 71.4203 4.68833   1
 -14  -4  -4 43.7020 4.08438   1
 -14   4  -4 37.5385 3.84409   1
 -15  -4  -4 4.01282 2.38818   1
 -15   4  -4 1.78461 2.35314   1
 -16  -4  -4 7.42211 2.91390   1
 -16   4  -4 -0.8538 3.02880   1
  13   5  -4 3.80266 0.98083   1
  12   5  -4 6.47921 0.70572   2
  12   5  -4 7.76299 1.06909   1
  11   5  -4 0.13227 0.59424   1
  11   5  -4 -0.5014 0.24426   2
  10   5  -4 14.5073 1.26590   1
  10   5  -4 13.4536 0.86728   2
   9   5  -4 37.7988 1.89278   1
   9   5  -4 40.3196 1.47495   2
   8   5  -4 7.96981 0.62864   2
  -8   5   4 8.99450 0.64569   2
   8   5  -4 8.11780 0.96817   1
   8   5  -4 8.48986 1.49660   1
  -7  -5   4 88.7696 2.83279   1
  -7   5   4 91.5270 2.35763   2
   7   5  -4 86.6243 3.18871   1
   7   5  -4 88.7663 3.04329   1
   7   5  -4 91.5914 2.42203   2
  -6  -5   4 3.53304 0.62321   1
  -6   5   4 2.96204 0.40462   1
   6   5  -4 2.93054 0.41108   2
   6   5  -4 2.83766 0.63165   1
   6   5  -4 2.71917 0.56833   1
  -5  -5   4 10.8836 0.85499   1
  -5   5   4 10.4904 0.69144   1
   5   5  -4 10.6782 0.62824   2
   5   5  -4 9.40805 1.01972   1
   5   5  -4 11.5795 1.00168   1
  -4  -5   4 50.5950 1.93850   1
   4  -5  -4 47.7778 1.50979   1
   4   5  -4 48.2725 1.45168   2
   4   5  -4 47.2076 2.08531   1
  -4   5   4 49.2340 1.77438   1
  -3  -5   4 130.209 3.69365   1
  -3   5   4 131.107 3.63540   1
   3   5  -4 126.017 2.91136   2
   3   5  -4 124.301 3.89998   1
   2  -5  -4 6.24217 0.79113   1
  -2  -5   4 6.33457 0.69588   1
  -2   5   4 4.97490 0.73445   1
   2   5  -4 6.16513 0.43897   2
   1  -5  -4 126.640 3.93820   1
  -1  -5   4 131.677 3.78156   1
  -1   5   4 129.446 3.99218   1
   1   5  -4 124.898 4.15610   1
   0  -5  -4 117.878 3.93117   1
   0  -5   4 117.882 3.52273   1
   0   5  -4 113.479 3.87925   1
   0   5   4 116.610 3.87460   1
   0   5  -4 114.231 2.54911   2
   1  -5   4 44.5267 1.92914   1
  -1  -5  -4 43.8898 2.29317   1
  -1   5  -4 44.3016 2.23424   1
  -1   5  -4 43.5635 1.16416   2
   1   5   4 46.0208 2.28671   1
  -2  -5  -4 32.4219 2.19731   1
   2  -5   4 29.1279 1.54104   1
  -2   5  -4 33.6582 0.92273   2
  -2   5  -4 34.2929 2.01048   1
   2   5   4 35.3480 2.06084   1
   3  -5   4 24.3040 1.42450   1
  -3  -5  -4 27.0597 1.99658   1
  -3   5  -4 25.8144 1.81515   1
  -3   5  -4 24.6920 0.72059   2
   3   5   4 24.4388 1.77121   1
  -4  -5  -4 19.7358 1.85569   1
   4  -5   4 17.3985 1.38331   1
  -4   5  -4 17.8717 1.64716   1
   4   5   4 24.2122 1.96464   1
  -5  -5  -4 15.7674 1.76502   1
   5   5   4 12.9526 1.91761   1
  -5   5  -4 15.4689 1.59201   1
  -6  -5  -4 42.0095 2.76349   1
  -6   5  -4 43.4773 2.61741   1
  -7  -5  -4 103.264 4.75289   1
  -7   5  -4 96.4016 4.35785   1
  -8  -5  -4 15.0504 2.02191   1
  -8   5  -4 15.1244 1.86363   1
  -9  -5  -4 4.62777 1.18122   1
  -9   5  -4 3.76696 1.12675   1
 -10  -5  -4 31.1785 2.98326   1
 -10   5  -4 32.6217 2.74178   1
 -11  -5  -4 20.9761 2.73879   1
 -11   5  -4 21.1967 2.62381   1
 -12   5  -4 59.9691 4.59190   1
 -13  -5  -4 29.1197 3.46114   1
 -13   5  -4 29.6284 3.37201   1
 -14  -5  -4 21.5231 3.02951   1
 -14   5  -4 24.7507 3.77622   1
 -15  -5  -4 0.57243 2.44302   1
 -15   5  -4 -1.5422 2.37472   1
 -16  -5  -4 11.9214 2.80045   1
 -16   5  -4 9.83401 2.87385   1
  13   6  -4 65.2271 2.90502   1
  13   6  -4 61.6644 2.15645   2
  12   6  -4 37.1095 2.19475   1
  12   6  -4 40.2952 1.62438   2
  11   6  -4 68.1034 2.82925   1
  11   6  -4 67.3279 2.17043   2
  10   6  -4 214.609 5.87402   1
  10   6  -4 210.400 4.90837   2
   9   6  -4 26.4615 1.64669   1
   9   6  -4 26.9073 1.17098   2
   8   6  -4 294.888 6.24539   2
   8   6  -4 286.793 7.31400   1
  -7  -6   4 124.139 3.63594   1
   7   6  -4 122.409 3.86792   1
   7   6  -4 114.189 3.91708   1
   7   6  -4 122.223 3.01629   2
  -6  -6   4 451.271 9.88160   1
   6   6  -4 443.158 8.84023   2
  -6   6   4 437.677 8.98048   1
   6   6  -4 443.303 10.2108   1
   6   6  -4 431.604 10.4185   1
  -5  -6   4 1.53447 0.40430   1
   5   6  -4 2.18525 0.60835   1
   5   6  -4 2.79276 0.35989   2
  -5   6   4 1.98171 0.39914   1
   5   6  -4 1.89936 0.55388   1
   4  -6  -4 189.166 4.19687   1
  -4  -6   4 191.399 4.94231   1
   4   6  -4 186.723 4.12915   2
  -4   6   4 186.779 4.69378   1
  -3  -6   4 70.7708 2.47428   1
  -3   6   4 67.7179 2.41940   1
   3   6  -4 66.4957 1.84469   2
   2  -6  -4 349.533 8.05905   1
  -2  -6   4 349.828 8.06847   1
  -2   6   4 349.181 8.26391   1
   2   6  -4 340.278 8.42243   1
   2   6  -4 335.586 6.89516   2
  -1  -6   4 543.765 12.0174   1
   1  -6  -4 550.496 12.2740   1
  -1   6   4 575.409 12.5010   1
   1   6  -4 534.960 10.5507   2
   1   6  -4 543.432 12.4352   1
   0  -6   4 39.7774 1.76963   1
   0  -6  -4 45.1807 2.18955   1
   0   6   4 43.9213 2.21084   1
  -1  -6  -4 545.597 12.7178   1
   1  -6   4 551.889 12.0806   1
   1   6   4 551.650 12.8277   1
  -1   6  -4 548.195 10.3488   2
  -1   6  -4 523.311 12.5193   1
   2  -6   4 42.3631 1.94072   1
  -2  -6  -4 43.1990 2.49063   1
   2   6   4 45.3103 2.49361   1
  -2   6  -4 44.6455 1.16385   2
  -2   6  -4 44.6339 2.35669   1
   3  -6   4 19.9299 1.35435   1
  -3  -6  -4 20.7840 1.81525   1
  -3   6  -4 20.8201 0.65535   2
  -3   6  -4 19.9116 1.63159   1
   3   6   4 22.8019 1.91624   1
  -4  -6  -4 13.1778 1.62998   1
  -4   6  -4 12.6619 0.45030   2
  -4   6  -4 10.3941 1.37241   1
   4   6   4 13.2268 1.83006   1
  -5  -6  -4 412.365 11.2211   1
  -5   6  -4 409.719 10.7649   1
  -6  -6  -4 12.7060 1.70397   1
  -6   6  -4 10.0959 1.50887   1
  -7  -6  -4 23.1056 2.31844   1
  -7   6  -4 22.8826 2.01754   1
  -8  -6  -4 103.261 5.00426   1
  -8   6  -4 101.443 4.59039   1
  -9  -6  -4 81.9267 4.50892   1
  -9   6  -4 81.7312 4.25617   1
 -10  -6  -4 5.82704 1.37313   1
 -10   6  -4 5.34065 1.48384   1
 -11  -6  -4 172.450 7.22387   1
 -11   6  -4 178.820 7.14773   1
 -12  -6  -4 7.94450 1.70052   1
 -13  -6  -4 40.1518 3.76291   1
 -13   6  -4 43.1147 3.68027   1
 -14  -6  -4 1.36392 2.08335   1
 -14   6  -4 0.56332 2.06653   1
 -15  -6  -4 0.00765 2.45091   1
 -15   6  -4 2.87170 2.43574   1
 -16  -6  -4 5.28434 2.86143   1
 -16   6  -4 7.27737 3.02850   1
  14   7  -4 16.0797 2.12471   1
  14   7  -4 13.8698 0.99990   2
  13   7  -4 40.3521 1.70077   2
  12   7  -4 62.7788 2.14712   2
  11   7  -4 14.3440 0.91640   2
  10   7  -4 35.4494 1.45097   2
   9   7  -4 0.87043 0.69891   1
   8   7  -4 35.5091 2.04953   1
   8   7  -4 34.1330 1.32898   2
  -7  -7   4 82.2754 2.88240   1
   7   7  -4 81.6113 3.14602   1
   7   7  -4 82.7087 2.30384   2
  -6  -7   4 23.1262 1.38735   1
   6   7  -4 24.8373 1.66804   1
   6   7  -4 19.9082 1.68158   1
   6   7  -4 25.0035 1.06547   2
  -6   7   4 25.9845 0.99756   1
  -5  -7   4 254.797 6.24792   1
   5   7  -4 249.867 5.40657   2
  -5   7   4 252.155 5.76589   1
   5   7  -4 249.991 6.71377   1
   5   7  -4 249.395 6.63220   1
   4  -7  -4 39.1094 1.25376   1
  -4  -7   4 40.6830 1.78117   1
   4   7  -4 37.3810 2.02462   1
  -4   7   4 38.2814 1.66547   1
  -3  -7   4 162.073 4.43218   1
   3   7  -4 152.025 4.74219   1
  -3   7   4 164.860 4.51776   1
   2  -7  -4 72.1259 2.57339   1
  -2  -7   4 74.1186 2.59161   1
  -2   7   4 75.4740 2.82928   1
  -1  -7   4 4.83128 0.71033   1
   1  -7  -4 4.53916 0.81038   1
  -1   7   4 5.19406 0.86676   1
   1   7  -4 5.61866 0.93551   1
   0  -7  -4 23.6589 1.58187   1
   0  -7   4 22.5450 1.29647   1
   0   7   4 25.8637 1.72496   1
  -1  -7  -4 74.8521 3.18280   1
   1  -7   4 71.2911 2.56855   1
   1   7   4 73.6786 3.20113   1
  -1   7  -4 71.4469 3.05452   1
  -2  -7  -4 90.8933 3.77012   1
   2  -7   4 82.1605 2.94272   1
  -2   7  -4 86.4802 3.49008   1
   2   7   4 92.3642 3.77118   1
   3  -7   4 278.564 7.17082   1
  -3  -7  -4 288.637 8.26824   1
  -3   7  -4 292.976 7.94922   1
   3   7   4 290.049 8.26156   1
  -4  -7  -4 27.2380 2.24766   1
  -4   7  -4 26.9451 1.98658   1
   4   7   4 24.9845 2.42254   1
  -4   7  -4 27.8322 0.78214   2
  -5  -7  -4 41.9141 2.84177   1
  -5   7  -4 37.7875 0.93575   2
  -5   7  -4 38.7158 2.45943   1
  -6  -7  -4 0.77074 0.85155   1
  -6   7  -4 1.23668 0.63340   1
  -7  -7  -4 64.4519 3.73933   1
  -7   7  -4 65.1214 3.37139   1
  -8  -7  -4 4.35192 1.22787   1
  -8   7  -4 5.79864 1.18098   1
  -9  -7  -4 14.0974 2.30222   1
  -9   7  -4 17.8684 2.06816   1
 -10  -7  -4 21.0653 2.48315   1
 -10   7  -4 18.4608 2.39199   1
 -11  -7  -4 20.5878 2.79463   1
 -11   7  -4 22.3857 2.61695   1
 -12  -7  -4 47.2795 3.78676   1
 -12   7  -4 40.1663 3.63594   1
 -13  -7  -4 58.8267 4.44345   1
 -13   7  -4 69.8884 4.85159   1
 -14  -7  -4 26.5322 3.83563   1
 -14   7  -4 26.4361 3.93625   1
 -15  -7  -4 2.79739 2.49854   1
 -15   7  -4 1.62449 2.58169   1
 -16  -7  -4 7.40356 3.19442   1
 -16   7  -4 8.89314 3.17463   1
  15   8  -4 0.87396 0.51112   2
  14   8  -4 14.1531 1.03912   2
  14   8  -4 15.3074 2.35781   1
  13   8  -4 121.140 3.40872   2
  13   8  -4 120.573 4.47395   1
  12   8  -4 5.45903 1.18643   1
  12   8  -4 5.19905 0.68360   2
  11   8  -4 17.3446 1.03762   2
  11   8  -4 18.5992 1.70305   1
  10   8  -4 5.04940 0.92708   1
  10   8  -4 5.85381 0.59667   2
   9   8  -4 2.94733 0.72128   1
   9   8  -4 3.20340 0.46713   2
   8   8  -4 0.54280 0.22452   2
   8   8  -4 0.36918 0.58117   1
  -7  -8   4 13.8263 1.26100   1
   7   8  -4 14.3839 1.38903   1
   7   8  -4 14.3086 0.83894   2
  -6  -8   4 14.6368 1.13769   1
  -6   8   4 15.1928 0.83186   1
   6   8  -4 15.3939 1.42238   1
   6   8  -4 13.7046 0.83124   2
  -5  -8   4 10.1518 0.97066   1
   5   8  -4 10.6049 1.17488   1
  -5   8   4 10.1815 0.85050   1
   5   8  -4 7.40910 0.83592   1
  -4  -8   4 33.1914 1.62017   1
  -4   8   4 34.1580 1.65122   1
   4   8  -4 30.6791 1.87942   1
  -3  -8   4 48.1843 1.98395   1
  -3   8   4 50.6589 2.16849   1
   3   8  -4 47.5054 2.37261   1
  -2  -8   4 79.6018 2.76500   1
   2  -8  -4 80.1878 2.74465   1
  -2   8   4 83.8220 3.09614   1
   2   8  -4 81.1915 3.20336   1
  -1  -8   4 14.0130 1.03616   1
   1  -8  -4 12.6833 1.13885   1
   0  -8   4 82.7807 2.85438   1
   0  -8  -4 82.4034 3.22104   1
   0   8   4 88.7836 3.52679   1
  -1  -8  -4 0.84915 0.60264   1
   1   8   4 2.04117 0.83405   1
  -1   8  -4 0.82273 0.54688   1
   2  -8   4 23.4676 1.39406   1
  -2  -8  -4 28.0866 2.08606   1
   2   8   4 27.7600 2.10731   1
  -2   8  -4 24.8843 1.80647   1
  -3  -8  -4 391.619 10.4180   1
   3   8   4 397.241 10.5620   1
  -3   8  -4 383.564 9.98789   1
  -4  -8  -4 13.6676 1.78936   1
  -4   8  -4 14.9584 1.62637   1
   4   8   4 14.3432 2.25443   1
  -5  -8  -4 61.2286 3.43867   1
  -5   8  -4 59.6822 3.14242   1
  -5   8  -4 58.2575 1.37090   2
  -6  -8  -4 5.08637 1.19057   1
  -6   8  -4 3.99832 1.10824   1
  -7  -8  -4 -0.3167 0.94932   1
  -7   8  -4 1.14476 0.82364   1
  -8  -8  -4 14.4995 2.02824   1
  -8   8  -4 11.0719 1.71870   1
  -9  -8  -4 3.30071 1.07417   1
  -9   8  -4 -0.1888 0.97818   1
 -10  -8  -4 11.0449 1.77881   1
 -10   8  -4 14.9326 2.26177   1
 -11  -8  -4 8.18969 1.61834   1
 -11   8  -4 7.69937 1.56308   1
 -12  -8  -4 4.78285 1.68279   1
 -12   8  -4 2.17838 1.73489   1
 -13  -8  -4 0.88401 1.78257   1
 -13   8  -4 5.48242 1.99638   1
 -14  -8  -4 1.37002 2.23650   1
 -14   8  -4 3.29299 2.30975   1
 -15  -8  -4 0.91749 2.71237   1
 -15   8  -4 3.21386 2.61881   1
 -16  -8  -4 17.5791 3.55606   1
 -16   8  -4 12.8290 3.25928   1
  14   9  -4 1.30151 1.35994   1
  14   9  -4 1.26121 0.47955   2
  13   9  -4 2.32332 0.47038   2
  13   9  -4 3.19984 1.16503   1
  12   9  -4 90.9340 3.79378   1
  12   9  -4 96.9072 2.85321   2
  11   9  -4 49.5912 2.68165   1
  11   9  -4 50.5376 1.86863   2
  10   9  -4 46.3864 2.53057   1
  10   9  -4 48.9029 1.77064   2
   9   9  -4 2.92808 0.50232   2
   9   9  -4 2.63617 0.75191   1
   8   9  -4 1.16997 0.31767   2
   8   9  -4 1.40407 0.58682   1
   7   9  -4 407.987 8.52470   2
   7   9  -4 409.097 10.0717   1
  -6  -9   4 26.2796 1.54780   1
  -6   9   4 22.6172 1.11476   1
   6   9  -4 24.2466 1.73677   1
  -5  -9   4 237.298 6.13789   1
  -5   9   4 240.964 5.85927   1
   5   9  -4 238.422 6.64760   1
  -4  -9   4 63.0507 2.39239   1
   4   9  -4 61.3717 2.77157   1
  -4   9   4 62.3984 2.42434   1
  -3  -9   4 160.633 4.52742   1
  -3   9   4 162.338 4.75653   1
   3   9  -4 159.877 5.08264   1
   2  -9  -4 11.3098 1.00294   1
  -2  -9   4 12.3638 1.02672   1
   2   9  -4 14.6204 1.29236   1
  -2   9   4 11.9699 1.30322   1
  -1  -9   4 15.1036 1.11629   1
   1  -9  -4 14.9238 1.26589   1
  -1   9   4 13.2546 1.49456   1
   1   9  -4 14.4551 1.32934   1
   0  -9  -4 247.698 6.75091   1
   0  -9   4 244.947 6.30146   1
   0   9  -4 248.198 7.00023   1
   0   9   4 250.019 7.17626   1
   1  -9   4 59.3784 2.34837   1
   1   9   4 63.4398 3.13573   1
  -2  -9  -4 116.477 4.46188   1
   2   9   4 117.389 4.59956   1
  -2   9  -4 112.881 4.28560   1
  -3  -9  -4 16.6467 1.74614   1
  -3   9  -4 17.2334 1.60609   1
   3   9   4 19.3357 2.26744   1
  -4  -9  -4 45.7431 2.81414   1
  -4   9  -4 45.2282 2.62605   1
  -5  -9  -4 12.2986 1.75724   1
  -5   9  -4 11.9781 1.48899   1
  -6  -9  -4 35.0440 2.70258   1
  -6   9  -4 33.1857 0.86845   2
  -6   9  -4 33.9423 2.37389   1
  -7  -9  -4 71.6667 4.03666   1
  -7   9  -4 71.6927 3.63372   1
  -8  -9  -4 -0.3851 1.03817   1
  -8   9  -4 1.83497 0.88936   1
  -9  -9  -4 69.2383 4.20923   1
  -9   9  -4 71.1285 3.93171   1
 -10  -9  -4 222.415 8.31659   1
 -10   9  -4 211.571 7.79902   1
 -11   9  -4 15.4517 2.57553   1
 -12  -9  -4 90.2149 5.21024   1
 -12   9  -4 89.7734 4.97096   1
 -13  -9  -4 2.06270 1.98989   1
 -13   9  -4 -1.2573 2.01502   1
 -14  -9  -4 3.27098 2.34510   1
 -14   9  -4 9.03090 2.44451   1
 -15  -9  -4 3.55551 2.84858   1
 -15   9  -4 -1.4960 2.82114   1
  16  10  -4 31.8363 1.66743   2
  15  10  -4 1.43441 0.54392   2
  14  10  -4 2.97571 1.50463   1
  14  10  -4 1.31256 0.50607   2
  13  10  -4 0.72065 0.38114   2
  13  10  -4 0.28380 1.14186   1
  12  10  -4 30.9092 1.46327   2
  12  10  -4 32.2950 2.40487   1
  11  10  -4 39.9454 2.58029   1
  11  10  -4 44.4636 1.71355   2
  10  10  -4 1.38517 0.32190   2
  10  10  -4 -0.1952 0.72766   1
   9  10  -4 12.2691 1.52216   1
   9  10  -4 14.4208 0.88363   2
   8  10  -4 59.1170 2.83273   1
   8  10  -4 59.9842 2.02953   2
   7  10  -4 24.9595 1.85615   1
  -6 -10   4 70.8645 2.78597   1
   6  10  -4 71.4905 3.16381   1
  -6  10   4 74.5368 2.37773   1
  -5 -10   4 -0.2684 0.53556   1
   5  10  -4 -0.0681 0.53232   1
  -5  10   4 0.38863 0.51067   1
  -4 -10   4 24.8478 1.48168   1
  -4  10   4 23.4090 1.56058   1
   4  10  -4 22.3171 1.71221   1
  -3 -10   4 24.3164 1.46238   1
  -3  10   4 26.3426 1.80075   1
   2 -10  -4 24.0709 1.45674   1
  -2 -10   4 19.6743 1.38301   1
  -2  10   4 23.5331 1.76708   1
   2  10  -4 23.3767 1.74730   1
  -1 -10   4 27.6117 1.50582   1
   1 -10  -4 30.2307 1.77739   1
  -1  10   4 30.0360 2.11158   1
   0 -10  -4 43.9930 2.26717   1
   0  10  -4 42.2844 2.38280   1
   0  10   4 46.2147 2.65776   1
   1  10   4 44.2849 2.78961   1
  -1  10  -4 44.6178 2.49380   1
  -2 -10  -4 276.760 7.93919   1
   2  10   4 280.258 8.34439   1
  -2  10  -4 272.928 7.85153   1
  -3 -10  -4 2.83007 1.06131   1
  -3  10  -4 3.98722 0.99940   1
  -4 -10  -4 38.7580 2.72139   1
  -4  10  -4 40.2277 2.48293   1
  -5 -10  -4 1.08932 0.89663   1
  -5  10  -4 1.82170 0.74770   1
  -6 -10  -4 229.481 7.78236   1
  -6  10  -4 222.037 7.27852   1
  -7 -10  -4 22.9464 2.43295   1
  -7  10  -4 23.5345 2.24580   1
  -8 -10  -4 1.28485 1.12823   1
  -8  10  -4 3.60949 1.08806   1
  -9 -10  -4 2.11109 1.25899   1
  -9  10  -4 2.93355 1.15592   1
 -10 -10  -4 11.9303 1.80948   1
 -10  10  -4 13.3786 2.22706   1
 -11 -10  -4 7.32013 1.74947   1
 -12 -10  -4 3.98785 1.82182   1
 -12  10  -4 4.60555 1.79881   1
 -13 -10  -4 -1.5579 2.10911   1
 -13  10  -4 0.66211 2.15103   1
 -14 -10  -4 15.9989 2.60613   1
 -14  10  -4 18.4477 2.87084   1
 -15 -10  -4 5.78371 2.98873   1
 -15  10  -4 6.40495 2.93312   1
  16  11  -4 0.30532 0.66334   2
  15  11  -4 5.17697 0.76625   2
  14  11  -4 2.89494 1.54041   1
  13  11  -4 80.6997 2.66433   2
  13  11  -4 79.9216 3.87444   1
  12  11  -4 39.2962 2.80907   1
  12  11  -4 45.8113 1.80541   2
  11  11  -4 26.6215 2.30550   1
  11  11  -4 27.7637 1.31283   2
  10  11  -4 0.29115 0.24152   2
   9  11  -4 15.6707 0.98391   2
   9  11  -4 10.2958 1.56978   1
   8  11  -4 9.13484 1.45565   1
  -7  11   4 1.99719 0.31297   1
  -7  11   4 2.10203 0.48490   1
   7  11  -4 2.14194 0.70831   1
   6  11  -4 2.94525 0.90641   1
  -6  11   4 5.06682 0.74367   1
  -6  11   4 4.16484 0.48239   1
  -5  11   4 45.6037 2.12820   1
   5  11  -4 41.3825 2.42156   1
   4  11  -4 0.18887 0.56934   1
  -4  11   4 0.14990 0.65684   1
  -3  11   4 80.7517 3.24252   1
   3  11  -4 75.7957 3.32336   1
   2 -11  -4 45.5217 2.06322   1
   2  11  -4 43.0205 2.46251   1
   1 -11  -4 2.50328 0.71050   1
   1  11  -4 2.02520 0.73674   1
  -1  11   4 2.88791 0.85947   1
   0 -11  -4 43.3050 2.31741   1
   0  11   4 44.1912 2.73891   1
   0  11  -4 46.4119 2.53893   1
  -1 -11  -4 19.9727 1.84430   1
   1  11   4 20.1156 2.29377   1
  -1  11  -4 21.9455 1.78951   1
  -2 -11  -4 177.369 5.83319   1
  -2  11  -4 168.266 5.74126   1
   2  11   4 170.839 6.20685   1
  -3 -11  -4 198.658 6.52394   1
   3  11   4 191.880 6.89627   1
  -3  11  -4 192.857 6.30287   1
  -4 -11  -4 22.3300 2.18717   1
  -4  11  -4 23.7834 1.99576   1
  -5 -11  -4 19.8775 2.15134   1
  -5  11  -4 20.2640 1.84998   1
  -6 -11  -4 -0.4078 0.87127   1
  -6  11  -4 -0.7661 0.76231   1
  -7 -11  -4 0.00179 1.05729   1
  -7  11  -4 0.30465 0.89985   1
  -8 -11  -4 10.4539 1.87326   1
  -8  11  -4 9.60308 1.46928   1
  -9 -11  -4 -0.6431 1.31671   1
  -9  11  -4 0.62830 1.10830   1
 -10 -11  -4 60.9413 4.13718   1
 -10  11  -4 55.9827 3.57314   1
 -11 -11  -4 2.18427 1.61921   1
 -11  11  -4 8.65256 1.70537   1
 -12 -11  -4 1.36793 1.89662   1
 -13 -11  -4 18.7269 2.81184   1
 -13  11  -4 11.8927 2.42585   1
 -14 -11  -4 41.7333 4.72645   1
 -14  11  -4 32.7947 5.31230   1
 -15 -11  -4 -0.7260 3.01638   1
 -15  11  -4 -2.0582 3.13211   1
  17  12  -4 11.2108 1.65803   2
  16  12  -4 -0.5331 0.71593   2
  15  12  -4 3.72027 0.67780   2
  14  12  -4 10.0594 1.77707   1
  14  12  -4 10.2381 1.03809   2
  13  12  -4 6.71807 1.49972   1
  13  12  -4 6.75684 0.85765   2
  12  12  -4 2.70676 1.19957   1
  12  12  -4 5.14393 0.66412   2
  11  12  -4 5.65242 0.70524   2
  11  12  -4 3.83825 1.15974   1
  10  12  -4 0.93739 0.89586   1
  10  12  -4 2.54906 0.44713   2
   9  12  -4 107.815 3.16716   2
   9  12  -4 106.934 4.34127   1
   8  12  -4 20.9683 1.90157   1
  -7  12   4 95.6872 2.81460   1
  -7  12   4 90.4114 2.37199   1
   7  12  -4 92.0318 3.87343   1
  -6  12   4 264.926 5.95402   1
  -6  12   4 273.757 6.73729   1
   6  12  -4 276.569 7.81986   1
  -5  12   4 13.2146 1.41097   1
   5  12  -4 8.09739 1.39399   1
  -4  12   4 501.284 11.7005   1
   4  12  -4 492.805 12.1937   1
  -3  12   4 71.5733 3.16566   1
   3  12  -4 70.2328 3.26886   1
   2 -12  -4 42.2670 2.02195   1
  -2  12   4 43.9660 2.58714   1
   2  12  -4 43.9202 2.54251   1
   1 -12  -4 146.118 4.60305   1
   1  12  -4 139.765 5.00421   1
  -1  12   4 146.252 5.15114   1
   0 -12  -4 7.99051 1.28911   1
   0  12  -4 8.73310 1.26115   1
   0  12   4 11.0560 1.93313   1
  -1 -12  -4 3.57350 0.95676   1
   1  12   4 2.73020 1.17810   1
  -1  12  -4 3.50388 0.89140   1
  -2 -12  -4 1.14616 0.75739   1
  -2  12  -4 0.38477 0.55166   1
   2  12   4 -1.4638 1.49067   1
  -3 -12  -4 36.6439 2.59119   1
  -3  12  -4 36.1413 2.40033   1
  -4 -12  -4 109.478 4.69657   1
  -4  12  -4 110.646 4.50145   1
  -5 -12  -4 5.14149 1.05521   1
  -5  12  -4 5.93550 1.17560   1
  -6 -12  -4 1.30470 1.00264   1
  -6  12  -4 0.40597 0.83641   1
  -7 -12  -4 61.4439 3.75895   1
  -7  12  -4 56.9533 3.33369   1
  -8 -12  -4 2.26941 1.31671   1
  -8  12  -4 2.35851 1.15553   1
  -9 -12  -4 78.5529 4.66469   1
  -9  12  -4 83.9871 4.23548   1
 -10 -12  -4 4.04227 1.76179   1
 -11  12  -4 12.7001 1.99083   1
 -12 -12  -4 4.22212 2.11500   1
 -12  12  -4 5.01215 2.00301   1
 -13 -12  -4 13.9211 2.60372   1
 -13  12  -4 12.4881 2.47732   1
 -14 -12  -4 19.6364 3.23178   1
 -14  12  -4 14.1875 3.00131   1
  17  13  -4 4.60252 1.00649   2
  16  13  -4 2.93384 0.82271   2
  15  13  -4 7.40612 0.91188   2
  14  13  -4 7.37720 1.94571   1
  14  13  -4 8.43337 1.00612   2
  13  13  -4 19.7069 2.67156   1
  13  13  -4 18.2841 1.25270   2
  12  13  -4 26.0010 1.34256   2
  12  13  -4 20.0791 2.54464   1
  11  13  -4 1.26623 1.09666   1
  10  13  -4 22.9818 1.27108   2
  10  13  -4 23.3158 2.29050   1
   9  13  -4 90.6850 4.07495   1
   8  13  -4 40.5599 2.56701   1
   7  13  -4 46.6448 2.71960   1
  -7  13   4 47.3669 2.02169   1
  -7  13   4 44.1718 1.53832   1
  -6  13   4 5.54885 0.63883   1
  -6  13   4 5.70493 0.99804   1
   6  13  -4 6.11086 1.11528   1
  -5  13   4 389.520 9.49006   1
   5  13  -4 380.315 10.2048   1
  -5  13   4 393.575 8.51176   1
   4  13  -4 29.2264 2.17974   1
  -4  13   4 31.1658 2.11311   1
  -3  13   4 17.4606 1.94370   1
   3  13  -4 19.0583 1.75148   1
  -2  13   4 8.14995 1.36765   1
   2  13  -4 5.42458 1.13992   1
   1 -13  -4 47.8614 2.37771   1
  -1  13   4 52.2298 3.10768   1
   1  13  -4 45.9508 2.64755   1
   0 -13  -4 25.6357 2.12769   1
   0  13   4 28.6773 2.58542   1
   0  13  -4 24.8449 1.90609   1
  -1 -13  -4 1.32880 0.75118   1
   1  13   4 -0.0039 1.42745   1
  -1  13  -4 0.24321 0.52559   1
  -2 -13  -4 1.36503 0.77057   1
  -2  13  -4 1.87794 0.69125   1
   2  13   4 3.15422 1.74571   1
  -3 -13  -4 0.13237 0.89697   1
  -3  13  -4 -0.3179 0.70064   1
  -4 -13  -4 -0.5805 0.84180   1
  -4  13  -4 1.22292 0.74729   1
  -5 -13  -4 40.2963 2.95101   1
  -5  13  -4 38.2540 2.58610   1
  -6 -13  -4 52.3520 3.41795   1
  -6  13  -4 57.8068 3.21937   1
  -7 -13  -4 0.84202 1.14197   1
  -7  13  -4 -1.8020 0.98683   1
  -8 -13  -4 24.1387 2.80618   1
  -8  13  -4 26.1832 2.65314   1
  -9 -13  -4 0.64061 1.48304   1
  -9  13  -4 0.54343 1.32416   1
 -10 -13  -4 26.6650 3.28391   1
 -10  13  -4 30.6348 3.00930   1
 -11 -13  -4 11.0391 2.23922   1
 -11  13  -4 11.1436 1.96100   1
 -12 -13  -4 22.8878 3.72989   1
 -12  13  -4 23.2034 3.48968   1
 -13  13  -4 16.9747 2.66205   1
 -14 -13  -4 5.91096 2.94412   1
 -14  13  -4 -4.6564 3.09113   1
  16  14  -4 2.68260 0.88074   2
  15  14  -4 0.56255 0.68744   2
  14  14  -4 9.20795 1.15308   2
  13  14  -4 2.60388 0.51091   2
  13  14  -4 4.39838 1.65739   1
  12  14  -4 5.86507 1.55458   1
  11  14  -4 -0.5194 1.12879   1
  10  14  -4 15.8112 2.14738   1
  10  14  -4 16.6314 1.13772   2
   9  14  -4 58.0177 3.32414   1
   8  14  -4 93.2157 4.09420   1
   7  14  -4 9.70022 1.63708   1
  -7  14   4 8.82878 0.82943   1
  -7  14   4 9.81870 1.42713   1
  -6  14   4 17.8390 1.02355   1
  -6  14   4 22.4981 1.72271   1
   6  14  -4 16.5954 1.87467   1
  -5  14   4 21.4318 1.94622   1
  -5  14   4 21.0307 1.16838   1
   5  14  -4 22.0262 1.96912   1
   4  14  -4 16.6167 1.75354   1
  -4  14   4 17.5814 1.14621   1
  -4  14   4 11.7661 1.94375   1
   3  14  -4 8.07001 1.40540   1
  -2  14   4 327.665 9.20938   1
   2  14  -4 337.011 9.38044   1
   1 -14  -4 21.5274 1.63733   1
  -1  14   4 18.2116 2.57209   1
   1  14  -4 20.3164 1.84432   1
   0  14  -4 14.2228 1.54492   1
   0  14   4 20.3708 2.65845   1
  -1 -14  -4 5.97315 1.22040   1
   1  14   4 6.82780 1.72978   1
  -1  14  -4 5.46778 1.09448   1
  -2 -14  -4 20.1299 1.99409   1
  -2  14  -4 20.4478 1.82661   1
  -3 -14  -4 -0.8722 0.92662   1
  -3  14  -4 0.20148 0.75370   1
  -4 -14  -4 7.17570 1.38143   1
  -4  14  -4 6.69619 1.22213   1
  -5 -14  -4 1.68381 1.04047   1
  -5  14  -4 3.45760 0.93108   1
  -6 -14  -4 0.73582 1.04908   1
  -6  14  -4 0.20150 0.94780   1
  -7 -14  -4 5.96980 1.49865   1
  -7  14  -4 6.82755 1.28862   1
  -8 -14  -4 14.9106 2.50979   1
  -8  14  -4 9.61749 1.62703   1
  -9 -14  -4 107.794 5.58177   1
 -10 -14  -4 2.93424 1.68536   1
 -10  14  -4 3.43923 1.61748   1
 -11 -14  -4 14.6583 2.60488   1
 -11  14  -4 15.9359 2.26463   1
 -12 -14  -4 -2.7284 2.25817   1
 -12  14  -4 0.65765 2.17839   1
 -13 -14  -4 7.13121 2.71840   1
 -13  14  -4 9.33536 2.68947   1
 -14 -14  -4 1.57138 3.30916   1
  14  14   4 0.69116 2.35032   1
 -14  14  -4 -5.0502 3.36810   1
  16  15  -4 0.66916 0.96493   2
  15  15  -4 51.8338 2.23691   2
  14  15  -4 17.3020 1.39897   2
  13  15  -4 13.6350 2.04675   1
  13  15  -4 13.5089 1.09461   2
  12  15  -4 -0.6023 1.39923   1
  12  15  -4 0.12826 0.44949   2
  11  15  -4 -0.2252 1.23619   1
  10  15  -4 2.66531 1.25351   1
   9  15  -4 7.91382 1.33433   1
   8  15  -4 104.774 4.62656   1
  -8  15   4 110.729 2.92718   1
  -8  15   4 113.536 3.37026   1
  -7  15   4 1.96482 0.93964   1
   7  15  -4 -0.6675 0.77027   1
  -7  15   4 1.42073 0.46776   1
  -6  15   4 0.83214 1.01276   1
  -6  15   4 0.18629 0.39363   1
   6  15  -4 -0.6419 0.77957   1
  -5  15   4 16.4596 2.07561   1
   5  15  -4 18.3118 1.94882   1
  -5  15   4 20.5055 1.20666   1
  -4  15   4 50.5364 2.04872   1
   4  15  -4 50.0787 2.94990   1
  -4  15   4 48.7353 2.97324   1
  -3  15   4 16.3457 2.46579   1
   3  15  -4 21.3123 1.95113   1
   2  15  -4 236.665 7.43091   1
  -2  15   4 227.062 7.35619   1
  -1  15   4 13.8838 1.88840   1
   1  15  -4 14.2859 1.77902   1
   0 -15  -4 2.75039 0.91486   1
   0  15   4 2.72385 1.60252   1
   0  15  -4 3.02364 0.78656   1
  -1 -15  -4 2.54570 1.00902   1
  -1  15  -4 2.68122 0.93940   1
   1  15   4 3.27399 1.90130   1
  -2 -15  -4 0.04592 0.85343   1
  -2  15  -4 1.32460 0.78403   1
  -3 -15  -4 13.6297 1.83116   1
  -3  15  -4 11.4374 1.71252   1
  -4 -15  -4 52.1962 3.27237   1
  -4  15  -4 49.5328 3.06718   1
  -5 -15  -4 71.2625 3.97630   1
  -5  15  -4 67.2086 3.67175   1
  -6 -15  -4 2.21438 1.30618   1
  -6  15  -4 1.17910 1.06646   1
  -7 -15  -4 12.8118 2.17709   1
  -7  15  -4 10.0827 1.59966   1
  -8 -15  -4 60.0658 4.11019   1
  -9  15  -4 16.3655 2.80695   1
 -10 -15  -4 10.3556 2.03992   1
 -11 -15  -4 -0.8898 2.15243   1
 -11  15  -4 1.63949 2.00590   1
 -12 -15  -4 4.88051 2.62634   1
 -12  15  -4 3.17637 2.33920   1
 -13 -15  -4 5.43542 3.01194   1
 -13  15  -4 4.86428 2.93864   1
  13  15   4 6.19358 2.06142   1
  15  16  -4 9.22986 1.47001   2
  14  16  -4 27.8356 1.65227   2
  13  16  -4 13.2770 2.14834   1
  13  16  -4 13.3117 1.13942   2
  12  16  -4 77.2438 2.67800   2
  12  16  -4 79.3356 4.53818   1
  11  16  -4 39.1422 1.81135   2
  11  16  -4 40.7142 3.13561   1
  10  16  -4 13.9841 2.26673   1
   9  16  -4 3.43691 1.19651   1
  -8  16   4 2.10453 0.57591   1
  -8  16   4 1.53933 0.96328   1
   8  16  -4 1.95841 1.06528   1
  -7  16   4 5.21651 1.20437   1
   7  16  -4 2.34252 0.95582   1
  -7  16   4 4.33000 0.66250   1
  -6  16   4 78.6232 3.55426   1
   6  16  -4 77.4507 3.84748   1
  -6  16   4 76.7159 2.60304   1
  -5  16   4 5.58062 0.82117   1
  -5  16   4 3.07813 1.32883   1
   5  16  -4 4.13623 1.17670   1
  -4  16   4 44.2106 1.97835   1
   4  16  -4 46.2404 2.91868   1
  -3  16   4 -0.4109 0.43515   1
   3  16  -4 -0.9519 0.77202   1
  -3  16   4 -2.0202 1.42520   1
  -2  16   4 2.68311 1.68439   1
   2  16  -4 2.28835 0.91431   1
  -1  16   4 66.9146 4.19038   1
   1  16  -4 69.7622 3.63441   1
   0  16   4 3.31149 2.05443   1
   0  16  -4 6.07223 1.21795   1
  -1 -16  -4 175.794 5.95409   1
  -1  16  -4 158.724 5.99032   1
  -2 -16  -4 120.926 4.92153   1
  -2  16  -4 115.380 4.87935   1
  -3 -16  -4 0.48474 1.07809   1
  -3  16  -4 0.38901 0.78643   1
  -4 -16  -4 87.8632 4.46402   1
  -4  16  -4 85.2171 4.14127   1
  -5 -16  -4 1.05358 1.19469   1
  -5  16  -4 -0.5179 1.02658   1
  -6 -16  -4 39.4872 3.15846   1
  -6  16  -4 36.0511 2.79745   1
  -7 -16  -4 76.4280 4.51747   1
  -7  16  -4 71.6417 4.44527   1
  -8 -16  -4 3.16665 1.73434   1
  -8  16  -4 3.91480 1.43083   1
  -9 -16  -4 12.0418 2.04822   1
  -9  16  -4 10.4931 1.76362   1
 -10 -16  -4 2.08034 2.05164   1
 -10  16  -4 0.33115 1.79936   1
 -11 -16  -4 2.15824 2.40522   1
 -11  16  -4 -0.4882 2.18214   1
 -12 -16  -4 2.58534 2.74998   1
  12  16   4 2.83006 1.79260   1
 -12  16  -4 1.43017 2.55066   1
 -13 -16  -4 6.57561 3.17255   1
  13  16   4 2.41966 2.21701   1
 -13  16  -4 -3.7198 3.17096   1
  15  17  -4 17.4649 1.70821   2
  14  17  -4 12.6976 1.34895   2
  13  17  -4 13.4861 1.17684   2
  12  17  -4 20.4577 1.26949   2
  12  17  -4 23.4815 3.28452   1
  11  17  -4 9.44555 1.63471   1
  11  17  -4 4.93849 0.68245   2
  10  17  -4 36.9518 3.17756   1
   9  17  -4 1.20679 1.18588   1
  -8  17   4 0.16228 0.60724   1
   8  17  -4 -0.0710 1.07148   1
  -7  17   4 0.37369 0.55519   1
   7  17  -4 -1.2283 0.99214   1
   6  17  -4 1.36714 1.00035   1
  -6  17   4 1.53468 0.53133   1
  -5  17   4 17.9656 1.29618   1
   5  17  -4 14.6818 2.11926   1
  -4  17   4 1.23280 0.50741   1
   4  17  -4 1.47305 0.96919   1
   3  17  -4 6.46096 1.24323   1
  -3  17   4 4.89759 1.88445   1
  -2  17   4 -0.3289 0.49897   1
   2  17  -4 -0.6053 0.76915   1
  -2  17   4 -2.4490 1.87676   1
   1  17  -4 32.0304 2.51075   1
  -1  17   4 29.2363 1.79491   1
  -1  17   4 23.9075 2.81133   1
   0  17   4 11.9702 2.79862   1
   0  17  -4 20.4684 2.04719   1
  -1  17  -4 0.30501 0.82942   1
  -2 -17  -4 18.0531 2.25404   1
  -2  17  -4 18.8582 2.12956   1
  -3 -17  -4 36.1972 2.80976   1
  -3  17  -4 34.7937 2.65235   1
  -4 -17  -4 19.1132 2.53783   1
  -4  17  -4 22.3189 2.21220   1
  -5 -17  -4 113.054 5.42823   1
  -5  17  -4 126.578 5.28796   1
  -6 -17  -4 -0.0953 1.33946   1
  -7 -17  -4 25.0241 3.02418   1
  -7  17  -4 22.4651 2.57635   1
  -8  17  -4 5.69348 1.61781   1
  -9 -17  -4 51.0183 4.23932   1
  -9  17  -4 53.1754 4.10866   1
 -10 -17  -4 26.7827 3.92888   1
 -10  17  -4 32.1937 3.88750   1
 -11 -17  -4 31.0965 4.94521   1
 -11  17  -4 37.5968 4.56179   1
  11  17   4 42.9848 3.30213   1
 -12 -17  -4 -6.2616 3.01161   1
 -12  17  -4 6.47131 2.81368   1
  12  17   4 5.42509 2.01887   1
  14  18  -4 1.35530 0.77749   2
  13  18  -4 7.27328 1.19280   2
  13  18  -4 1.43404 2.42427   1
  12  18  -4 0.23793 0.56012   2
  12  18  -4 0.57234 1.89933   1
  11  18  -4 -1.1136 0.53544   2
  10  18  -4 0.84322 1.48392   1
   9  18  -4 11.7119 1.89986   1
   8  18  -4 14.6138 2.15456   1
  -8  18   4 13.0414 1.34333   1
   7  18  -4 10.5385 1.73462   1
  -7  18   4 11.6273 1.20354   1
   6  18  -4 16.9622 2.24395   1
  -6  18   4 12.8369 1.29934   1
  -5  18   4 -0.4858 0.55825   1
   5  18  -4 -0.8747 1.08166   1
   4  18  -4 15.5255 1.99600   1
  -4  18   4 14.1537 1.26656   1
  -3  18   4 67.1816 2.77858   1
   3  18  -4 68.7074 3.70985   1
  -2  18   4 1.62418 0.61820   1
   2  18  -4 0.44662 0.93113   1
  -1  18   4 37.1531 2.13813   1
   1  18  -4 42.6032 2.95639   1
   0  18   4 1.74552 0.67824   1
   0  18  -4 0.22409 0.84943   1
  -1  18  -4 1.46109 0.89263   1
   1  18   4 1.69712 0.69255   1
  -2  18  -4 26.0852 2.43106   1
  -3 -18  -4 1.60956 1.27891   1
  -3  18  -4 1.74015 1.02684   1
  -4 -18  -4 -0.2016 1.36056   1
  -4  18  -4 0.38689 1.06731   1
  -5 -18  -4 35.2955 3.25563   1
  -6 -18  -4 0.32343 1.68052   1
  -6  18  -4 2.80544 1.27888   1
  -7 -18  -4 -3.4854 1.77556   1
  -7  18  -4 0.11269 1.41515   1
  -8 -18  -4 30.0454 3.93942   1
  -8  18  -4 28.5261 3.17532   1
  -9 -18  -4 2.20518 2.28016   1
   9  18   4 4.21937 1.22387   1
  -9  18  -4 3.80517 1.97978   1
 -10 -18  -4 -2.3885 2.54486   1
 -10  18  -4 -0.9175 2.27922   1
  10  18   4 0.47825 1.53522   1
 -11 -18  -4 7.01244 3.12073   1
  11  18   4 5.35406 1.72468   1
 -11  18  -4 4.80149 2.75584   1
 -12 -18  -4 35.4758 4.42813   1
  12  18   4 30.3193 4.09089   1
 -12  18  -4 39.2107 5.32181   1
  14  19  -4 6.24228 0.91950   2
  13  19  -4 15.1275 1.50554   2
  13  19  -4 24.3663 3.31688   1
  12  19  -4 108.206 3.48272   2
  12  19  -4 107.272 5.75119   1
  11  19  -4 5.26615 2.08464   1
  10  19  -4 51.4402 4.00595   1
   9  19  -4 -0.7659 1.57349   1
  -8  19   4 7.24068 0.98171   1
   8  19  -4 3.13595 1.57323   1
  -7  19   4 20.4683 1.55792   1
   7  19  -4 24.1821 2.59457   1
   6  19  -4 0.66760 1.18707   1
  -6  19   4 -0.3579 0.67742   1
   5  19  -4 20.4179 2.42464   1
  -5  19   4 18.7035 1.46496   1
  -4  19   4 2.74632 0.73406   1
   4  19  -4 0.53780 1.00220   1
  -3  19   4 0.05021 0.64075   1
   3  19  -4 -0.4707 0.96477   1
   2  19  -4 2.71536 1.11917   1
   1  19  -4 3.06151 1.10962   1
  -1  19   4 3.09329 0.66715   1
   0  19  -4 81.0643 4.18071   1
   0  19   4 84.9630 3.49817   1
   1  19   4 8.47766 1.32576   1
  -1  19  -4 7.20204 1.37908   1
   2  19   4 125.801 4.63751   1
  -2  19  -4 124.242 5.40899   1
  -4 -19  -4 3.08304 1.58234   1
   4  19   4 5.48259 0.90367   1
  -4  19  -4 6.42187 1.43873   1
  -5 -19  -4 17.5742 2.55514   1
  -5  19  -4 17.0958 2.50216   1
   5  19   4 16.4522 1.75910   1
  -6 -19  -4 0.69297 1.76583   1
   6  19   4 -0.6050 0.96464   1
  -6  19  -4 2.20403 1.39276   1
   7  19   4 15.4472 2.05455   1
  -7  19  -4 15.6590 1.98220   1
  -8 -19  -4 26.4665 4.05993   1
  -8  19  -4 17.6140 2.23825   1
   8  19   4 17.5187 2.37267   1
  -9 -19  -4 29.6669 4.57893   1
   9  19   4 22.8249 2.74417   1
  -9  19  -4 26.7894 4.02712   1
 -10 -19  -4 1.09036 2.82293   1
 -10  19  -4 3.33508 2.61142   1
  10  19   4 0.06060 1.72266   1
 -11 -19  -4 1.89558 3.33529   1
 -11  19  -4 5.77405 2.84562   1
  11  19   4 3.63975 1.93707   1
  13  20  -4 25.5587 1.81679   2
  12  20  -4 3.87084 2.56839   1
  11  20  -4 3.29727 2.22971   1
  10  20  -4 26.9356 3.66850   1
   9  20  -4 23.5038 3.24424   1
  -8  20   4 3.55183 0.96129   1
   8  20  -4 4.24330 1.48760   1
  -7  20   4 6.31596 1.00916   1
   7  20  -4 4.16638 1.71223   1
  -6  20   4 36.9040 2.06049   1
   6  20  -4 35.9695 3.37856   1
  -5  20   4 5.03365 0.93949   1
  -4  20   4 32.5552 2.00834   1
  -3  20   4 -0.0316 0.66819   1
  -2  20   4 16.7225 1.59154   1
  -1  20   4 33.3060 2.09991   1
   0  20   4 48.5922 2.78171   1
  -1  20  -4 5.86070 1.47221   1
   2  20   4 0.67732 0.80184   1
  -2  20  -4 -0.6336 1.24680   1
   3  20   4 35.4682 2.41120   1
  -3  20  -4 40.4399 3.08565   1
   4  20   4 60.7186 3.21804   1
  -4  20  -4 68.6367 3.99376   1
   5  20   4 3.88101 0.94893   1
  -5  20  -4 7.03648 1.55532   1
  -6 -20  -4 60.6778 4.40230   1
  -6  20  -4 56.0913 3.76541   1
   6  20   4 48.8987 3.10239   1
  -7 -20  -4 2.76082 2.25682   1
   7  20   4 0.95359 1.11626   1
  -7  20  -4 5.14790 1.77799   1
  -8 -20  -4 0.28242 2.45689   1
   8  20   4 0.05105 1.31928   1
  -8  20  -4 -0.0838 1.97973   1
  -9 -20  -4 -2.3155 2.81580   1
  -9  20  -4 -0.2959 2.39626   1
   9  20   4 0.34006 1.65229   1
 -10 -20  -4 41.7474 6.06666   1
  10  20   4 52.8247 3.94370   1
 -10  20  -4 53.5133 5.88044   1
  12  21  -4 -2.9957 2.81534   1
  12  21  -4 1.10204 0.80512   2
  11  21  -4 8.22048 1.40281   2
  11  21  -4 15.2040 2.92737   1
  10  21  -4 2.51016 2.18994   1
   9  21  -4 -0.3022 1.91568   1
  -8  21   4 10.6118 1.38863   1
   8  21  -4 9.79766 2.06348   1
  -7  21   4 58.8838 2.72455   1
   7  21  -4 61.6226 4.29891   1
   6  21  -4 1.18606 1.51209   1
  -6  21   4 0.20207 0.93426   1
  -5  21   4 0.49849 0.93326   1
   5  21  -4 3.93629 1.38689   1
   4  21  -4 21.8038 2.70626   1
   3  21  -4 1.70405 1.47129   1
  -2  21   4 7.79155 1.29129   1
   2  21  -4 5.71552 1.50148   1
   1  21  -4 4.55444 1.37038   1
  -1  21   4 1.90956 0.89374   1
   0  21  -4 43.2158 3.28177   1
   0  21   4 40.6432 2.47618   1
   1  21   4 24.3534 2.00346   1
  -1  21  -4 23.9568 2.68405   1
   2  21   4 0.74204 0.86942   1
  -2  21  -4 -1.0413 1.38600   1
   3  21   4 5.48864 1.07871   1
  -3  21  -4 6.44687 1.67049   1
   4  21   4 36.3052 2.50226   1
  -4  21  -4 37.3071 3.18974   1
  -5  21  -4 2.19143 1.74293   1
   5  21   4 1.75902 1.08338   1
  -6  21  -4 1.06948 1.74828   1
   6  21   4 1.71874 1.17615   1
  -7  21  -4 26.5562 3.48626   1
   7  21   4 32.2545 2.82027   1
   8  21   4 24.7900 2.90250   1
  -8  21  -4 16.9469 2.61047   1
   9  21   4 4.25162 1.77478   1
  -9  21  -4 3.49470 2.76592   1
  11  22  -4 105.815 6.82840   1
  11  22  -4 112.385 3.74928   2
  10  22  -4 2.42819 2.56043   1
   9  22  -4 7.50152 2.33183   1
  -8  22   4 6.63990 1.30294   1
   8  22  -4 6.61221 2.22363   1
   7  22  -4 8.23746 1.90309   1
  -7  22   4 5.97653 1.19881   1
  -6  22   4 3.99310 1.09870   1
   6  22  -4 4.40579 1.62919   1
   5  22  -4 -2.5363 1.62906   1
  -5  22   4 -1.2443 0.97837   1
   4  22  -4 -0.2072 1.56382   1
  -4  22   4 0.09847 0.91002   1
   3  22  -4 10.3226 1.71655   1
  -3  22   4 13.4776 1.65364   1
  -2  22   4 0.42967 0.91454   1
   2  22  -4 -2.9085 1.57961   1
  -1  22   4 17.3539 1.85560   1
   1  22  -4 16.7490 2.71029   1
   0  22  -4 0.39215 1.47991   1
   0  22   4 -0.9897 0.96116   1
   1  22   4 119.245 4.62644   1
  -1  22  -4 118.060 5.51262   1
   2  22   4 20.9927 2.04938   1
  -2  22  -4 20.5786 2.96300   1
   3  22   4 37.0426 2.60720   1
  -3  22  -4 30.2719 3.33840   1
  -4  22  -4 20.0063 3.13054   1
   4  22   4 12.7152 2.12424   1
   5  22   4 -0.7671 1.20981   1
  -5  22  -4 1.78319 1.91189   1
  -6  22  -4 42.2070 3.72287   1
   6  22   4 39.5634 3.08254   1
   7  22   4 5.68775 1.72453   1
  -7  22  -4 8.32675 2.28889   1
   8  22   4 -1.0852 1.73969   1
  10  23  -4 4.84862 3.02231   1
   9  23  -4 9.41765 2.59697   1
  -8  23   4 3.02833 1.49017   1
   8  23  -4 4.18537 2.36911   1
  -7  23   4 11.6302 1.58887   1
   7  23  -4 10.8039 2.12763   1
   6  23  -4 -0.3006 1.93772   1
  -6  23   4 1.74213 1.15716   1
  -5  23   4 3.32243 1.17776   1
   5  23  -4 3.50326 1.87399   1
  -4  23   4 0.04304 1.07948   1
   4  23  -4 0.72649 1.79063   1
  -3  23   4 16.4032 1.86645   1
   3  23  -4 10.2871 1.97274   1
  -2  23   4 19.6799 2.18974   1
   1  23  -4 28.9264 3.20641   1
  -1  23   4 25.5553 2.20287   1
   0  23   4 10.1521 1.37132   1
   0  23  -4 10.5132 1.79498   1
   1  23   4 1.23590 1.11115   1
  -1  23  -4 0.17201 1.78854   1
   2  23   4 38.1728 2.82260   1
  -2  23  -4 42.1404 3.76790   1
  -3  23  -4 7.70308 1.96406   1
   4  23   4 24.2107 2.54260   1
  -4  23  -4 29.3994 3.49835   1
   5  23   4 20.1465 2.61730   1
  -5  23  -4 15.5752 2.53636   1
  -6  23  -4 0.36198 2.24221   1
   6  23   4 1.21693 1.61773   1
  -7  23  -4 2.32082 2.50255   1
   7  23   4 2.29446 1.78419   1
   9  24  -4 7.22412 2.74840   1
   8  24  -4 3.02977 2.54385   1
   7  24  -4 3.34495 2.36761   1
  -7  24   4 3.89202 1.69270   1
  -6  24   4 2.58815 1.43910   1
   6  24  -4 2.81244 2.28107   1
  -5  24   4 0.73503 1.36336   1
   5  24  -4 3.21473 2.15152   1
   4  24  -4 3.83220 2.08542   1
  -4  24   4 -2.4120 1.27815   1
   3  24  -4 -0.8857 2.07421   1
  -3  24   4 -0.8388 1.20027   1
  -2  24   4 22.2453 2.20441   1
   2  24  -4 29.5387 3.62024   1
  -1  24   4 -0.1687 1.21010   1
   1  24  -4 -1.2338 1.95378   1
   0  24  -4 11.7745 1.98480   1
   0  24   4 8.85216 1.38372   1
  -1  24  -4 2.84223 1.97753   1
   1  24   4 6.96252 1.46931   1
   2  24   4 11.9622 1.74252   1
  -2  24  -4 14.7881 2.18669   1
  -3  24  -4 -0.2690 2.17633   1
   3  24   4 1.13931 1.40472   1
  -4  24  -4 4.69617 2.28929   1
   4  24   4 -0.4404 1.54841   1
   5  24   4 4.10776 1.65316   1
  -5  24  -4 8.64725 2.57947   1
  -6  24  -4 1.79383 2.53072   1
   7  25  -4 -1.6116 2.82982   1
  -7  25   4 5.65991 2.07760   1
   6  25  -4 1.35973 2.58334   1
  -6  25   4 0.79722 1.70021   1
   5  25  -4 -0.7399 2.49680   1
  -5  25   4 0.10159 1.51927   1
  -4  25   4 19.6882 2.65314   1
   4  25  -4 17.3954 3.30760   1
   3  25  -4 2.99042 2.43365   1
  -3  25   4 -1.6192 1.49054   1
  -2  25   4 6.65909 1.48816   1
   2  25  -4 8.57577 2.24292   1
  -1  25   4 29.5053 2.74652   1
   1  25  -4 24.2892 3.96819   1
   0  25   4 108.106 4.83730   1
   0  25  -4 117.597 5.97712   1
  -1  25  -4 6.73626 2.43737   1
   1  25   4 12.1204 1.75789   1
   2  25   4 10.3537 1.93194   1
  -3  25  -4 0.11100 2.53039   1
   3  25   4 5.21015 1.68475   1
  -4  25  -4 -1.5148 2.57722   1
   4  25   4 -3.0328 1.75653   1
  -5  26   4 -3.3534 1.91146   1
   5  26  -4 0.12782 2.97541   1
   4  26  -4 2.06688 3.01667   1
  -4  26   4 0.47192 1.81344   1
  -3  26   4 -0.3787 1.73281   1
   3  26  -4 5.34763 2.69973   1
  -2  26   4 -0.6577 1.71228   1
   2  26  -4 1.51578 2.63208   1
   1  26  -4 5.53140 2.50637   1
  -1  26   4 -2.8130 1.62113   1
   0  26   4 20.0683 2.91582   1
   0  26  -4 17.2278 2.85250   1
   1  26   4 5.72267 1.80972   1
  -1  26  -4 2.73833 2.72339   1
   2  26   4 24.4418 3.29252   1
   9   0  -5 0.38792 0.42515   1
   9   0  -5 -0.2234 0.59700   1
  -9   0   5 -0.1466 0.36520   1
   8   0  -5 0.85563 0.53146   1
  -8   0   5 -0.3627 0.31696   1
  -7   0   5 0.66768 0.35743   1
   7   0  -5 1.16499 0.48615   1
   7   0  -5 -0.1577 0.35348   1
  -6   0   5 0.33943 0.33234   1
   6   0  -5 -0.0300 0.36102   1
   5   0  -5 1.93969 0.45942   1
  -5   0   5 1.23372 0.35847   1
  -4   0   5 -0.0458 0.14431   2
   4   0  -5 0.24373 0.37848   1
   3   0  -5 -0.2974 0.35559   1
  -3   0   5 -0.0248 0.13870   2
  -2   0   5 -0.0448 0.13094   2
  -2   0   5 -0.4073 0.39077   1
   2   0  -5 0.13211 0.40029   1
  -1   0   5 -0.2449 0.11921   2
   1   0  -5 -0.1719 0.41376   1
  -1   0   5 -0.2084 0.37712   1
   0   0   5 0.00654 0.11868   2
   0   0   5 0.22094 0.42864   1
   1   0   5 -0.2097 0.56794   1
  -1   0  -5 0.22325 0.53066   1
   1   0   5 -0.0751 0.11135   2
   2   0   5 0.21922 0.61725   1
  -2   0  -5 -0.7125 0.51941   1
  -3   0  -5 -0.2723 0.62841   1
   3   0   5 -0.0675 0.65332   1
   4   0   5 -0.6084 0.79629   1
  -4   0  -5 1.15190 0.70982   1
  -5   0  -5 -1.1007 0.73291   1
  -6   0  -5 -0.7450 0.68325   1
  -7   0  -5 -0.1221 0.77263   1
  -8   0  -5 -1.2978 1.00128   1
  -9   0  -5 0.43473 1.26381   1
 -10   0  -5 -0.0013 1.27157   1
 -11   0  -5 -1.0184 1.45394   1
 -12   0  -5 -2.8905 1.63425   1
 -13   0  -5 -1.0170 1.93261   1
 -14   0  -5 -2.2000 2.30808   1
 -15   0  -5 2.09405 2.87979   1
 -16   0  -5 1.76163 3.50373   1
  11   1  -5 57.4373 2.22497   1
  11   1  -5 59.9794 1.96477   1
  10   1  -5 67.9095 2.48123   1
  10   1  -5 68.6485 2.22325   1
  -9  -1   5 40.1702 1.64748   1
   9   1  -5 39.9659 1.88616   1
  -9   1   5 41.5825 1.50804   1
   8  -1  -5 243.790 5.26741   1
   8  -1  -5 240.258 5.26596   1
  -8  -1   5 239.497 5.64338   1
   8   1  -5 237.716 5.83215   1
  -8   1   5 240.154 5.46069   1
   8   1  -5 219.860 5.67073   1
   7  -1  -5 104.281 2.76357   1
   7  -1  -5 98.2773 2.81887   1
  -7  -1   5 102.575 2.96906   1
   7   1  -5 95.8088 3.03994   1
   7   1  -5 99.4284 3.07979   1
  -7   1   5 92.2528 2.43620   2
  -7   1   5 103.248 2.85704   1
  -6  -1   5 1.09952 0.38230   1
  -6  -1   5 0.64588 0.20210   2
  -6   1   5 0.60102 0.17878   2
  -6   1   5 1.20505 0.34976   1
   6   1  -5 0.38581 0.39940   1
  -5  -1   5 0.39194 0.34620   1
   5  -1  -5 0.40296 0.37010   1
  -5  -1   5 0.38919 0.17261   2
   5   1  -5 0.68419 0.41313   1
  -5   1   5 0.19596 0.33792   1
  -4  -1   5 31.5469 1.05996   2
   4  -1  -5 34.8947 1.69040   1
   4   1  -5 35.6900 1.77621   1
  -4   1   5 34.9726 1.12071   2
  -4   1   5 34.7334 1.58481   1
  -3  -1   5 9.68223 0.93791   1
   3  -1  -5 9.25116 0.99720   1
  -3   1   5 10.4974 0.92262   1
  -3   1   5 11.3618 0.55013   2
   3   1  -5 9.98798 0.99684   1
  -2  -1   5 102.273 3.30530   1
   2  -1  -5 97.0878 3.45429   1
  -2  -1   5 101.807 2.33827   2
  -2   1   5 99.5924 2.36490   2
   2   1  -5 97.8331 3.46918   1
  -2   1   5 99.0454 3.26946   1
  -1  -1   5 260.903 6.64901   1
   1  -1  -5 254.592 6.98960   1
  -1  -1   5 268.401 5.25341   2
   1   1  -5 252.567 6.94543   1
  -1   1   5 265.851 6.72254   1
  -1   1   5 260.269 5.28601   2
   0  -1   5 67.9874 2.67418   1
   0  -1   5 65.5371 1.60526   2
   0   1  -5 58.0003 2.87118   1
   0   1   5 65.7499 2.67767   1
   0   1   5 66.0405 1.65238   2
  -1  -1  -5 7.35678 1.15662   1
   1  -1   5 7.27433 0.38526   2
   1  -1   5 5.74817 0.83159   1
  -1   1  -5 6.62810 1.13746   1
   1   1   5 6.69551 1.06219   1
   1   1   5 7.03387 0.40240   2
   2   1   5 208.872 4.19252   2
  -2   1  -5 206.480 6.42559   1
   2   1   5 207.132 6.03428   1
   3  -1   5 187.686 5.59219   1
  -3  -1  -5 188.088 6.31753   1
  -3   1  -5 181.127 6.16670   1
   3   1   5 193.288 3.78768   2
   3   1   5 189.159 5.74735   1
  -4  -1  -5 62.9672 3.35760   1
  -4   1  -5 63.4249 3.30297   1
   4   1   5 60.9254 1.38659   2
   4   1   5 56.5782 2.79164   1
  -5  -1  -5 11.6977 1.74765   1
  -5   1  -5 12.0752 1.62564   1
  -6   1  -5 94.2893 4.54905   1
  -7  -1  -5 42.9406 3.04756   1
  -7   1  -5 42.9346 3.00194   1
  -8  -1  -5 1.06373 1.06843   1
  -8   1  -5 -0.6238 0.98398   1
  -9  -1  -5 80.2816 4.53785   1
  -9   1  -5 81.9406 4.57012   1
 -10  -1  -5 3.69381 1.38168   1
 -10   1  -5 7.34765 1.54370   1
 -11  -1  -5 -0.0574 1.42537   1
 -11   1  -5 0.34962 1.56087   1
 -12  -1  -5 1.88083 1.63333   1
 -12   1  -5 1.19495 1.67442   1
 -13  -1  -5 22.2605 3.56952   1
 -13   1  -5 16.4094 2.09918   1
 -14  -1  -5 -1.0591 2.42003   1
 -14   1  -5 6.48279 2.34566   1
 -15  -1  -5 8.48508 2.98260   1
 -15   1  -5 1.04219 2.91042   1
 -16  -1  -5 13.8494 3.64748   1
 -16   1  -5 10.8969 3.82395   1
  12   2  -5 102.413 3.05878   1
  -9  -2   5 149.460 4.04965   1
   9   2  -5 153.093 4.21815   1
  -9   2   5 148.592 3.62978   1
   9   2  -5 148.056 4.37450   1
  -8  -2   5 39.4824 1.65889   1
  -8   2   5 40.9767 1.44267   1
   8   2  -5 42.1219 1.96664   1
   8   2  -5 36.3115 1.74769   1
  -7  -2   5 1.81611 0.45399   1
   7  -2  -5 1.85166 0.36443   1
   7  -2  -5 2.35432 0.39128   1
  -7   2   5 3.00177 0.51130   1
   7   2  -5 2.41533 0.65923   1
   7   2  -5 1.51397 0.48863   1
  -7   2   5 1.36209 0.25102   2
  -6   2   5 74.8072 2.33593   1
   6   2  -5 74.7904 2.69172   1
  -6   2   5 71.1644 1.96406   2
   6   2  -5 76.4246 2.17005   2
   5   2  -5 95.1859 3.18953   1
   5   2  -5 98.2806 2.55921   2
  -5   2   5 98.0318 2.92803   1
  -5   2   5 95.9658 2.40416   2
   4  -2  -5 19.1717 1.24197   1
  -4  -2   5 18.3247 1.18138   1
   4   2  -5 18.3174 1.28803   1
  -4   2   5 19.4724 1.17122   1
   4   2  -5 18.1828 0.89877   2
  -4   2   5 18.2971 0.77235   2
   3  -2  -5 148.353 4.44232   1
  -3  -2   5 154.829 4.36514   1
  -3   2   5 156.757 4.33970   1
   3   2  -5 152.186 4.54935   1
  -3   2   5 151.049 3.40665   2
   2  -2  -5 178.113 5.25557   1
  -2  -2   5 188.100 5.07222   1
  -2   2   5 184.950 3.95340   2
   2   2  -5 181.451 5.29426   1
   1  -2  -5 143.904 4.74186   1
  -1  -2   5 160.347 4.55145   1
  -1   2   5 150.497 3.32689   2
  -1   2   5 148.922 4.51376   1
   0  -2  -5 179.335 5.64986   1
   0  -2   5 188.517 5.27933   1
   0   2   5 186.000 3.92110   2
   0   2  -5 180.095 5.59502   1
   0   2   5 192.027 5.42828   1
  -1  -2  -5 80.7299 3.51471   1
  -1   2  -5 81.1307 3.43200   1
   1   2   5 82.3982 3.21682   1
   1   2   5 78.5723 1.93526   2
  -2  -2  -5 65.5737 3.26729   1
   2  -2   5 66.9444 2.76958   1
  -2   2  -5 64.7117 3.09494   1
   2   2   5 66.0052 2.90302   1
   2   2   5 68.2273 1.65196   2
   3  -2   5 905.348 19.7358   1
  -3  -2  -5 919.899 20.7464   1
   3   2   5 928.115 20.0840   1
   3   2   5 900.124 16.8663   2
  -3   2  -5 886.617 20.3736   1
  -4  -2  -5 44.6166 2.89407   1
   4   2   5 41.9183 2.46516   1
   4   2   5 43.2917 1.19603   2
  -5  -2  -5 464.088 12.6477   1
   5   2   5 474.129 8.73323   2
  -5   2  -5 459.689 12.3811   1
  -6  -2  -5 -0.0556 0.77388   1
  -6   2  -5 2.08735 0.88933   1
  -7  -2  -5 1.84491 0.90428   1
  -7   2  -5 0.02435 0.95995   1
  -8  -2  -5 20.2910 2.38767   1
  -8   2  -5 22.3709 2.30591   1
  -9  -2  -5 35.9827 3.21631   1
  -9   2  -5 35.2795 2.95184   1
 -10  -2  -5 73.9445 4.42594   1
 -10   2  -5 71.9231 4.36558   1
 -11  -2  -5 94.5227 5.15094   1
 -11   2  -5 92.4412 5.11446   1
 -12  -2  -5 7.43739 1.71895   1
 -12   2  -5 6.68154 1.83652   1
 -13  -2  -5 1.72313 2.02742   1
 -13   2  -5 -0.8367 1.93931   1
 -14  -2  -5 4.71296 2.42397   1
 -14   2  -5 0.76349 2.31702   1
 -15  -2  -5 1.93436 3.02301   1
 -15   2  -5 6.74862 2.76025   1
 -16   2  -5 4.56264 3.61027   1
  11   3  -5 12.7040 1.24526   1
  10   3  -5 18.5351 1.33096   1
  -9  -3   5 98.6875 3.09360   1
   9   3  -5 99.6263 2.79006   2
   9   3  -5 97.4182 3.22587   1
  -9   3   5 97.6213 2.50553   1
  -8  -3   5 6.48783 0.80378   1
   8   3  -5 5.80860 0.57058   2
   8   3  -5 4.10493 0.86861   1
   8   3  -5 5.07052 0.83968   1
  -8   3   5 7.25274 0.56974   1
  -7  -3   5 33.2580 1.54179   1
  -7   3   5 30.9640 1.25919   1
   7   3  -5 26.8892 1.56718   1
   7   3  -5 32.2091 1.79041   1
   7   3  -5 31.2814 1.27986   2
  -6  -3   5 15.4100 1.05892   1
   6  -3  -5 14.6818 0.74428   1
   6  -3  -5 14.9180 0.83564   1
  -6   3   5 13.0815 0.69812   2
   6   3  -5 14.2548 1.23732   1
   6   3  -5 15.1745 1.17857   1
  -6   3   5 13.7284 0.87981   1
   6   3  -5 14.0823 0.81891   2
  -5  -3   5 2.68238 0.54981   1
  -5   3   5 1.58259 0.22699   2
   5   3  -5 1.28046 0.31396   2
  -5   3   5 1.68840 0.40448   1
   5   3  -5 2.09828 0.50804   1
   4  -3  -5 123.254 3.63508   1
  -4  -3   5 120.973 3.62350   1
   4   3  -5 123.260 2.95727   2
  -4   3   5 121.167 3.53296   1
  -4   3   5 119.185 2.86931   2
   4   3  -5 118.199 3.85066   1
   3  -3  -5 45.3577 2.06712   1
  -3  -3   5 44.4283 1.93988   1
  -3   3   5 43.0640 1.33165   2
  -3   3   5 43.2580 1.90365   1
   3   3  -5 44.4068 2.11381   1
   3   3  -5 43.4249 1.40446   2
  -2  -3   5 191.373 5.21742   1
   2  -3  -5 184.152 5.38194   1
   2   3  -5 190.946 4.10246   2
  -1  -3   5 131.150 4.04754   1
   1  -3  -5 127.393 4.32142   1
  -1   3   5 133.545 4.17570   1
   1   3  -5 129.541 4.36917   1
   1   3  -5 132.848 2.99142   2
   0  -3   5 137.217 4.24771   1
   0  -3  -5 138.063 4.71782   1
   0   3  -5 136.546 4.60246   1
   0   3   5 141.089 4.49258   1
  -1  -3  -5 3.49290 0.96767   1
   1  -3   5 2.76800 0.60634   1
  -1   3  -5 2.74569 0.67711   1
   1   3   5 2.69668 0.65405   1
  -2  -3  -5 -0.2191 0.64775   1
  -2   3  -5 -0.3495 0.48240   1
   2   3   5 -0.2058 0.71642   1
   3  -3   5 10.7417 1.28418   1
  -3  -3  -5 9.35334 1.43233   1
   3   3   5 11.7551 1.49588   1
  -3   3  -5 8.89843 1.33790   1
  -4  -3  -5 76.1478 3.86300   1
  -4   3  -5 76.0324 3.66623   1
   4   3   5 74.5798 3.42510   1
  -5  -3  -5 -0.3760 0.76270   1
  -5   3  -5 1.03307 0.75502   1
  -6  -3  -5 1.28566 0.87436   1
   6   3   5 0.79601 0.15768   2
  -6   3  -5 0.61410 0.66940   1
  -7  -3  -5 85.4047 4.50499   1
  -7   3  -5 84.1002 4.30021   1
  -8  -3  -5 3.49840 1.26866   1
  -8   3  -5 1.87347 1.08160   1
  -9  -3  -5 -0.5704 1.15074   1
  -9   3  -5 2.88962 1.17271   1
 -10  -3  -5 31.6316 3.05926   1
 -10   3  -5 27.2886 2.87769   1
 -11  -3  -5 4.05125 1.49406   1
 -11   3  -5 3.97683 1.60771   1
 -12  -3  -5 41.5399 3.75557   1
 -12   3  -5 40.5482 3.88745   1
 -13  -3  -5 5.01010 2.17560   1
 -13   3  -5 2.60127 2.05639   1
 -14  -3  -5 2.37063 2.55094   1
 -14   3  -5 11.5731 2.44564   1
 -15  -3  -5 7.16913 2.91686   1
 -15   3  -5 6.93765 2.86652   1
  13   4  -5 0.92723 0.89468   1
  12   4  -5 76.1849 2.90108   1
  11   4  -5 -0.3085 0.32558   2
  11   4  -5 0.32308 0.58880   1
  10   4  -5 0.15688 0.25632   2
  10   4  -5 -0.6862 0.51684   1
  -9  -4   5 1.64504 0.59328   1
   9   4  -5 0.23325 0.50582   1
   9   4  -5 1.31364 0.32752   2
  -8  -4   5 1.24653 0.51229   1
  -8   4   5 1.55437 0.29207   1
   8   4  -5 1.56726 0.37115   2
   8   4  -5 0.52398 0.45805   1
  -7  -4   5 13.6781 1.08622   1
   7   4  -5 13.6043 0.81971   2
   7   4  -5 16.1440 1.51401   1
  -7   4   5 14.6024 0.80207   1
   7   4  -5 15.7355 1.28233   1
  -6  -4   5 49.6228 2.02173   1
   6   4  -5 50.8475 2.23052   1
   6   4  -5 48.7094 2.20567   1
  -6   4   5 48.8468 1.74687   1
  -6   4   5 47.8146 1.50785   2
   6   4  -5 50.5991 1.65654   2
   5  -4  -5 1.31298 0.42820   1
  -5  -4   5 1.12476 0.47146   1
   5   4  -5 1.13472 0.30536   2
  -5   4   5 1.12225 0.23346   2
  -5   4   5 1.22494 0.41774   1
   5   4  -5 0.79886 0.37471   1
  -4  -4   5 267.413 6.52881   1
   4  -4  -5 256.233 6.28542   1
   4   4  -5 254.470 6.79658   1
   4   4  -5 261.653 5.51538   2
  -4   4   5 261.431 6.30964   1
  -3  -4   5 26.6083 1.47791   1
   3  -4  -5 28.3706 1.59669   1
   3   4  -5 26.4668 1.03515   2
  -3   4   5 25.2423 1.47007   1
  -2  -4   5 179.340 4.95156   1
   2  -4  -5 179.569 5.20586   1
   2   4  -5 178.529 3.89920   2
  -2   4   5 182.717 5.15010   1
   2   4  -5 170.753 5.31183   1
   1  -4  -5 105.661 3.91548   1
  -1  -4   5 114.436 3.71671   1
   1   4  -5 115.517 4.04109   1
   1   4  -5 118.491 2.69427   2
  -1   4   5 117.594 3.87859   1
   0  -4  -5 43.8905 2.36367   1
   0  -4   5 40.9990 2.00436   1
   0   4   5 48.0756 2.32705   1
   0   4  -5 46.7018 2.46238   1
   0   4  -5 43.3722 1.32557   2
   1  -4   5 130.798 4.11760   1
  -1  -4  -5 126.347 4.70458   1
  -1   4  -5 127.636 2.83786   2
   1   4   5 131.538 4.45495   1
  -1   4  -5 125.310 4.50181   1
  -2  -4  -5 268.053 7.93035   1
   2  -4   5 271.237 7.11171   1
   2   4   5 266.157 7.54042   1
  -2   4  -5 268.539 7.70354   1
  -3  -4  -5 148.325 5.45214   1
   3  -4   5 131.051 4.36077   1
   3   4   5 137.458 4.90364   1
  -3   4  -5 140.068 5.09016   1
  -4  -4  -5 0.72462 0.61541   1
  -4   4  -5 1.50243 0.77378   1
  -5  -4  -5 2.55446 1.03806   1
  -5   4  -5 1.28942 0.76714   1
  -6  -4  -5 21.6987 2.32063   1
  -6   4  -5 24.1079 2.15338   1
  -7  -4  -5 2.24652 1.11884   1
  -7   4  -5 0.31996 0.91648   1
  -8  -4  -5 10.2443 1.69168   1
  -8   4  -5 13.1028 1.96146   1
  -9  -4  -5 11.9931 1.89857   1
  -9   4  -5 15.3034 2.22527   1
 -10  -4  -5 1.59397 1.26054   1
 -10   4  -5 -0.4719 1.22447   1
 -12  -4  -5 19.2733 3.37652   1
 -12   4  -5 22.0401 3.31962   1
 -13  -4  -5 8.47162 2.18835   1
 -13   4  -5 7.54033 2.11985   1
 -14  -4  -5 51.9200 4.86105   1
 -14   4  -5 46.4617 4.68593   1
 -15  -4  -5 5.80688 2.96451   1
 -15   4  -5 10.3893 3.09547   1
  13   5  -5 81.0760 3.20531   1
  12   5  -5 3.58296 0.58907   2
  12   5  -5 4.09725 0.96899   1
  11   5  -5 169.771 5.05506   1
  11   5  -5 171.518 4.31156   2
  10   5  -5 12.8850 1.33486   1
  10   5  -5 15.1332 0.95459   2
   9   5  -5 110.971 3.01531   2
   9   5  -5 107.739 3.68255   1
  -8  -5   5 36.7434 1.79408   1
   8   5  -5 38.5557 1.48319   2
  -8   5   5 38.6075 1.18828   1
   8   5  -5 36.8544 1.95911   1
  -7  -5   5 6.10067 0.88065   1
   7   5  -5 3.71785 0.72920   1
   7   5  -5 4.35860 0.51469   2
  -7   5   5 3.55369 0.49718   1
  -6  -5   5 3.91538 0.69493   1
   6   5  -5 2.29367 0.63532   1
   6   5  -5 2.01868 0.34364   2
   6   5  -5 3.15282 0.76763   1
  -5  -5   5 208.162 5.34083   1
   5  -5  -5 196.958 4.52993   1
   5   5  -5 190.135 5.66383   1
  -5   5   5 199.447 4.95490   1
   5   5  -5 194.583 4.42168   2
  -4  -5   5 9.61510 0.92708   1
   4   5  -5 8.84295 0.60276   2
  -4   5   5 7.67096 0.85906   1
   3  -5  -5 276.923 6.88370   1
  -3  -5   5 285.299 6.99161   1
   3   5  -5 270.212 7.33749   1
  -3   5   5 287.816 6.98777   1
   3   5  -5 272.390 5.78509   2
   2  -5  -5 67.4178 2.71680   1
  -2  -5   5 63.9218 2.48371   1
   2   5  -5 66.3787 2.88526   1
  -2   5   5 69.0502 2.73463   1
   2   5  -5 64.1856 1.79483   2
  -1  -5   5 197.805 5.44772   1
   1  -5  -5 198.286 5.84950   1
  -1   5   5 204.180 5.76667   1
   1   5  -5 199.693 4.25542   2
   1   5  -5 200.223 5.88234   1
   0  -5   5 27.5400 1.61127   1
   0  -5  -5 27.9739 1.92219   1
   0   5  -5 28.9065 0.99431   2
   0   5  -5 29.8532 1.95686   1
   0   5   5 28.8032 1.86683   1
  -1  -5  -5 63.3281 3.18130   1
   1  -5   5 58.3135 2.50884   1
   1   5   5 63.0344 2.88288   1
  -1   5  -5 61.8809 2.98199   1
  -2  -5  -5 344.313 9.59833   1
   2  -5   5 350.377 8.71784   1
  -2   5  -5 345.550 9.34292   1
  -2   5  -5 360.569 6.83819   2
   2   5   5 347.349 9.29607   1
  -3  -5  -5 154.228 5.64329   1
  -3   5  -5 146.767 5.32595   1
   3   5   5 153.934 5.33148   1
  -4  -5  -5 746.544 18.0795   1
  -4   5  -5 758.302 17.7243   1
  -5  -5  -5 20.4014 2.18560   1
  -5   5  -5 17.6207 1.82204   1
  -6  -5  -5 119.480 5.19586   1
  -6   5  -5 113.589 4.95386   1
  -7  -5  -5 2.99878 0.94343   1
  -7   5  -5 1.75247 0.82124   1
  -8  -5  -5 44.4054 3.28635   1
  -8   5  -5 43.2565 3.14818   1
  -9  -5  -5 0.78730 1.10286   1
  -9   5  -5 -0.2395 1.18700   1
 -10  -5  -5 57.3536 4.12174   1
 -10   5  -5 65.5301 4.14354   1
 -12  -5  -5 3.45933 1.88298   1
 -12   5  -5 0.49634 1.91071   1
 -13  -5  -5 56.5796 4.65441   1
 -13   5  -5 59.6530 4.66650   1
 -14  -5  -5 39.6264 4.69555   1
 -14   5  -5 42.6136 4.70209   1
 -15  -5  -5 7.78628 2.95722   1
 -15   5  -5 13.7220 3.14868   1
  13   6  -5 -0.0704 0.39936   2
  13   6  -5 -1.8114 0.98678   1
  12   6  -5 0.77840 0.88608   1
  12   6  -5 1.35806 0.39160   2
  11   6  -5 2.47203 0.44079   2
  11   6  -5 4.27432 0.84286   1
  10   6  -5 1.00033 0.63073   1
  10   6  -5 0.34901 0.28337   2
   9   6  -5 4.45627 0.82647   1
   9   6  -5 5.08025 0.57261   2
  -8  -6   5 0.62295 0.57545   1
   8   6  -5 0.06856 0.21940   2
   8   6  -5 -0.5956 0.47737   1
  -7  -6   5 0.94250 0.54918   1
  -7   6   5 0.25036 0.31599   1
   7   6  -5 0.09128 0.19778   2
  -6  -6   5 10.4914 1.05945   1
  -6   6   5 11.1263 0.79730   1
   6   6  -5 10.6343 0.71413   2
  -5  -6   5 135.433 4.03268   1
  -5   6   5 137.007 3.75534   1
   5   6  -5 133.248 3.27184   2
   5   6  -5 134.721 4.42869   1
  -4  -6   5 96.5932 3.21135   1
   4   6  -5 93.9641 3.55197   1
  -4   6   5 96.6047 3.11824   1
   4   6  -5 91.3066 2.43620   2
  -3  -6   5 15.7989 1.19015   1
   3  -6  -5 14.7141 1.19947   1
   3   6  -5 14.6367 0.74928   2
   3   6  -5 15.9531 1.36881   1
  -3   6   5 16.2303 1.25261   1
  -2  -6   5 43.5086 2.00488   1
   2  -6  -5 42.6112 2.07469   1
  -2   6   5 41.9752 2.08767   1
   2   6  -5 41.1730 1.32580   2
   2   6  -5 41.1481 2.27621   1
   1  -6  -5 98.8536 3.65052   1
  -1  -6   5 98.4017 3.32105   1
  -1   6   5 98.3571 3.61518   1
   1   6  -5 99.0205 3.79845   1
   1   6  -5 99.5558 2.40470   2
   0  -6  -5 4.04314 0.93203   1
   0  -6   5 3.84553 0.67598   1
   0   6   5 3.11271 0.74004   1
   0   6  -5 3.61917 0.37313   2
   0   6  -5 4.72405 0.90735   1
  -1  -6  -5 64.7293 3.19067   1
   1  -6   5 62.9219 2.63975   1
  -1   6  -5 62.0924 3.04762   1
  -1   6  -5 65.7758 1.67303   2
   1   6   5 61.3251 2.94670   1
   2  -6   5 0.99694 0.80705   1
  -2  -6  -5 3.18500 1.04041   1
   2   6   5 1.14995 0.88525   1
  -2   6  -5 0.66539 0.54541   1
  -2   6  -5 1.98982 0.30795   2
  -3  -6  -5 11.5019 1.62198   1
  -3   6  -5 9.51529 1.47298   1
  -3   6  -5 13.2017 0.56047   2
   3   6   5 12.4254 1.56541   1
  -4  -6  -5 22.4330 2.20647   1
  -4   6  -5 21.3158 1.96119   1
  -5  -6  -5 0.47263 0.76527   1
  -5   6  -5 -0.4067 0.66202   1
  -6  -6  -5 20.9642 2.31977   1
  -6   6  -5 22.2955 2.06045   1
  -7  -6  -5 15.1390 2.04230   1
  -7   6  -5 10.9164 1.76492   1
  -8  -6  -5 16.0701 2.30754   1
  -8   6  -5 15.3125 2.08288   1
  -9  -6  -5 12.3763 2.01996   1
  -9   6  -5 17.3487 2.23487   1
 -10  -6  -5 -0.0262 1.40902   1
 -10   6  -5 -0.5659 1.34919   1
 -11  -6  -5 11.2049 2.18172   1
 -11   6  -5 13.4689 2.22333   1
 -12  -6  -5 67.2491 4.65766   1
 -12   6  -5 50.1253 4.33466   1
 -13  -6  -5 4.40169 2.19308   1
 -13   6  -5 4.39238 2.24483   1
 -14  -6  -5 39.2851 4.49520   1
 -14   6  -5 32.7272 4.85242   1
 -15  -6  -5 10.8768 3.16589   1
 -15   6  -5 10.7144 3.10312   1
  14   7  -5 0.92659 0.49327   2
  13   7  -5 57.9343 2.16931   2
  13   7  -5 63.5434 3.11714   1
  12   7  -5 4.37792 0.75008   2
  11   7  -5 22.9367 1.23823   2
  10   7  -5 12.0583 0.88002   2
  10   7  -5 9.85019 1.57983   1
   9   7  -5 10.9086 0.78179   2
   9   7  -5 10.0701 1.37341   1
  -8  -7   5 6.96064 0.95297   1
   8   7  -5 6.07362 0.62193   2
   8   7  -5 6.88435 1.18022   1
  -7  -7   5 80.8887 2.90392   1
   7   7  -5 78.3133 3.22512   1
   7   7  -5 78.8066 2.32864   2
  -7   7   5 79.8965 2.17774   1
  -6  -7   5 35.1191 1.81613   1
  -6   7   5 34.3891 1.43487   1
   6   7  -5 36.4439 2.09799   1
   6   7  -5 36.4183 1.36745   2
  -5  -7   5 78.4004 2.81617   1
   5   7  -5 77.9839 2.19549   2
  -5   7   5 78.7030 2.60022   1
   5   7  -5 74.0153 3.15380   1
  -4  -7   5 20.6526 1.36943   1
  -4   7   5 22.4909 1.43284   1
   4   7  -5 22.1279 1.66805   1
   4   7  -5 21.1881 0.95636   2
  -3  -7   5 126.637 3.90048   1
   3  -7  -5 126.722 3.71843   1
   3   7  -5 119.316 4.26220   1
  -3   7   5 122.065 3.95364   1
   3   7  -5 119.719 2.95141   2
  -2  -7   5 22.8302 1.41806   1
   2  -7  -5 23.7939 1.55604   1
  -2   7   5 20.0184 1.68840   1
   2   7  -5 22.1411 1.64932   1
   2   7  -5 21.5985 0.91977   2
   1  -7  -5 1.93709 0.63451   1
  -1  -7   5 2.35623 0.58376   1
   1   7  -5 2.57159 0.73204   1
  -1   7   5 0.91667 0.64404   1
   1   7  -5 1.54270 0.27887   2
   0  -7   5 6.09896 1.03936   1
   0  -7  -5 7.47959 1.20932   1
   0   7  -5 8.65953 1.24421   1
   0   7  -5 8.16981 0.50694   2
   0   7   5 8.03234 1.41918   1
   1  -7   5 29.4366 1.68111   1
  -1  -7  -5 33.1845 2.26264   1
   1   7   5 36.5989 2.37770   1
  -1   7  -5 32.3567 1.05254   2
  -1   7  -5 32.4747 2.10311   1
  -2  -7  -5 12.7584 1.62420   1
   2   7   5 16.0478 1.96808   1
  -2   7  -5 14.4389 1.58428   1
  -3  -7  -5 88.5145 4.06761   1
  -3   7  -5 83.4029 3.85086   1
  -3   7  -5 85.8312 1.99319   2
   3   7   5 83.8146 3.94382   1
  -4  -7  -5 75.7499 3.92593   1
  -4   7  -5 72.4549 1.70007   2
  -4   7  -5 71.8509 3.57973   1
  -5  -7  -5 151.569 6.01319   1
  -5   7  -5 151.746 5.72904   1
  -6  -7  -5 2.30843 1.14225   1
  -6   7  -5 1.15102 0.80915   1
  -7  -7  -5 83.3601 4.51607   1
  -7   7  -5 85.0608 4.26204   1
  -8  -7  -5 70.1790 4.25610   1
  -8   7  -5 64.2907 3.89209   1
  -9  -7  -5 0.63766 1.35931   1
  -9   7  -5 0.79268 1.16637   1
 -10  -7  -5 50.6409 3.93867   1
 -10   7  -5 50.1160 3.63454   1
 -11  -7  -5 2.72720 1.62433   1
 -11   7  -5 2.06398 1.59222   1
 -12  -7  -5 8.40975 2.18094   1
 -12   7  -5 5.98361 1.92222   1
 -13  -7  -5 2.26524 2.22135   1
 -13   7  -5 0.90804 2.45929   1
 -14  -7  -5 28.8415 4.74369   1
 -14   7  -5 26.9081 4.72986   1
 -15  -7  -5 7.68987 2.98036   1
 -15   7  -5 16.2086 3.34645   1
  14   8  -5 17.2150 1.17098   2
  13   8  -5 14.2759 1.10037   2
  13   8  -5 14.5327 2.14118   1
  12   8  -5 231.116 6.88463   1
  12   8  -5 232.761 5.60472   2
  11   8  -5 14.6324 1.75650   1
  11   8  -5 13.0679 0.93019   2
  10   8  -5 108.167 4.07928   1
  10   8  -5 106.490 3.06005   2
   9   8  -5 9.20800 0.76479   2
   9   8  -5 10.7177 1.38020   1
  -8  -8   5 71.9786 2.96709   1
   8   8  -5 74.3113 2.30642   2
   8   8  -5 78.3687 3.29195   1
  -7  -8   5 90.6441 3.23559   1
  -7   8   5 96.3830 2.49657   1
   7   8  -5 92.9627 2.62674   2
   7   8  -5 95.4236 3.75647   1
  -6  -8   5 -1.0640 0.60178   1
   6   8  -5 0.61567 0.55457   1
  -6   8   5 -0.3432 0.40479   1
   6   8  -5 -0.0032 0.15691   2
  -5  -8   5 86.8732 3.03165   1
   5   8  -5 78.3428 2.28812   2
   5   8  -5 82.2831 3.39849   1
  -5   8   5 83.6606 2.80158   1
  -4  -8   5 146.320 4.37008   1
   4   8  -5 144.629 4.87579   1
   4   8  -5 150.495 3.53481   2
  -4   8   5 148.083 4.35988   1
  -3  -8   5 72.2300 2.76526   1
   3  -8  -5 73.1058 2.58985   1
  -3   8   5 72.2529 2.91808   1
   3   8  -5 71.4084 3.17288   1
   3   8  -5 72.8574 2.05033   2
   2  -8  -5 7.97140 1.04466   1
  -2  -8   5 9.44233 1.06872   1
   2   8  -5 7.82692 0.55241   2
   2   8  -5 6.98617 1.12511   1
  -1  -8   5 31.5991 1.70555   1
   1  -8  -5 31.0750 1.91610   1
   1   8  -5 32.6790 1.16027   2
  -1   8   5 35.6237 2.16207   1
   1   8  -5 32.1803 2.16319   1
   0  -8  -5 0.63418 0.54871   1
   0  -8   5 -0.5907 0.68291   1
   0   8  -5 0.34924 0.49744   1
   0   8   5 0.30163 0.84559   1
   0   8  -5 0.41225 0.17549   2
  -1  -8  -5 32.2024 2.32895   1
  -1   8  -5 36.6110 2.35064   1
  -1   8  -5 34.7370 1.12218   2
   1   8   5 32.9705 2.37855   1
  -2  -8  -5 281.028 8.42795   1
  -2   8  -5 288.876 8.29565   1
  -2   8  -5 289.868 5.78291   2
   2   8   5 291.207 8.49483   1
  -3  -8  -5 359.025 10.1962   1
  -3   8  -5 364.259 9.94588   1
   3   8   5 351.088 10.0670   1
  -4  -8  -5 5.26497 1.27757   1
  -4   8  -5 6.15017 0.36454   2
  -4   8  -5 6.38529 1.21297   1
  -5  -8  -5 49.2309 3.29273   1
  -5   8  -5 50.5850 3.10807   1
  -5   8  -5 48.9892 1.21510   2
  -6  -8  -5 134.014 5.73636   1
  -6   8  -5 136.519 5.47322   1
  -7  -8  -5 10.6760 1.85262   1
  -7   8  -5 12.9332 1.81184   1
  -8  -8  -5 16.0930 2.46988   1
  -8   8  -5 14.7791 2.13015   1
  -9  -8  -5 31.6470 3.16092   1
  -9   8  -5 39.2994 3.13889   1
 -10  -8  -5 26.9713 3.21178   1
 -10   8  -5 28.5702 2.82887   1
 -11  -8  -5 14.8783 2.20099   1
 -11   8  -5 17.6451 3.15631   1
 -12  -8  -5 74.6385 4.85996   1
 -12   8  -5 66.1266 4.79189   1
 -13  -8  -5 16.2690 2.54663   1
 -13   8  -5 22.9421 3.15519   1
 -14  -8  -5 1.64715 2.65861   1
 -14   8  -5 6.52149 2.89009   1
 -15  -8  -5 9.68500 3.27041   1
 -15   8  -5 16.3343 3.45242   1
  15   9  -5 57.2010 2.26483   2
  13   9  -5 7.25351 0.89421   2
  13   9  -5 9.40275 1.55332   1
  12   9  -5 10.8435 1.93087   1
  12   9  -5 7.96461 0.86164   2
  11   9  -5 14.2840 0.95794   2
  11   9  -5 12.3086 1.68055   1
  10   9  -5 0.54976 0.75269   1
   9   9  -5 0.39593 0.25224   2
   9   9  -5 0.78008 0.68220   1
   8   9  -5 88.1525 2.59295   2
   8   9  -5 87.7597 3.64228   1
  -7  -9   5 7.93408 1.35953   1
   7   9  -5 5.55283 0.57610   2
   7   9  -5 7.55862 1.22658   1
  -7   9   5 5.37668 0.65108   1
  -6  -9   5 101.996 3.49858   1
   6   9  -5 103.314 2.81373   2
   6   9  -5 100.440 4.01620   1
  -6   9   5 107.905 3.11830   1
  -5  -9   5 78.9124 2.93788   1
  -5   9   5 81.5190 2.79533   1
   5   9  -5 78.1649 2.30323   2
   5   9  -5 79.3034 3.40628   1
   4  -9  -5 0.00096 0.38423   1
  -4  -9   5 0.04792 0.55308   1
   4   9  -5 0.35707 0.25256   2
   4   9  -5 0.27642 0.52316   1
  -4   9   5 1.25622 0.60913   1
   3  -9  -5 85.4502 2.87907   1
  -3  -9   5 80.5577 3.04172   1
   3   9  -5 84.7211 2.38349   2
   3   9  -5 87.3746 3.63045   1
  -3   9   5 92.4210 3.41794   1
  -2  -9   5 185.160 5.43005   1
   2  -9  -5 192.251 5.37721   1
  -2   9   5 194.761 5.94782   1
   2   9  -5 190.689 6.04762   1
   1  -9  -5 30.0903 1.92099   1
   1   9  -5 26.4460 1.93243   1
  -1   9   5 26.9687 2.09878   1
   0  -9  -5 0.43799 0.60507   1
   0   9   5 -0.6309 0.96272   1
   0   9  -5 1.30981 0.66173   1
  -1  -9  -5 378.461 10.0694   1
   1   9   5 377.478 10.3113   1
  -1   9  -5 377.882 10.1672   1
  -1   9  -5 386.876 7.62963   2
  -2  -9  -5 2.73836 0.86522   1
  -2   9  -5 3.55271 0.38466   2
   2   9   5 2.90747 1.27287   1
  -2   9  -5 3.12143 0.93933   1
  -3  -9  -5 151.204 5.70044   1
  -3   9  -5 153.522 5.59190   1
  -3   9  -5 152.408 3.30124   2
  -4  -9  -5 3.72581 1.03619   1
  -4   9  -5 2.62139 0.82856   1
  -5  -9  -5 18.3497 2.24260   1
  -5   9  -5 20.2720 2.01159   1
  -5   9  -5 20.5084 0.68864   2
  -6  -9  -5 32.1471 2.95386   1
  -6   9  -5 35.9425 2.70521   1
  -7  -9  -5 0.60890 1.03293   1
  -7   9  -5 2.17009 1.00152   1
  -8  -9  -5 1.92552 1.24773   1
  -8   9  -5 1.69918 1.11177   1
  -9  -9  -5 58.4135 4.12412   1
  -9   9  -5 60.6241 3.89686   1
 -10  -9  -5 52.7018 4.29515   1
 -11  -9  -5 28.2825 3.61188   1
 -11   9  -5 24.2909 3.53648   1
 -12  -9  -5 1.86710 2.08345   1
 -12   9  -5 1.90342 1.95045   1
 -13  -9  -5 0.09065 2.34363   1
 -13   9  -5 -1.3908 2.47091   1
 -14   9  -5 15.7331 3.11789   1
  15  10  -5 34.8443 1.71025   2
  14  10  -5 57.7515 2.28601   2
  13  10  -5 6.03481 0.87127   2
  13  10  -5 6.79246 1.47082   1
  12  10  -5 1.01457 0.36112   2
  12  10  -5 1.33813 1.13211   1
  11  10  -5 0.52178 0.90046   1
  11  10  -5 0.08513 0.33080   2
  10  10  -5 1.22239 0.81775   1
   9  10  -5 0.46149 0.25552   2
   9  10  -5 0.30664 0.77710   1
   8  10  -5 8.71130 0.73076   2
   8  10  -5 9.45669 1.45594   1
   7  10  -5 13.9341 1.56968   1
  -7  10   5 14.7864 0.95490   1
   7  10  -5 14.0440 0.87555   2
  -6  10   5 82.3165 2.73933   1
   6  10  -5 84.2199 3.66853   1
   6  10  -5 83.1837 2.47571   2
  -5  10   5 10.3321 1.19097   1
   5  10  -5 10.7403 1.43818   1
   5  10  -5 10.6858 0.77285   2
   4 -10  -5 197.975 4.75055   1
   4  10  -5 192.424 6.16709   1
  -4  10   5 198.094 5.64140   1
   3 -10  -5 28.6460 1.56407   1
  -3  10   5 28.7915 1.98267   1
   3  10  -5 27.5539 2.03438   1
   2 -10  -5 45.0864 2.17427   1
  -2  10   5 45.8067 2.63311   1
   2  10  -5 40.9813 2.49134   1
   1 -10  -5 0.42254 0.58466   1
  -1  10   5 -0.0146 0.91341   1
   1  10  -5 0.62521 0.62051   1
   0 -10  -5 7.76389 1.26894   1
   0  10  -5 5.16525 1.14129   1
   0  10   5 7.88323 1.34245   1
  -1 -10  -5 0.73625 0.75283   1
  -1  10  -5 0.89353 0.64367   1
   1  10   5 -1.3669 1.14086   1
  -2 -10  -5 3.69511 0.88862   1
   2  10   5 4.58277 1.44341   1
  -2  10  -5 3.58718 0.92889   1
  -3 -10  -5 11.0693 1.67672   1
  -3  10  -5 11.6430 0.64194   2
  -3  10  -5 10.1668 1.60500   1
  -4 -10  -5 5.07480 1.13534   1
  -4  10  -5 5.02756 0.40314   2
  -4  10  -5 4.65125 1.02232   1
  -5 -10  -5 73.2007 3.93068   1
  -5  10  -5 54.4085 1.61427   2
  -5  10  -5 68.3027 3.59765   1
  -6 -10  -5 0.50609 1.00705   1
  -6  10  -5 -0.4881 0.91139   1
  -7 -10  -5 3.74073 1.25030   1
  -7  10  -5 1.96441 1.07698   1
  -8 -10  -5 2.73968 1.39465   1
  -8  10  -5 3.62714 1.15881   1
  -9 -10  -5 -1.5747 1.47143   1
  -9  10  -5 0.20211 1.35550   1
 -10  10  -5 2.19709 1.53335   1
 -11 -10  -5 3.58037 1.88647   1
 -11  10  -5 -0.8119 1.77682   1
 -12 -10  -5 13.9225 2.29968   1
 -12  10  -5 11.2680 2.19942   1
 -13 -10  -5 6.23103 2.36970   1
 -13  10  -5 -1.2609 2.57091   1
 -14 -10  -5 1.89532 2.99705   1
 -14  10  -5 8.58400 3.45191   1
  16  11  -5 51.4335 2.22698   2
  15  11  -5 1.52015 0.61314   2
  14  11  -5 80.3134 2.77599   2
  13  11  -5 21.6135 2.67645   1
  12  11  -5 15.0420 2.18986   1
  12  11  -5 14.4048 1.04757   2
  11  11  -5 20.7207 2.19694   1
  11  11  -5 18.8069 1.17082   2
  10  11  -5 1.55306 0.94096   1
  10  11  -5 0.66819 0.28868   2
   9  11  -5 32.7688 1.45810   2
   9  11  -5 31.9592 2.30833   1
   8  11  -5 86.3399 3.81367   1
   8  11  -5 83.5192 2.58136   2
   7  11  -5 8.66882 1.45808   1
   7  11  -5 10.4306 0.76623   2
  -7  11   5 9.19522 0.98674   1
  -6  11   5 7.07913 1.01189   1
   6  11  -5 8.13644 0.71613   2
   6  11  -5 8.47661 1.42282   1
   5  11  -5 12.6867 1.61109   1
  -5  11   5 12.8742 1.35248   1
   4  11  -5 40.3793 2.50870   1
  -4  11   5 41.7887 2.33302   1
   3 -11  -5 87.4536 2.95004   1
   3  11  -5 84.7824 3.79148   1
  -3  11   5 86.5627 3.62593   1
   2 -11  -5 33.7535 1.88932   1
  -2  11   5 29.8137 2.30186   1
   1 -11  -5 202.249 5.96617   1
   1  11  -5 205.707 6.60719   1
  -1  11   5 206.099 6.63607   1
   0  11   5 32.5646 2.77371   1
   0  11  -5 34.8410 2.31133   1
  -1 -11  -5 243.329 7.38378   1
   1  11   5 245.270 7.86357   1
  -1  11  -5 250.166 7.67772   1
  -2 -11  -5 294.040 8.57433   1
  -2  11  -5 293.838 8.70545   1
   2  11   5 282.122 8.93331   1
  -3 -11  -5 20.4140 2.14614   1
  -3  11  -5 21.8103 1.93137   1
  -4 -11  -5 84.9179 4.30416   1
  -4  11  -5 87.3656 4.10091   1
  -4  11  -5 88.6777 2.18807   2
  -5 -11  -5 2.17561 1.01419   1
  -5  11  -5 3.77301 0.40729   2
  -5  11  -5 2.69498 1.04622   1
  -6 -11  -5 12.9178 2.11095   1
  -6  11  -5 11.8655 1.84164   1
  -6  11  -5 10.4996 0.50876   2
  -7 -11  -5 84.9340 4.68380   1
  -7  11  -5 89.5626 4.54096   1
  -8 -11  -5 44.0858 3.49703   1
  -8  11  -5 39.4008 3.13762   1
  -9 -11  -5 17.1398 2.81926   1
 -10 -11  -5 13.5445 2.46535   1
 -10  11  -5 14.6319 2.09772   1
 -11 -11  -5 2.74843 1.88224   1
 -11  11  -5 1.40403 1.87397   1
 -12 -11  -5 1.57167 2.14248   1
 -12  11  -5 6.56475 2.35265   1
 -13 -11  -5 3.79782 2.68839   1
 -13  11  -5 1.82765 2.64588   1
 -14 -11  -5 1.72422 3.07638   1
 -14  11  -5 2.38704 3.43567   1
  16  12  -5 8.23901 1.38512   2
  15  12  -5 -0.7677 0.64039   2
  14  12  -5 30.8540 1.64229   2
  13  12  -5 6.46650 0.88206   2
  13  12  -5 6.74464 1.61598   1
  12  12  -5 39.9962 2.95743   1
  12  12  -5 38.0233 1.76807   2
  11  12  -5 27.1119 1.38529   2
  11  12  -5 28.4683 2.48399   1
  10  12  -5 1.14722 0.31222   2
  10  12  -5 1.52698 1.00220   1
   9  12  -5 8.62816 0.72867   2
   9  12  -5 6.47232 1.30716   1
   8  12  -5 12.4203 1.70612   1
   8  12  -5 14.7743 0.95548   2
  -7  12   5 20.8680 0.92633   1
   7  12  -5 23.8296 2.03063   1
   7  12  -5 21.2387 1.17791   2
  -7  12   5 22.5070 1.36017   1
  -6  12   5 2.62223 0.76927   1
   6  12  -5 2.90095 0.89608   1
  -5  12   5 28.2354 1.96557   1
   5  12  -5 27.7438 2.21061   1
  -4  12   5 475.090 11.6250   1
   4  12  -5 491.048 12.3923   1
   3 -12  -5 0.46500 0.54383   1
   3  12  -5 0.48021 0.67671   1
   2 -12  -5 265.332 7.00178   1
  -2  12   5 269.056 7.86939   1
   1 -12  -5 27.0706 1.89786   1
   1  12  -5 30.4485 2.31372   1
  -1  12   5 30.2991 2.64527   1
   0  12  -5 3.50842 0.97887   1
   0  12   5 4.39854 1.35549   1
  -1 -12  -5 3.17492 0.97359   1
   1  12   5 2.31962 1.47003   1
  -2 -12  -5 21.0947 2.12486   1
  -2  12  -5 21.5912 2.05456   1
  -3 -12  -5 73.3302 3.75097   1
  -3  12  -5 71.0258 3.67931   1
  -4 -12  -5 2.56011 1.09885   1
  -4  12  -5 2.34908 0.83804   1
  -5 -12  -5 50.8132 3.44738   1
  -5  12  -5 52.3713 1.47402   2
  -5  12  -5 51.3303 3.26543   1
  -6 -12  -5 16.2805 2.33011   1
  -6  12  -5 14.7381 2.14969   1
  -7 -12  -5 -0.1563 1.40540   1
  -7  12  -5 -0.4008 1.18219   1
  -8 -12  -5 5.68309 1.52257   1
  -8  12  -5 5.51494 1.42918   1
  -9 -12  -5 23.1991 3.18331   1
  -9  12  -5 27.6461 2.88057   1
 -10 -12  -5 72.1634 4.71211   1
 -10  12  -5 67.8547 4.42800   1
 -11 -12  -5 38.8992 4.23664   1
 -11  12  -5 44.1148 3.91102   1
 -12 -12  -5 16.5711 2.71964   1
 -12  12  -5 10.3408 2.43063   1
 -13 -12  -5 6.42792 2.81119   1
 -13  12  -5 1.48864 2.83952   1
 -14 -12  -5 8.06502 3.50383   1
 -14  12  -5 11.1234 3.71267   1
  17  13  -5 8.86402 1.22833   2
  16  13  -5 5.57153 0.88810   2
  15  13  -5 5.69930 0.81574   2
  14  13  -5 17.5691 1.38218   2
  13  13  -5 3.55371 1.61128   1
  13  13  -5 3.66582 0.67051   2
  12  13  -5 7.02388 1.57593   1
  12  13  -5 7.82774 0.87608   2
  11  13  -5 0.88055 0.38955   2
  11  13  -5 0.87113 1.23234   1
  10  13  -5 13.7720 2.11738   1
  10  13  -5 11.5983 0.93614   2
   9  13  -5 0.02135 0.96747   1
   9  13  -5 0.70747 0.30062   2
   8  13  -5 0.98170 0.33361   2
   8  13  -5 1.72561 1.03505   1
  -7  13   5 4.68952 0.59694   1
  -7  13   5 4.19409 0.79498   1
   7  13  -5 3.73137 1.00167   1
  -6  13   5 12.6211 1.53247   1
   6  13  -5 10.9716 1.70588   1
  -5  13   5 0.36319 0.93110   1
   5  13  -5 0.77750 0.77237   1
  -4  13   5 35.3313 2.50299   1
   4  13  -5 32.1615 2.40183   1
  -3  13   5 18.7148 2.22441   1
   3  13  -5 14.0891 1.62730   1
   2 -13  -5 15.2663 1.48674   1
   2  13  -5 16.3247 1.78666   1
  -2  13   5 14.8418 2.29254   1
   1 -13  -5 21.6517 1.74897   1
  -1  13   5 22.4885 2.63608   1
   1  13  -5 21.0068 2.00031   1
   0 -13  -5 5.17892 1.13121   1
   0  13  -5 8.64985 1.40349   1
   0  13   5 4.41699 1.55558   1
  -1 -13  -5 10.7134 1.57769   1
  -1  13  -5 10.5956 1.58224   1
   1  13   5 11.2492 2.10437   1
  -2 -13  -5 22.3446 2.13559   1
  -2  13  -5 22.2167 1.97019   1
  -3 -13  -5 119.056 5.10025   1
  -3  13  -5 114.192 4.87283   1
  -4 -13  -5 33.9559 2.78781   1
  -4  13  -5 36.6833 2.60550   1
  -5 -13  -5 3.11844 1.17031   1
  -5  13  -5 3.03509 1.10547   1
  -6 -13  -5 39.5088 3.12611   1
  -6  13  -5 39.7068 1.18163   2
  -6  13  -5 34.4629 2.81981   1
  -7 -13  -5 -1.5440 1.33453   1
  -7  13  -5 0.24859 0.26533   2
  -7  13  -5 -2.0265 1.28836   1
  -8 -13  -5 17.6167 2.69299   1
  -9  13  -5 25.6030 2.89851   1
 -10 -13  -5 1.30139 1.97375   1
 -10  13  -5 1.25632 1.86769   1
 -11 -13  -5 9.00023 2.29544   1
 -11  13  -5 9.20326 2.16610   1
 -12 -13  -5 7.92077 2.68821   1
 -12  13  -5 1.73423 2.50603   1
 -13 -13  -5 55.4807 5.67661   1
 -13  13  -5 56.1815 5.62901   1
  16  14  -5 -1.2498 0.92712   2
  15  14  -5 28.1526 1.79983   2
  14  14  -5 36.5105 1.82348   2
  13  14  -5 43.6630 2.00674   2
  13  14  -5 47.9351 3.71643   1
  12  14  -5 31.7456 1.58154   2
  12  14  -5 34.5165 3.23562   1
  11  14  -5 15.4575 2.62396   1
  10  14  -5 38.4729 2.97736   1
  10  14  -5 38.3982 1.69644   2
   9  14  -5 228.134 5.62955   2
   9  14  -5 228.136 7.49238   1
   8  14  -5 0.90552 0.95229   1
   8  14  -5 1.01166 0.36965   2
  -7  14   5 23.8062 1.13021   1
   7  14  -5 25.2491 2.26426   1
  -7  14   5 25.0663 1.76649   1
   6  14  -5 -1.5005 0.79422   1
  -6  14   5 -0.7060 0.93940   1
  -6  14   5 0.27423 0.37565   1
  -5  14   5 1.30316 1.07482   1
   5  14  -5 -0.0884 0.86158   1
  -4  14   5 3.00573 1.22506   1
   4  14  -5 -1.0573 0.83558   1
   3  14  -5 10.5932 1.60419   1
  -3  14   5 7.10686 1.52947   1
   2 -14  -5 81.8341 3.21505   1
   2  14  -5 78.5016 3.88321   1
  -2  14   5 76.9090 4.13814   1
   1 -14  -5 15.4042 1.68697   1
  -1  14   5 10.2558 1.94576   1
   1  14  -5 13.7261 1.68869   1
   0 -14  -5 148.357 5.14190   1
   0  14   5 132.416 5.86948   1
   0  14  -5 147.808 5.64576   1
  -1 -14  -5 50.2486 3.01241   1
  -1  14  -5 52.0309 3.12905   1
  -2 -14  -5 0.91671 0.93131   1
  -2  14  -5 0.62047 0.82638   1
  -3 -14  -5 78.4747 4.05284   1
  -3  14  -5 78.5163 4.02562   1
  -4 -14  -5 0.08697 1.05555   1
  -4  14  -5 0.86453 0.99406   1
  -5 -14  -5 22.7458 2.58477   1
  -5  14  -5 22.5410 2.36719   1
  -6 -14  -5 9.76549 1.91158   1
  -6  14  -5 7.28155 1.43325   1
  -7 -14  -5 14.3289 2.31618   1
  -7  14  -5 13.5106 1.99919   1
  -7  14  -5 11.3073 0.65156   2
  -8 -14  -5 27.5509 3.23406   1
  -8  14  -5 33.0593 3.05767   1
  -9 -14  -5 10.0159 2.08434   1
  -9  14  -5 16.2297 2.89863   1
 -10 -14  -5 45.8255 4.15151   1
 -10  14  -5 37.9096 3.78472   1
 -11 -14  -5 14.0321 2.39954   1
 -11  14  -5 17.5483 2.52858   1
 -12 -14  -5 0.37832 2.71876   1
 -12  14  -5 -4.8753 2.69141   1
 -13 -14  -5 0.15140 3.13419   1
 -13  14  -5 -2.8227 3.17130   1
  15  15  -5 3.92355 0.90196   2
  14  15  -5 1.13772 0.66246   2
  13  15  -5 24.0925 3.38987   1
  13  15  -5 23.4058 1.47283   2
  12  15  -5 2.98486 1.70503   1
  12  15  -5 1.56923 0.48893   2
  11  15  -5 8.62520 0.91389   2
  11  15  -5 9.45950 1.84560   1
  10  15  -5 52.2814 3.52634   1
   9  15  -5 127.598 5.33243   1
   9  15  -5 121.228 3.65671   2
  -8  15   5 0.34888 0.41768   1
   8  15  -5 1.44852 1.03623   1
  -7  15   5 1.05788 1.00312   1
   7  15  -5 0.81421 1.06074   1
   6  15  -5 39.4899 2.80509   1
  -6  15   5 38.4330 1.60411   1
  -6  15   5 34.4005 2.46062   1
   5  15  -5 64.7358 3.60546   1
  -5  15   5 72.6512 3.51457   1
  -5  15   5 68.2301 2.43737   1
   4  15  -5 152.099 5.91307   1
   3  15  -5 210.147 7.10298   1
  -3  15   5 204.045 6.96532   1
   2  15  -5 5.95635 1.27048   1
  -2  15   5 4.11887 1.71347   1
   1 -15  -5 49.8232 2.70423   1
   1  15  -5 47.4761 3.05274   1
  -1  15   5 42.2660 3.76276   1
   0 -15  -5 -0.9986 0.91559   1
   0  15  -5 0.52154 0.88688   1
   0  15   5 -3.6532 2.02960   1
  -1 -15  -5 2.15913 1.01567   1
  -1  15  -5 2.98138 0.95578   1
  -2 -15  -5 40.3363 2.86842   1
  -2  15  -5 39.5306 2.92215   1
  -3 -15  -5 5.17369 1.49419   1
  -3  15  -5 5.19629 1.26235   1
  -4 -15  -5 36.9369 3.06272   1
  -4  15  -5 38.6293 2.75425   1
  -5 -15  -5 13.7268 2.22564   1
  -5  15  -5 13.6667 2.13199   1
  -6 -15  -5 33.4651 3.16015   1
  -6  15  -5 36.3861 3.02687   1
  -7 -15  -5 32.8746 3.28209   1
  -7  15  -5 33.8640 1.12713   2
  -7  15  -5 28.7554 2.96764   1
  -8  15  -5 26.1103 3.17528   1
  -9 -15  -5 12.4559 2.25579   1
  -9  15  -5 10.7843 1.98365   1
 -10 -15  -5 7.27545 2.25698   1
 -10  15  -5 4.36150 2.03327   1
 -11 -15  -5 13.1083 2.71677   1
 -11  15  -5 15.2162 2.60210   1
 -12 -15  -5 53.7928 5.70716   1
 -12  15  -5 44.9319 5.10160   1
  15  16  -5 1.48786 0.92909   2
  14  16  -5 2.78874 0.74226   2
  13  16  -5 1.81428 0.64367   2
  13  16  -5 0.45262 2.11659   1
  12  16  -5 4.90788 1.98703   1
  12  16  -5 3.82754 0.55348   2
  11  16  -5 0.51362 0.49033   2
  11  16  -5 0.79708 1.55144   1
  10  16  -5 5.37836 0.81452   2
  10  16  -5 3.83624 1.56839   1
   9  16  -5 0.36989 1.22428   1
  -8  16   5 6.83458 0.84546   1
  -8  16   5 5.49329 0.98976   1
   8  16  -5 6.60172 1.39398   1
  -7  16   5 0.12768 0.46426   1
   7  16  -5 -0.6206 1.03255   1
  -6  16   5 4.61137 0.71504   1
   6  16  -5 3.45795 1.27072   1
  -5  16   5 28.8943 1.51190   1
   5  16  -5 25.7074 2.40228   1
   4  16  -5 40.1125 3.01065   1
  -4  16   5 44.3565 2.01904   1
   3  16  -5 11.7687 1.84947   1
   2  16  -5 10.1244 1.77772   1
   1  16  -5 0.68796 0.76044   1
   0 -16  -5 6.84558 1.23949   1
   0  16  -5 4.30356 0.99869   1
  -1 -16  -5 11.7854 2.03336   1
  -1  16  -5 16.9160 1.92944   1
  -2 -16  -5 15.0611 2.16544   1
  -2  16  -5 11.0426 1.96776   1
  -3 -16  -5 1.67140 1.27724   1
  -3  16  -5 0.27367 1.00853   1
  -4 -16  -5 0.52404 1.37117   1
  -4  16  -5 0.41698 1.17360   1
  -5 -16  -5 10.2784 2.01456   1
  -5  16  -5 7.39216 1.50979   1
  -6 -16  -5 5.70891 1.68269   1
  -6  16  -5 5.78223 1.50648   1
  -7 -16  -5 40.4732 3.80345   1
  -7  16  -5 36.2223 3.37607   1
  -8 -16  -5 17.9829 2.66880   1
  -8  16  -5 16.1623 2.27565   1
  -9 -16  -5 1.24266 2.12066   1
  -9  16  -5 1.07505 2.07753   1
 -10 -16  -5 2.12124 2.46307   1
 -10  16  -5 0.64266 2.13907   1
 -11 -16  -5 -1.1081 2.87571   1
 -11  16  -5 0.74264 2.52931   1
 -12 -16  -5 19.3539 3.57889   1
 -12  16  -5 11.5779 3.27438   1
  15  17  -5 5.26717 1.02603   2
  14  17  -5 1.41726 0.81535   2
  13  17  -5 9.08228 1.18041   2
  13  17  -5 8.94837 2.54783   1
  12  17  -5 0.57309 0.55693   2
  11  17  -5 19.9289 1.25896   2
  11  17  -5 18.9418 3.34045   1
  10  17  -5 108.844 5.25926   1
  10  17  -5 107.857 3.42624   2
   9  17  -5 8.17941 0.96151   2
   9  17  -5 10.6754 1.70927   1
  -8  17   5 61.0460 2.07183   1
   8  17  -5 60.6768 3.78945   1
   7  17  -5 35.6887 2.90731   1
  -7  17   5 30.2021 1.56135   1
  -6  17   5 20.5089 1.33397   1
   6  17  -5 20.0027 2.40017   1
  -5  17   5 6.22933 0.96276   1
   5  17  -5 4.60968 1.30490   1
  -4  17   5 0.23333 0.51287   1
  -3  17   5 6.40603 0.98259   1
   3  17  -5 5.97591 1.38048   1
   2  17  -5 3.08327 1.08609   1
   1  17  -5 50.9179 3.24538   1
   0  17  -5 18.2069 2.34985   1
  -1 -17  -5 0.54458 1.16149   1
  -1  17  -5 0.13347 0.91090   1
  -2 -17  -5 49.3873 3.38641   1
  -2  17  -5 47.3268 3.39040   1
  -3 -17  -5 4.18712 1.47656   1
  -3  17  -5 8.67937 1.70509   1
  -4 -17  -5 106.408 5.24375   1
  -5 -17  -5 7.31071 1.78381   1
  -5  17  -5 8.75910 1.55256   1
  -6 -17  -5 1.47726 1.71969   1
  -6  17  -5 0.75985 1.40110   1
  -7 -17  -5 4.51739 1.98913   1
  -7  17  -5 2.16045 1.62396   1
  -8 -17  -5 21.8990 3.91247   1
  -8  17  -5 22.2771 2.79622   1
  -9 -17  -5 33.8099 4.35966   1
  -9  17  -5 29.7965 4.30984   1
 -10 -17  -5 30.0399 4.86161   1
 -10  17  -5 27.9982 4.18358   1
 -11 -17  -5 2.56684 3.19219   1
 -11  17  -5 -4.9319 2.82031   1
  14  18  -5 0.15272 0.88395   2
  13  18  -5 5.88170 0.82166   2
  12  18  -5 36.9527 4.17305   1
  12  18  -5 30.6649 1.69025   2
  11  18  -5 9.86950 2.10269   1
  11  18  -5 7.44397 0.97683   2
  10  18  -5 59.6531 2.37286   2
   9  18  -5 11.1767 1.81163   1
   8  18  -5 19.5503 2.68764   1
  -8  18   5 17.1702 1.30966   1
   7  18  -5 37.7673 3.11047   1
  -7  18   5 31.2553 1.71503   1
   6  18  -5 13.3072 2.37423   1
  -6  18   5 11.2251 1.20410   1
  -5  18   5 225.758 5.99552   1
   5  18  -5 229.384 8.07110   1
   4  18  -5 35.3097 3.10420   1
  -4  18   5 42.7383 2.08523   1
  -3  18   5 84.5071 3.21928   1
   3  18  -5 83.2632 4.37279   1
   2  18  -5 4.22720 1.33264   1
  -2  18   5 3.43073 0.86966   1
   1  18  -5 2.00996 1.08497   1
   0  18  -5 2.79805 1.23720   1
  -1  18  -5 0.23620 1.07873   1
  -2 -18  -5 14.8577 2.07359   1
  -2  18  -5 13.9201 2.47306   1
  -3 -18  -5 2.34387 1.52153   1
  -4 -18  -5 11.3180 2.09424   1
  -4  18  -5 11.9970 1.87895   1
  -5 -18  -5 -1.0145 1.76973   1
  -5  18  -5 5.37029 1.46833   1
  -6 -18  -5 14.3896 2.70040   1
  -6  18  -5 13.1209 1.89275   1
  -7 -18  -5 20.0111 2.86255   1
  -7  18  -5 20.6110 3.15479   1
  -8 -18  -5 52.5172 4.62519   1
  -8  18  -5 43.1174 4.20862   1
  -9 -18  -5 28.1479 4.62038   1
  -9  18  -5 31.2378 4.46663   1
 -10 -18  -5 35.9732 4.52645   1
 -10  18  -5 41.1348 4.77121   1
 -11 -18  -5 -1.3135 3.46530   1
  11  18   5 3.80827 2.15994   1
 -11  18  -5 0.85326 3.15052   1
  13  19  -5 2.11293 0.76095   2
  12  19  -5 1.79666 2.57246   1
  11  19  -5 1.66679 2.25033   1
  11  19  -5 0.52965 0.61130   2
  10  19  -5 1.97758 1.94197   1
   9  19  -5 18.6891 3.12240   1
  -8  19   5 9.07241 1.34448   1
   8  19  -5 6.66477 1.66453   1
  -7  19   5 11.6670 1.34487   1
  -6  19   5 0.49082 0.67159   1
  -5  19   5 0.30218 0.65797   1
   5  19  -5 0.13137 1.28999   1
  -4  19   5 50.4099 2.32290   1
   4  19  -5 43.8864 3.47970   1
  -3  19   5 4.71295 0.93279   1
   3  19  -5 5.38895 1.34800   1
   2  19  -5 26.7323 2.70163   1
  -2  19   5 25.9198 1.83283   1
   1  19  -5 1.82685 1.26604   1
  -1  19   5 4.61274 0.82085   1
  -1  19  -5 27.6786 2.66492   1
  -2  19  -5 0.78279 1.30561   1
  -3 -19  -5 81.3589 4.64321   1
  -3  19  -5 89.5823 4.65075   1
  -4 -19  -5 3.10360 1.89026   1
  -4  19  -5 4.92523 1.57907   1
  -5 -19  -5 1.03933 1.87506   1
  -5  19  -5 2.41631 1.52200   1
  -6 -19  -5 -1.6225 2.16045   1
  -6  19  -5 2.03132 1.76896   1
  -7 -19  -5 2.13890 2.44258   1
  -7  19  -5 9.26762 2.13361   1
  -8 -19  -5 10.4330 2.83817   1
  -8  19  -5 9.93545 2.43939   1
  -9 -19  -5 7.49403 3.09371   1
  -9  19  -5 10.8416 2.71047   1
   9  19   5 7.74866 1.84076   1
 -10 -19  -5 10.1574 3.67954   1
  10  19   5 20.3535 3.38755   1
 -10  19  -5 31.6715 5.01314   1
  12  20  -5 1.98555 2.93033   1
  11  20  -5 8.46684 1.17834   2
  11  20  -5 4.86613 2.44630   1
  10  20  -5 0.82976 2.13207   1
   9  20  -5 16.0454 2.45460   1
   8  20  -5 0.93896 1.77595   1
  -8  20   5 1.76924 0.93519   1
   7  20  -5 42.9299 3.70482   1
  -7  20   5 39.4224 2.14056   1
   6  20  -5 4.21356 1.71420   1
  -6  20   5 4.22079 0.93903   1
   5  20  -5 0.86157 1.52766   1
  -5  20   5 0.50289 0.78769   1
  -4  20   5 18.0545 1.62522   1
   4  20  -5 17.8314 2.45572   1
   3  20  -5 4.85600 1.52349   1
   2  20  -5 20.6669 2.71082   1
   1  20  -5 6.79558 1.62308   1
  -1  20   5 6.12414 1.03825   1
   0  20  -5 -1.8194 1.39808   1
  -1  20  -5 39.6568 3.10919   1
   1  20   5 33.2343 2.27841   1
  -2  20  -5 1.65416 1.47298   1
   2  20   5 2.31847 0.89608   1
   3  20   5 42.7251 2.71088   1
  -3  20  -5 45.2388 3.55285   1
  -4 -20  -5 5.12934 2.12076   1
   4  20   5 1.28205 0.98136   1
  -4  20  -5 2.96202 1.67281   1
  -5 -20  -5 14.4023 2.47695   1
  -5  20  -5 13.8153 1.94120   1
   5  20   5 15.9272 2.00607   1
  -6 -20  -5 11.8530 2.79347   1
  -6  20  -5 14.2734 2.20396   1
   6  20   5 15.5908 2.25189   1
  -7 -20  -5 5.45889 2.72224   1
  -7  20  -5 6.23402 2.13768   1
   7  20   5 3.43387 1.41752   1
  -8 -20  -5 2.33484 3.03417   1
  -8  20  -5 -2.2943 2.47303   1
   8  20   5 1.52798 1.46807   1
  -9 -20  -5 10.0349 3.46746   1
  -9  20  -5 10.1229 3.00475   1
  12  21  -5 13.6864 3.47717   1
  12  21  -5 10.3049 1.58776   2
  11  21  -5 17.3523 1.49283   2
  11  21  -5 19.5933 3.16460   1
  10  21  -5 5.91485 0.91816   2
  10  21  -5 7.67400 2.56564   1
   9  21  -5 4.98050 2.10449   1
  -8  21   5 15.7107 2.00869   1
   8  21  -5 16.7523 2.39660   1
   7  21  -5 2.16508 1.86447   1
   6  21  -5 73.5488 4.65478   1
  -5  21   5 18.3486 1.69315   1
   5  21  -5 20.9533 2.84119   1
   4  21  -5 51.9544 3.96643   1
  -4  21   5 43.4958 2.40089   1
   3  21  -5 27.3838 3.07204   1
  -3  21   5 24.7444 1.90110   1
  -2  21   5 48.9059 2.60440   1
   2  21  -5 50.0998 3.82758   1
   1  21  -5 66.2884 4.13230   1
  -1  21   5 70.5377 3.21237   1
   0  21  -5 23.5706 3.14748   1
   0  21   5 32.7222 2.25631   1
  -1  21  -5 3.36412 1.52961   1
  -2  21  -5 19.6770 3.04001   1
   2  21   5 13.2745 1.90564   1
   3  21   5 -0.4783 0.95256   1
  -3  21  -5 1.93444 1.71192   1
  -4  21  -5 14.8085 2.30480   1
   4  21   5 12.3050 1.59609   1
   5  21   5 5.68879 1.26216   1
  -5  21  -5 9.98920 1.88156   1
   6  21   5 17.2137 2.45974   1
  -6  21  -5 19.3500 2.60634   1
  -7 -21  -5 7.91172 3.10500   1
  -7  21  -5 7.94794 2.42966   1
  -8 -21  -5 39.1980 6.52902   1
   8  21   5 35.9739 3.51400   1
  -8  21  -5 30.2191 4.95408   1
  11  22  -5 2.45087 3.21527   1
  10  22  -5 4.63424 2.79238   1
   9  22  -5 2.64587 2.57863   1
   8  22  -5 -3.0554 2.30501   1
  -7  22   5 0.34256 1.14253   1
   7  22  -5 2.77254 2.09221   1
  -6  22   5 6.61313 1.16619   1
   6  22  -5 3.02313 2.03466   1
   5  22  -5 -2.0791 1.95576   1
  -4  22   5 3.29259 1.03337   1
   4  22  -5 4.23922 1.80501   1
  -3  22   5 1.71294 0.97558   1
   3  22  -5 0.33536 1.76841   1
   2  22  -5 13.4500 2.00631   1
  -2  22   5 14.7981 1.76313   1
   1  22  -5 10.3876 1.95131   1
  -1  22   5 9.97758 1.70310   1
   0  22  -5 1.93936 1.78963   1
   0  22   5 3.08122 1.05347   1
  -1  22  -5 11.4723 1.83405   1
   1  22   5 8.83925 1.44621   1
   2  22   5 15.0499 1.98929   1
  -3  22  -5 10.4226 2.28356   1
   3  22   5 13.9737 2.15668   1
   4  22   5 -1.5154 1.30876   1
  -4  22  -5 -0.1426 2.13465   1
  -5  22  -5 1.21987 2.14853   1
   5  22   5 1.36257 1.43318   1
   6  22   5 59.0187 3.78678   1
  -6  22  -5 64.4080 4.99487   1
   7  22   5 4.53222 1.77325   1
  -7  22  -5 5.51384 2.66206   1
   9  23  -5 9.25370 2.99946   1
   8  23  -5 19.7675 2.97663   1
  -7  23   5 3.16389 1.36311   1
   7  23  -5 0.63164 2.52722   1
   6  23  -5 14.0530 2.69867   1
  -6  23   5 13.7428 2.23739   1
   5  23  -5 8.94345 2.20100   1
   4  23  -5 7.65299 2.13303   1
  -4  23   5 6.25485 1.26349   1
   3  23  -5 11.3439 2.15488   1
  -3  23   5 12.2785 1.99087   1
  -2  23   5 6.27048 1.22891   1
   2  23  -5 7.40223 1.95947   1
  -1  23   5 27.7591 2.35583   1
   1  23  -5 28.5015 3.74359   1
   0  23  -5 2.89524 2.05479   1
   0  23   5 -1.9394 1.14191   1
   1  23   5 0.12935 1.17262   1
  -1  23  -5 0.22678 1.93838   1
   2  23   5 2.18596 1.29010   1
  -2  23  -5 -2.0716 2.17998   1
   3  23   5 -0.3476 1.36577   1
  -3  23  -5 -2.7943 2.18765   1
   4  23   5 1.31956 1.52994   1
  -4  23  -5 -1.1375 2.40927   1
   5  23   5 17.2424 2.87860   1
  -5  23  -5 22.6013 3.03864   1
  -6  23  -5 1.49063 2.74347   1
   6  23   5 1.96927 1.82473   1
   8  24  -5 16.5472 3.44498   1
  -7  24   5 60.1274 3.86624   1
   7  24  -5 57.9689 5.99810   1
   6  24  -5 25.1001 3.28662   1
  -6  24   5 16.5934 2.58833   1
  -5  24   5 10.4880 1.51463   1
   5  24  -5 13.7866 2.54217   1
  -4  24   5 4.09461 1.43491   1
   4  24  -5 7.32011 2.44325   1
   3  24  -5 11.0411 2.65163   1
  -3  24   5 9.32271 1.46733   1
  -2  24   5 19.7409 2.34370   1
   2  24  -5 28.3908 4.02824   1
   1  24  -5 1.42811 2.38851   1
   0  24  -5 2.21395 2.33054   1
   0  24   5 4.53900 1.38477   1
   1  24   5 12.6529 1.77805   1
  -1  24  -5 14.3833 2.52132   1
   2  24   5 4.16417 1.45876   1
  -2  24  -5 3.87715 2.51444   1
   3  24   5 11.0450 1.71603   1
  -3  24  -5 11.9138 2.66409   1
  -4  24  -5 10.2073 2.92268   1
   4  24   5 8.10090 1.74404   1
  -6  25   5 20.0041 3.08319   1
   5  25  -5 7.47777 2.82376   1
  -5  25   5 -1.1044 1.74105   1
   4  25  -5 8.12768 2.82041   1
  -4  25   5 0.01705 1.72873   1
  -3  25   5 2.17666 1.49939   1
   3  25  -5 5.51389 2.60678   1
  -2  25   5 5.20283 1.59305   1
   2  25  -5 3.73277 2.59873   1
  -1  25   5 -1.0008 1.56893   1
   1  25  -5 -3.2606 2.73020   1
   0  25   5 4.63784 1.64746   1
   1  25   5 16.9555 2.80262   1
  -1  25  -5 10.7280 2.82638   1
   2  25   5 6.90607 1.73995   1
  -2  25  -5 5.39323 2.83505   1
 -10   0   6 10.4509 0.99115   1
   9   0  -6 41.3456 1.78927   1
  -9   0   6 33.3862 1.52568   1
   8   0  -6 582.661 12.3518   1
  -8   0   6 569.631 12.3132   1
   7   0  -6 1075.58 22.2173   1
   7   0  -6 1078.74 22.0287   1
  -7   0   6 1082.94 22.0107   1
   6   0  -6 251.744 6.43439   1
  -6   0   6 236.732 6.09392   1
   5   0  -6 576.195 13.0260   1
  -5   0   6 582.054 12.7321   1
  -4   0   6 64.3655 2.57399   1
   4   0  -6 69.9916 2.81670   1
  -4   0   6 63.5077 1.80052   2
  -3   0   6 119.672 2.80795   2
  -3   0   6 119.417 3.87413   1
   3   0  -6 115.576 4.09129   1
  -2   0   6 165.137 4.93078   1
   2   0  -6 160.225 5.22489   1
  -2   0   6 165.400 3.61964   2
  -1   0   6 23.7019 1.67943   1
   1   0  -6 23.2150 1.87321   1
  -1   0   6 22.3161 0.85712   2
   0   0   6 2.34824 0.33693   2
   0   0   6 2.50300 0.69772   1
   0   0  -6 2.11096 0.77743   1
  -1   0  -6 185.612 6.25203   1
   1   0   6 183.005 5.70864   1
   1   0   6 186.581 3.87806   2
   2   0   6 33.6443 2.20677   1
   2   0   6 34.8197 1.02602   2
  -2   0  -6 35.1479 2.52123   1
  -3   0  -6 182.904 6.55537   1
  -4   0  -6 22.6586 2.28747   1
  -5   0  -6 95.7842 4.63779   1
  -6   0  -6 5.19925 1.36942   1
  -7   0  -6 7.53944 1.53024   1
  -8   0  -6 99.6417 5.20693   1
  -9   0  -6 5.61580 1.56521   1
 -10   0  -6 41.4643 3.90574   1
 -11   0  -6 27.1095 3.83601   1
 -12   0  -6 140.588 6.92040   1
 -13   0  -6 34.8148 4.50139   1
 -14   0  -6 43.1225 5.06916   1
 -15   0  -6 14.2348 3.79862   1
  11   1  -6 46.6858 2.17618   1
 -10  -1   6 11.9295 1.09203   1
  10   1  -6 13.1538 1.72132   1
 -10   1   6 10.7806 0.93464   1
  10   1  -6 9.43046 1.18998   1
  -9  -1   6 11.5969 1.02920   1
   9   1  -6 13.3241 1.56294   1
  -9   1   6 11.3368 0.93849   1
   8  -1  -6 240.137 5.62693   1
  -8  -1   6 244.597 6.00660   1
   8  -1  -6 240.816 5.77511   1
  -8   1   6 244.155 5.84972   1
   8   1  -6 239.734 6.11137   1
   8   1  -6 242.353 6.20914   1
   7  -1  -6 32.0019 1.55254   1
   7   1  -6 31.8585 1.75923   1
  -7   1   6 32.6306 1.57387   1
   7   1  -6 32.7810 1.82171   1
  -6  -1   6 151.392 4.33957   1
   6  -1  -6 153.418 4.41321   1
   6   1  -6 148.148 4.54133   1
  -6   1   6 151.751 4.24427   1
   5  -1  -6 11.0388 1.16508   1
  -5  -1   6 12.7379 1.16383   1
  -5   1   6 14.0632 1.13865   1
   5   1  -6 11.9062 1.27177   1
  -4  -1   6 314.334 7.65296   1
   4  -1  -6 306.204 7.84107   1
  -4  -1   6 303.776 6.30132   2
  -4   1   6 306.765 7.54363   1
  -4   1   6 295.718 6.29171   2
   4   1  -6 301.529 7.88668   1
  -3  -1   6 16.3940 1.32365   1
   3  -1  -6 18.2849 1.50926   1
  -3  -1   6 16.5868 0.74643   2
   3   1  -6 18.2800 1.48397   1
  -3   1   6 17.3041 0.76057   2
  -3   1   6 14.3706 1.32919   1
  -2  -1   6 213.743 5.93210   1
  -2  -1   6 205.491 4.48660   2
   2  -1  -6 209.218 6.27205   1
  -2   1   6 212.259 4.53162   2
  -2   1   6 217.049 5.99372   1
  -1  -1   6 11.0242 1.24441   1
  -1  -1   6 10.8948 0.56427   2
  -1   1   6 10.4619 1.25369   1
  -1   1   6 10.5274 0.57876   2
   1   1  -6 12.7068 1.47162   1
   0  -1  -6 139.699 5.11541   1
   0  -1   6 143.597 4.71473   1
   0  -1   6 148.223 3.19119   2
   0   1   6 138.130 4.66259   1
   0   1  -6 142.210 5.08110   1
   0   1   6 144.962 3.19509   2
  -1  -1  -6 47.9225 2.90396   1
   1  -1   6 50.0869 2.53487   1
   1   1   6 49.5118 1.37014   2
   1   1   6 44.7841 2.44887   1
  -1   1  -6 51.8800 2.87323   1
  -2  -1  -6 33.7707 2.46540   1
   2  -1   6 27.3965 2.09434   1
  -2   1  -6 34.0171 2.46331   1
   2   1   6 31.6779 2.19779   1
   2   1   6 35.6991 1.03897   2
  -3  -1  -6 0.65860 0.91981   1
  -3   1  -6 0.72098 0.75924   1
   3   1   6 0.37639 0.17429   2
  -4  -1  -6 5.23928 1.23033   1
   4   1   6 3.84940 0.32210   2
  -4   1  -6 4.90137 1.14582   1
  -5  -1  -6 1.28167 0.95264   1
  -5   1  -6 1.01824 0.87509   1
  -6  -1  -6 17.9157 2.20868   1
  -6   1  -6 18.8552 2.24703   1
  -7  -1  -6 4.09002 1.20593   1
  -7   1  -6 5.01397 1.44049   1
  -8  -1  -6 51.4849 3.79620   1
  -8   1  -6 50.0405 3.65403   1
  -9  -1  -6 11.7206 1.92313   1
  -9   1  -6 15.3686 2.59673   1
 -10  -1  -6 31.6496 3.67350   1
 -10   1  -6 38.6466 3.84266   1
 -11  -1  -6 16.9674 2.38466   1
 -11   1  -6 14.5114 2.30325   1
 -12  -1  -6 5.45745 2.10156   1
 -12   1  -6 7.10731 2.10113   1
 -13  -1  -6 40.9720 4.66572   1
 -13   1  -6 34.8604 4.60795   1
 -14  -1  -6 4.53826 3.05106   1
 -14   1  -6 10.6063 2.89834   1
 -15  -1  -6 6.66443 3.81216   1
 -15   1  -6 -0.3874 3.65076   1
  12   2  -6 10.2083 1.41043   1
  11   2  -6 83.2006 2.87261   1
  10   2  -6 0.32612 0.63405   1
 -10   2   6 2.88673 0.50026   1
  -9  -2   6 152.380 4.29647   1
  -9   2   6 151.907 3.89738   1
   9   2  -6 153.509 4.45707   1
  -8  -2   6 0.91181 0.52142   1
   8   2  -6 0.28336 0.55586   1
  -8   2   6 0.65380 0.46242   1
   7  -2  -6 172.893 4.22960   1
   7  -2  -6 168.059 4.40576   1
  -7  -2   6 172.773 4.72836   1
   7   2  -6 167.638 4.94770   1
  -7   2   6 175.119 4.49985   1
   7   2  -6 169.809 4.94387   1
  -6  -2   6 36.2791 1.78420   1
   6   2  -6 34.2615 1.91202   1
  -6   2   6 34.4275 1.66707   1
  -5  -2   6 31.9325 1.68592   1
   5  -2  -6 32.1186 1.80604   1
  -5   2   6 34.3014 1.70744   1
   5   2  -6 31.0342 1.86130   1
  -4  -2   6 79.2467 2.90297   1
   4  -2  -6 81.5885 3.13984   1
   4   2  -6 81.1801 3.22476   1
  -4   2   6 77.5924 2.11527   2
  -3  -2   6 11.1015 1.18596   1
   3  -2  -6 10.9837 1.21146   1
  -3   2   6 13.1933 1.18529   1
  -3   2   6 10.8763 0.60940   2
  -2  -2   6 5.72677 0.96777   1
   2  -2  -6 4.79014 0.91644   1
  -2   2   6 4.23205 0.44418   2
  -2   2   6 4.05619 0.88223   1
   2   2  -6 5.87612 1.15227   1
  -1  -2   6 57.8004 2.64088   1
   1   2  -6 60.3132 3.00967   1
  -1   2   6 63.5916 1.71746   2
  -1   2   6 58.6385 2.69945   1
   0  -2   6 19.9461 1.61133   1
   0  -2  -6 19.0365 1.76827   1
   0   2   6 18.3016 1.58665   1
   0   2  -6 18.8392 1.73647   1
   0   2   6 19.0576 0.80030   2
  -1  -2  -6 2.04126 0.81046   1
   1   2   6 3.34114 0.38344   2
   1   2   6 3.71386 0.88465   1
  -1   2  -6 2.81563 0.87389   1
  -2  -2  -6 39.3151 2.63378   1
   2   2   6 36.7786 1.10327   2
   2   2   6 30.3909 2.25070   1
  -3  -2  -6 6.40879 1.31577   1
  -3   2  -6 5.80025 1.23600   1
   3   2   6 4.51696 0.39820   2
  -4  -2  -6 -0.2032 0.78087   1
  -4   2  -6 0.07809 0.87383   1
  -5  -2  -6 43.8087 3.13937   1
  -6  -2  -6 1.95777 1.14656   1
  -6   2  -6 -0.0835 0.99004   1
  -7  -2  -6 34.4718 2.90379   1
  -7   2  -6 25.2036 2.61829   1
  -8  -2  -6 17.6249 2.47464   1
  -8   2  -6 12.3339 2.13863   1
  -9  -2  -6 31.4617 3.40489   1
  -9   2  -6 29.9859 3.05039   1
 -10  -2  -6 -0.0526 1.70046   1
 -11  -2  -6 50.9064 4.24835   1
 -11   2  -6 56.0544 4.31699   1
 -12  -2  -6 13.7399 2.41058   1
 -12   2  -6 11.4580 2.41114   1
 -13  -2  -6 2.17271 2.45375   1
 -13   2  -6 -1.9425 2.43549   1
 -14  -2  -6 5.42556 3.01426   1
 -14   2  -6 -4.4021 2.93547   1
 -15   2  -6 2.07933 3.63240   1
  11   3  -6 17.1823 1.53347   1
 -10  -3   6 72.0648 2.69949   1
  10   3  -6 70.5129 2.79025   1
 -10   3   6 70.6528 2.09434   1
  -9  -3   6 108.193 3.41914   1
   9   3  -6 113.393 3.72495   1
  -9   3   6 105.995 2.91576   1
  -8  -3   6 27.6719 1.57342   1
   8   3  -6 24.4729 1.65006   1
  -8   3   6 26.6782 1.29316   1
   7  -3  -6 129.456 3.08716   1
  -7  -3   6 125.800 3.80643   1
   7  -3  -6 119.088 3.16070   1
  -7   3   6 125.172 3.50297   1
   7   3  -6 121.404 4.03822   1
  -6  -3   6 123.449 3.85069   1
  -6   3   6 120.031 3.60384   1
   6   3  -6 124.024 4.10052   1
   5  -3  -6 270.242 6.82732   1
  -5  -3   6 276.273 6.92028   1
   5   3  -6 271.174 5.91503   2
  -5   3   6 274.385 6.75327   1
   5   3  -6 262.364 7.19006   1
   4  -3  -6 152.460 4.69447   1
  -4  -3   6 153.686 4.58884   1
  -4   3   6 161.223 4.62551   1
  -4   3   6 150.404 3.58168   2
   3  -3  -6 1.23917 0.55124   1
  -3  -3   6 -0.2496 0.57716   1
  -3   3   6 0.29283 0.24428   2
   3   3  -6 -0.3913 0.52418   1
  -3   3   6 -0.7595 0.53255   1
  -2  -3   6 3.85538 0.79243   1
   2  -3  -6 4.85102 0.90635   1
  -2   3   6 4.36685 0.79804   1
  -2   3   6 4.93773 0.45378   2
   2   3  -6 4.34181 0.93147   1
  -1  -3   6 10.5956 1.29470   1
   1  -3  -6 9.85070 1.40190   1
   1   3  -6 11.6844 1.48318   1
  -1   3   6 13.5736 1.47047   1
  -1   3   6 12.3578 0.66889   2
   0  -3   6 3.00869 0.74432   1
   0  -3  -6 3.67878 0.86074   1
   0   3  -6 2.24785 0.79450   1
   0   3   6 4.36824 0.42031   2
   0   3   6 3.13633 0.86424   1
   1  -3   6 55.8102 2.71906   1
  -1  -3  -6 61.9735 3.34183   1
  -1   3  -6 61.7749 3.20527   1
   1   3   6 58.6231 1.64555   2
   1   3   6 61.7522 3.01148   1
  -2  -3  -6 19.9396 2.00961   1
   2   3   6 15.5483 1.92210   1
   2   3   6 17.8571 0.75276   2
  -2   3  -6 15.7680 1.77081   1
  -3  -3  -6 301.419 9.25000   1
   3   3   6 295.686 5.97602   2
  -3   3  -6 299.091 8.95096   1
  -4  -3  -6 425.505 12.1037   1
   4   3   6 440.505 8.29586   2
  -4   3  -6 419.831 11.8740   1
  -5  -3  -6 11.5171 2.09180   1
  -5   3  -6 9.79473 1.66282   1
   5   3   6 9.11381 0.47961   2
  -6  -3  -6 131.181 5.76781   1
  -6   3  -6 124.937 5.62320   1
  -7  -3  -6 3.56549 1.24399   1
  -7   3  -6 1.30586 1.11240   1
  -8  -3  -6 66.1829 4.27920   1
  -8   3  -6 68.2259 4.15306   1
  -9  -3  -6 33.6924 3.23350   1
  -9   3  -6 30.8521 3.22255   1
 -11  -3  -6 87.8722 5.37178   1
 -11   3  -6 86.7276 5.59366   1
 -12  -3  -6 0.89036 1.96593   1
 -12   3  -6 1.37867 2.19021   1
 -13  -3  -6 38.7689 4.96008   1
 -13   3  -6 40.3439 4.72704   1
 -14  -3  -6 3.40121 3.16264   1
 -14   3  -6 -1.6002 2.87865   1
  12   4  -6 10.0742 1.60761   1
  11   4  -6 37.4315 2.14189   1
 -10  -4   6 33.7590 1.93498   1
  10   4  -6 36.2736 2.07566   1
  -9  -4   6 170.372 4.78092   1
   9   4  -6 172.139 5.13113   1
   9   4  -6 168.862 4.28036   2
  -9   4   6 167.372 4.02861   1
  -8  -4   6 59.7771 2.44115   1
   8   4  -6 60.5765 2.64783   1
  -8   4   6 60.7725 1.97891   1
   8   4  -6 61.2768 2.05173   2
   7   4  -6 7.25602 0.65807   2
  -7   4   6 6.57598 0.77973   1
   7   4  -6 6.12599 1.07902   1
   6  -4  -6 23.7370 1.27363   1
  -6  -4   6 26.0281 1.61390   1
  -6   4   6 24.8788 1.36185   1
   6   4  -6 22.4834 1.63993   1
   6   4  -6 23.1189 1.13483   2
  -5  -4   6 151.208 4.47750   1
   5   4  -6 150.206 3.66419   2
  -5   4   6 147.221 4.25604   1
   4  -4  -6 12.1778 1.23298   1
  -4  -4   6 11.8494 1.20021   1
  -4   4   6 13.1113 1.19388   1
   4   4  -6 14.2915 1.40008   1
   4   4  -6 12.0617 0.76770   2
  -3  -4   6 49.7090 2.30256   1
   3  -4  -6 50.0296 2.46054   1
   3   4  -6 53.7614 2.69289   1
  -3   4   6 47.8006 1.54370   2
  -3   4   6 49.9625 2.30191   1
   3   4  -6 50.6413 1.63908   2
  -2  -4   6 0.44184 0.64226   1
   2  -4  -6 -0.4438 0.58293   1
   2   4  -6 0.51818 0.54431   1
  -2   4   6 1.11733 0.62768   1
   1  -4  -6 43.6477 2.52102   1
  -1  -4   6 42.3665 2.21252   1
   1   4  -6 41.0112 1.38503   2
  -1   4   6 41.6569 2.34417   1
   1   4  -6 39.6031 2.42936   1
   0  -4  -6 80.1604 3.72096   1
   0  -4   6 73.6205 3.10797   1
   0   4  -6 79.4656 3.62762   1
   0   4   6 81.1617 3.42254   1
  -1  -4  -6 78.3076 3.74491   1
  -1   4  -6 69.6488 3.51767   1
   1   4   6 71.9980 3.41478   1
  -2  -4  -6 11.2051 1.66497   1
  -2   4  -6 12.4181 1.60943   1
   2   4   6 13.6273 1.94356   1
  -3  -4  -6 47.4115 3.13360   1
  -3   4  -6 45.7380 2.91277   1
  -4  -4  -6 2.10435 0.90297   1
  -4   4  -6 1.66603 0.74964   1
  -5  -4  -6 15.4688 2.11100   1
  -5   4  -6 12.7466 1.89719   1
   5   4   6 11.4813 0.60363   2
  -6  -4  -6 21.2643 2.48731   1
  -6   4  -6 21.5829 2.32125   1
   6   4   6 22.1174 0.75232   2
  -7  -4  -6 141.953 6.25005   1
  -7   4  -6 136.130 6.07163   1
  -8  -4  -6 1.06415 1.24548   1
  -8   4  -6 0.38066 1.20698   1
  -9  -4  -6 33.9445 3.28970   1
  -9   4  -6 29.0969 2.97645   1
 -11  -4  -6 13.2636 2.44218   1
 -11   4  -6 13.9483 2.19498   1
 -12  -4  -6 25.9536 3.63866   1
 -12   4  -6 29.9511 4.03242   1
 -13  -4  -6 0.06674 2.66644   1
 -13   4  -6 0.27263 2.57788   1
 -14  -4  -6 7.19156 3.07365   1
 -14   4  -6 1.44705 3.03367   1
  12   5  -6 36.2663 2.27219   1
  11   5  -6 3.06659 0.96005   1
  10   5  -6 4.22482 0.56350   2
  10   5  -6 1.24772 0.74085   1
  -9  -5   6 4.20353 0.79209   1
   9   5  -6 4.53726 0.88567   1
  -9   5   6 4.30312 0.60124   1
   9   5  -6 5.36437 0.64494   2
  -8  -5   6 0.42291 0.63694   1
   8   5  -6 -0.2273 0.22403   2
   8   5  -6 0.18195 0.58624   1
  -8   5   6 0.07733 0.39501   1
  -7  -5   6 103.358 3.48065   1
  -7   5   6 104.855 3.05821   1
   7   5  -6 103.221 2.89353   2
  -6  -5   6 19.2727 1.46960   1
   6  -5  -6 20.0362 1.02601   1
  -6   5   6 20.0935 1.29330   1
   6   5  -6 19.0670 1.01632   2
  -5  -5   6 18.8435 1.40895   1
  -5   5   6 14.2466 1.20203   1
   5   5  -6 14.9037 0.88093   2
   5   5  -6 17.1249 1.51613   1
  -4  -5   6 4.71453 0.77587   1
   4  -5  -6 6.28920 1.02677   1
   4   5  -6 4.71048 0.54081   2
   4   5  -6 5.40586 1.02073   1
  -4   5   6 6.26829 1.00096   1
   3  -5  -6 70.9868 2.96348   1
  -3  -5   6 70.8823 2.84582   1
   3   5  -6 74.1643 3.26565   1
   3   5  -6 73.4959 2.09233   2
  -3   5   6 72.4614 2.97680   1
  -2  -5   6 19.7786 1.54885   1
   2  -5  -6 22.5338 1.75158   1
   2   5  -6 21.4717 0.96863   2
   2   5  -6 22.4211 1.83987   1
  -2   5   6 22.3242 1.72527   1
   1  -5  -6 58.1711 2.93923   1
  -1  -5   6 60.7669 2.64929   1
  -1   5   6 64.6724 2.98189   1
   1   5  -6 59.5185 3.01960   1
   1   5  -6 59.8434 1.76782   2
   0  -5  -6 -0.0283 0.67511   1
   0  -5   6 -0.2802 0.74595   1
   0   5   6 0.69822 0.86365   1
   0   5  -6 0.01356 0.20989   2
   0   5  -6 -0.2911 0.60427   1
  -1  -5  -6 8.44976 1.40186   1
  -1   5  -6 5.41479 1.06669   1
   1   5   6 4.86887 1.00319   1
  -2  -5  -6 21.5015 2.10234   1
  -2   5  -6 20.5051 1.98957   1
   2   5   6 25.8337 2.32356   1
  -3  -5  -6 179.329 6.64002   1
  -3   5  -6 183.199 6.46468   1
  -4  -5  -6 41.1912 3.01720   1
  -4   5  -6 34.7764 2.64086   1
  -5  -5  -6 10.6463 1.79710   1
  -5   5  -6 8.76657 1.56040   1
  -6  -5  -6 8.87972 1.64111   1
  -6   5  -6 7.03287 1.34352   1
  -7  -5  -6 25.8935 2.82010   1
  -7   5  -6 25.7709 2.68537   1
   7   5   6 24.8115 0.83616   2
  -8  -5  -6 7.28527 1.50993   1
  -8   5  -6 7.96805 1.60650   1
  -9  -5  -6 0.37443 1.52521   1
  -9   5  -6 1.15780 1.34686   1
 -10   5  -6 20.6030 2.88028   1
 -11  -5  -6 18.7521 2.96864   1
 -11   5  -6 15.2013 2.22712   1
 -12  -5  -6 -1.5412 2.27305   1
 -12   5  -6 2.74436 2.41458   1
 -13  -5  -6 6.98649 2.65382   1
 -13   5  -6 10.5891 2.70775   1
 -14  -5  -6 2.65125 3.20707   1
 -14   5  -6 0.42359 3.09499   1
  12   6  -6 28.4642 2.22747   1
  12   6  -6 27.9288 1.45069   2
  11   6  -6 155.948 5.10518   1
  11   6  -6 157.826 4.18954   2
  10   6  -6 213.729 5.15073   2
  10   6  -6 204.930 6.17085   1
  -9  -6   6 5.64157 0.96407   1
   9   6  -6 6.41314 0.68671   2
  -9   6   6 6.10964 0.55933   1
  -8  -6   6 99.0993 3.47571   1
  -8   6   6 100.845 2.72488   1
   8   6  -6 103.152 2.93038   2
  -7  -6   6 27.5011 1.76779   1
  -7   6   6 30.0699 1.40794   1
   7   6  -6 28.9684 1.93736   1
   7   6  -6 30.2161 1.31928   2
  -6  -6   6 35.2778 1.90304   1
   6   6  -6 35.4818 1.42231   2
  -6   6   6 33.9620 1.66099   1
   6   6  -6 35.2190 2.13434   1
  -5  -6   6 68.4827 2.74455   1
   5  -6  -6 68.0455 2.42598   1
  -5   6   6 68.0038 2.58870   1
   5   6  -6 69.4739 2.10944   2
   5   6  -6 69.5486 3.15895   1
   4  -6  -6 185.265 5.11404   1
  -4  -6   6 185.760 5.35301   1
   4   6  -6 182.507 5.84200   1
   4   6  -6 187.552 4.31502   2
  -4   6   6 192.761 5.34741   1
   3  -6  -6 235.997 6.43919   1
  -3  -6   6 239.072 6.49916   1
   3   6  -6 242.705 5.22921   2
   3   6  -6 237.704 7.05577   1
   2  -6  -6 45.1639 2.44342   1
  -2  -6   6 44.1990 2.18746   1
   2   6  -6 43.1438 1.48623   2
   2   6  -6 51.0829 2.71492   1
  -2   6   6 47.1738 2.49038   1
  -1  -6   6 0.45412 0.67611   1
   1  -6  -6 0.30998 0.63490   1
  -1   6   6 2.06514 0.81720   1
   1   6  -6 0.73171 0.68628   1
   0  -6  -6 201.680 6.48384   1
   0   6  -6 197.763 6.46184   1
   0   6  -6 199.561 4.33903   2
   0   6   6 198.444 6.29032   1
  -1  -6  -6 208.249 6.90373   1
  -1   6  -6 212.213 6.92990   1
  -1   6  -6 222.268 4.57494   2
   1   6   6 211.179 6.73405   1
  -2  -6  -6 114.894 4.86880   1
  -2   6  -6 112.836 4.73043   1
   2   6   6 110.084 4.63515   1
  -3  -6  -6 4.17499 0.99360   1
  -3   6  -6 4.55163 1.14857   1
  -4  -6  -6 17.9957 2.16314   1
  -4   6  -6 18.3923 1.95336   1
  -5  -6  -6 33.5797 2.85275   1
  -5   6  -6 32.0933 2.60865   1
  -6  -6  -6 56.9356 3.75886   1
  -6   6  -6 57.6182 3.63691   1
  -7  -6  -6 122.450 5.78203   1
  -7   6  -6 119.370 5.56395   1
  -8  -6  -6 18.9211 2.75938   1
  -8   6  -6 14.9446 2.45551   1
  -9  -6  -6 22.7013 3.08332   1
  -9   6  -6 26.5050 2.85972   1
 -10  -6  -6 58.6857 4.54053   1
 -10   6  -6 65.2199 4.34045   1
 -11  -6  -6 68.9579 4.86450   1
 -11   6  -6 61.5871 4.58761   1
 -12  -6  -6 1.23912 2.36240   1
 -12   6  -6 1.61209 2.36761   1
 -13  -6  -6 7.59442 2.71382   1
 -13   6  -6 1.41704 2.77705   1
 -14  -6  -6 72.1810 6.39599   1
 -14   6  -6 59.2991 6.37674   1
  13   7  -6 5.77253 0.89112   2
  12   7  -6 104.380 3.19850   2
  12   7  -6 104.677 4.65439   1
  11   7  -6 36.1550 1.64794   2
  10   7  -6 18.4043 1.11107   2
  10   7  -6 19.3871 1.87232   1
  -9  -7   6 1.55353 0.94827   1
   9   7  -6 -0.0345 0.74534   1
   9   7  -6 -0.0488 0.26441   2
  -8  -7   6 2.23114 0.88841   1
   8   7  -6 2.01929 0.39628   2
   8   7  -6 3.33573 0.92408   1
  -7  -7   6 28.5982 1.87136   1
  -7   7   6 27.1107 1.35632   1
   7   7  -6 25.6929 1.95569   1
   7   7  -6 28.6390 1.28774   2
  -6  -7   6 5.25426 0.87653   1
   6   7  -6 3.36957 0.48030   2
  -6   7   6 3.35212 0.62704   1
   6   7  -6 4.03335 1.00811   1
  -5  -7   6 71.3421 2.87275   1
   5  -7  -6 70.4560 2.22579   1
   5   7  -6 68.2869 3.14784   1
   5   7  -6 71.1776 2.16154   2
  -5   7   6 71.4978 2.71348   1
   4  -7  -6 173.002 4.77962   1
  -4  -7   6 173.555 5.17935   1
  -4   7   6 175.758 5.14578   1
   4   7  -6 174.387 4.10242   2
   4   7  -6 175.289 5.73498   1
   3  -7  -6 7.12668 1.12676   1
  -3  -7   6 4.97696 0.80283   1
   3   7  -6 4.81444 0.50948   2
   3   7  -6 4.32418 1.00056   1
  -2  -7   6 76.8484 3.14248   1
   2  -7  -6 80.5269 3.32299   1
  -2   7   6 83.1167 3.41326   1
   2   7  -6 82.1329 3.63300   1
   2   7  -6 81.1675 2.22782   2
   1  -7  -6 22.0731 1.83749   1
   1   7  -6 20.5292 0.92083   2
   1   7  -6 21.8810 1.88140   1
  -1   7   6 19.6372 1.95538   1
   0  -7  -6 43.2324 2.66801   1
   0   7  -6 41.6471 2.63594   1
   0   7  -6 42.5532 1.38614   2
   0   7   6 41.6863 2.64664   1
  -1  -7  -6 149.463 5.48279   1
   1   7   6 139.919 5.27203   1
  -1   7  -6 146.038 5.47390   1
  -1   7  -6 150.813 3.35072   2
  -2  -7  -6 0.43849 0.84334   1
  -2   7  -6 0.01922 0.23946   2
   2   7   6 -0.7160 1.16852   1
  -2   7  -6 -0.2407 0.65439   1
  -3  -7  -6 2.68590 0.96368   1
  -3   7  -6 2.60885 1.08450   1
  -4  -7  -6 3.62346 1.28458   1
  -4   7  -6 0.68112 0.87741   1
  -5  -7  -6 15.7546 2.27612   1
  -5   7  -6 16.0155 1.97111   1
  -6  -7  -6 129.144 5.89923   1
  -6   7  -6 128.247 5.53619   1
  -7  -7  -6 0.39879 1.14989   1
  -7   7  -6 1.41245 1.22758   1
  -8  -7  -6 8.85021 1.66877   1
  -8   7  -6 10.2508 1.64909   1
  -9  -7  -6 10.5197 2.03566   1
  -9   7  -6 8.78336 1.67167   1
 -10  -7  -6 28.0122 3.76045   1
 -10   7  -6 22.4933 3.35727   1
 -11  -7  -6 131.548 6.71072   1
 -11   7  -6 119.332 6.38500   1
 -12  -7  -6 5.67570 2.44916   1
 -12   7  -6 5.21244 2.38469   1
 -13  -7  -6 1.95288 2.73988   1
 -13   7  -6 1.19193 3.03635   1
 -14  -7  -6 -3.3727 3.24838   1
 -14   7  -6 0.01379 3.36538   1
  13   8  -6 0.70218 0.44691   2
  13   8  -6 1.08477 1.40485   1
  12   8  -6 9.43152 1.51727   1
  12   8  -6 9.85279 0.94024   2
  11   8  -6 9.07707 1.51724   1
  11   8  -6 8.69208 0.84825   2
  10   8  -6 3.29004 0.97016   1
  10   8  -6 1.67347 0.38344   2
  -9  -8   6 5.80520 1.16200   1
   9   8  -6 8.66849 1.49373   1
   9   8  -6 7.92307 0.76528   2
  -8   8   6 4.57914 0.65537   1
   8   8  -6 4.32435 0.56243   2
   8   8  -6 5.26839 1.10630   1
  -7  -8   6 5.60962 0.95021   1
  -7   8   6 4.55630 0.79767   1
   7   8  -6 5.94114 0.62598   2
   7   8  -6 4.92935 0.90196   1
  -6  -8   6 65.4811 2.81049   1
   6   8  -6 69.7973 3.28382   1
  -6   8   6 67.7908 2.45649   1
   6   8  -6 68.4783 2.17230   2
  -5  -8   6 13.4342 1.42403   1
   5  -8  -6 11.2757 0.89271   1
   5   8  -6 10.8592 0.75333   2
   5   8  -6 11.0292 1.47301   1
  -5   8   6 12.1888 1.29474   1
  -4  -8   6 31.4827 2.17922   1
   4   8  -6 32.4221 1.30181   2
  -4   8   6 34.4918 2.01597   1
   4   8  -6 29.8405 2.09948   1
   3  -8  -6 3.91869 0.81671   1
   3   8  -6 3.58070 0.91010   1
   3   8  -6 4.95931 0.51765   2
  -3   8   6 4.96228 1.01200   1
   2  -8  -6 7.02720 1.11383   1
   2   8  -6 7.11832 1.19905   1
   2   8  -6 6.64766 0.57728   2
  -2   8   6 5.48924 1.05325   1
   1  -8  -6 1.44143 0.72249   1
  -1   8   6 1.66553 0.91139   1
   1   8  -6 0.43561 0.64659   1
   0  -8  -6 57.8949 3.11996   1
   0   8  -6 56.4887 3.05370   1
   0   8   6 56.2133 3.10235   1
   0   8  -6 56.4650 1.69476   2
  -1  -8  -6 23.5860 2.24180   1
  -1   8  -6 27.3815 2.25038   1
  -1   8  -6 25.1037 0.97720   2
   1   8   6 23.1540 2.49830   1
  -2  -8  -6 1.88348 0.94873   1
  -2   8  -6 1.81107 0.32154   2
  -2   8  -6 1.24651 0.79021   1
  -3  -8  -6 0.24571 0.90734   1
  -3   8  -6 0.37530 0.26164   2
  -3   8  -6 0.38021 0.81600   1
  -4  -8  -6 2.93085 0.95889   1
  -4   8  -6 2.30984 1.06023   1
  -5  -8  -6 9.37215 1.79248   1
  -5   8  -6 11.7505 1.97891   1
  -6  -8  -6 10.8154 2.07069   1
  -6   8  -6 14.9965 2.14748   1
  -7  -8  -6 25.2573 2.80713   1
  -7   8  -6 22.8392 2.52721   1
  -8  -8  -6 -0.0764 1.48428   1
  -8   8  -6 0.57821 1.27498   1
  -9  -8  -6 21.9833 3.12244   1
 -10  -8  -6 5.82038 1.92791   1
 -10   8  -6 1.40021 1.74708   1
 -11  -8  -6 2.41897 2.10538   1
 -11   8  -6 2.55706 2.07348   1
 -12  -8  -6 1.01791 2.39570   1
 -12   8  -6 3.85311 2.48412   1
 -13  -8  -6 21.0654 3.11174   1
 -13   8  -6 32.0913 5.68521   1
 -14  -8  -6 26.9303 3.86395   1
 -14   8  -6 38.9125 6.36165   1
  14   9  -6 0.85113 0.49961   2
  13   9  -6 4.27861 1.54150   1
  12   9  -6 54.9747 3.22420   1
  12   9  -6 53.6453 2.12652   2
  11   9  -6 57.1374 2.17769   2
  11   9  -6 59.1278 3.18365   1
  10   9  -6 106.661 4.36008   1
  10   9  -6 109.079 3.21560   2
   9   9  -6 121.649 3.41526   2
   9   9  -6 120.456 4.65776   1
   8   9  -6 0.26317 0.75663   1
   8   9  -6 0.01254 0.28622   2
  -8   9   6 0.07253 0.39513   1
   7   9  -6 15.9108 1.71161   1
  -7   9   6 13.4916 1.07053   1
   7   9  -6 13.5848 0.89771   2
   6   9  -6 14.4736 1.62305   1
  -6   9   6 14.1004 1.29391   1
   6   9  -6 13.3479 0.86710   2
   5  -9  -6 46.0151 1.56951   1
   5   9  -6 46.8920 2.73491   1
  -5   9   6 43.7186 2.23055   1
   5   9  -6 45.0782 1.63241   2
  -4   9   6 208.482 6.01128   1
   4   9  -6 208.285 6.62460   1
   4   9  -6 210.590 4.79366   2
   3  -9  -6 9.22938 1.18466   1
   3   9  -6 8.75696 0.64155   2
  -3   9   6 8.36607 1.20946   1
   3   9  -6 9.91699 1.44441   1
   2  -9  -6 85.1649 3.39293   1
  -2   9   6 86.2732 3.66983   1
   2   9  -6 82.7250 3.87405   1
   2   9  -6 85.4204 2.33652   2
   1  -9  -6 39.2527 2.37052   1
   1   9  -6 37.6947 1.33549   2
   1   9  -6 39.5086 2.58853   1
  -1   9   6 34.5641 2.58331   1
   0  -9  -6 41.6058 2.62491   1
   0   9  -6 44.8759 2.70231   1
   0   9  -6 38.9197 1.33924   2
   0   9   6 31.6076 2.64532   1
  -1  -9  -6 44.9743 2.83172   1
   1   9   6 38.0055 3.03351   1
  -1   9  -6 45.6961 2.84585   1
  -1   9  -6 42.3805 1.39102   2
  -2  -9  -6 0.72855 0.88416   1
  -2   9  -6 -0.2161 0.82774   1
  -2   9  -6 0.31243 0.20285   2
  -3  -9  -6 10.4394 1.83343   1
  -3   9  -6 8.09503 0.56197   2
  -3   9  -6 7.57887 1.39726   1
  -4  -9  -6 1.78324 1.11310   1
  -4   9  -6 0.39903 0.25615   2
  -4   9  -6 0.92279 0.91218   1
  -5  -9  -6 2.48285 1.21038   1
  -5   9  -6 1.19830 0.99224   1
  -6  -9  -6 5.37229 1.32205   1
  -6   9  -6 9.18463 1.55400   1
  -7  -9  -6 69.4617 4.36989   1
  -7   9  -6 71.0574 4.01245   1
  -8  -9  -6 49.6137 3.93639   1
  -8   9  -6 43.2661 3.53958   1
  -9   9  -6 0.21769 1.59204   1
 -10  -9  -6 8.09562 2.13440   1
 -10   9  -6 9.11141 1.86155   1
 -11  -9  -6 17.5178 2.75321   1
 -11   9  -6 23.0365 3.88201   1
 -12  -9  -6 13.6212 2.80524   1
 -12   9  -6 8.24963 2.68174   1
 -13  -9  -6 36.0127 5.20190   1
 -13   9  -6 30.2488 3.86146   1
  15  10  -6 2.82840 0.66338   2
  14  10  -6 10.1085 1.14905   2
  13  10  -6 70.6329 2.59697   2
  13  10  -6 74.4798 4.12795   1
  12  10  -6 39.6530 1.83919   2
  12  10  -6 43.9171 3.04026   1
  11  10  -6 136.008 3.84220   2
  11  10  -6 134.792 5.16585   1
  10  10  -6 17.7767 1.95638   1
  10  10  -6 14.7121 1.00997   2
   9  10  -6 3.70204 1.07803   1
   9  10  -6 1.60671 0.39519   2
   8  10  -6 21.4702 1.16551   2
   8  10  -6 22.8691 2.00563   1
   7  10  -6 12.9799 0.86512   2
   7  10  -6 13.4025 1.74188   1
  -7  10   6 12.2029 1.09314   1
  -6  10   6 42.4363 2.05744   1
   6  10  -6 41.3436 2.58762   1
   6  10  -6 41.2206 1.60599   2
  -5  10   6 113.865 3.91335   1
   5  10  -6 113.006 3.06008   2
   5  10  -6 113.642 4.54673   1
  -4  10   6 10.0242 1.51522   1
   4  10  -6 9.29720 0.69669   2
   4  10  -6 12.1598 1.59342   1
   3 -10  -6 94.7554 3.37029   1
   3  10  -6 97.9015 2.67588   2
  -3  10   6 99.4814 3.94856   1
   3  10  -6 100.490 4.22195   1
   2 -10  -6 3.37054 0.86302   1
   2  10  -6 4.83292 0.52188   2
   2  10  -6 3.15292 0.94562   1
  -2  10   6 3.68669 1.09236   1
   1 -10  -6 192.379 5.99790   1
  -1  10   6 190.195 6.37262   1
   1  10  -6 188.542 4.32430   2
   1  10  -6 193.079 6.57957   1
   0 -10  -6 262.790 7.83406   1
   0  10  -6 261.347 8.18758   1
   0  10  -6 268.978 5.64875   2
   0  10   6 265.413 8.19062   1
  -1 -10  -6 0.99405 0.80381   1
   1  10   6 1.41543 1.59748   1
  -1  10  -6 2.15010 0.78548   1
  -2 -10  -6 43.7072 2.95630   1
  -2  10  -6 45.8116 3.00479   1
  -2  10  -6 47.1340 1.44810   2
  -3 -10  -6 15.8810 2.08530   1
  -3  10  -6 14.5749 1.96233   1
  -3  10  -6 14.7373 0.72510   2
  -4 -10  -6 22.5229 2.38238   1
  -4  10  -6 18.7030 2.16480   1
  -4  10  -6 17.2169 0.79110   2
  -5 -10  -6 39.2073 3.09164   1
  -5  10  -6 33.0356 2.84535   1
  -6 -10  -6 5.06380 1.47966   1
  -6  10  -6 6.02704 1.41457   1
  -7 -10  -6 37.1605 3.27975   1
  -7  10  -6 39.2358 3.15554   1
  -8 -10  -6 40.3758 3.86395   1
  -9  10  -6 0.90855 1.63668   1
 -10 -10  -6 79.5140 5.15831   1
 -10  10  -6 75.6317 4.81533   1
 -11 -10  -6 -2.5681 2.33623   1
 -11  10  -6 -2.8306 2.28482   1
 -12 -10  -6 27.2480 4.62975   1
 -12  10  -6 24.8571 4.45288   1
 -13 -10  -6 0.25028 2.90037   1
 -13  10  -6 3.37265 3.29131   1
  15  11  -6 17.4178 1.41590   2
  14  11  -6 -0.4950 0.57532   2
  13  11  -6 8.00397 1.75301   1
  13  11  -6 5.04782 0.74257   2
  12  11  -6 5.53716 1.43901   1
  11  11  -6 7.75506 1.46450   1
  11  11  -6 5.96518 0.77879   2
  10  11  -6 -0.3427 0.38144   2
  10  11  -6 0.42647 1.03582   1
   9  11  -6 1.75944 0.41232   2
   9  11  -6 1.49962 0.91779   1
   8  11  -6 20.6849 2.00716   1
   8  11  -6 18.9055 1.08906   2
   7  11  -6 10.6084 0.78527   2
  -7  11   6 10.1075 1.18256   1
   7  11  -6 10.9450 1.64734   1
  -6  11   6 84.2892 3.12884   1
   6  11  -6 83.6833 2.55921   2
   6  11  -6 87.3181 3.98925   1
   5  11  -6 11.1093 1.62256   1
   5  11  -6 11.7356 0.81056   2
  -5  11   6 9.55164 1.55488   1
   4  11  -6 10.2856 0.72753   2
   4  11  -6 10.9483 1.69751   1
  -4  11   6 9.25066 1.34954   1
   3 -11  -6 1.49020 0.71135   1
   3  11  -6 2.77373 0.44544   2
   3  11  -6 1.40800 0.86777   1
  -3  11   6 2.04507 1.12494   1
   2 -11  -6 28.2239 1.95197   1
   2  11  -6 26.3332 2.14825   1
   2  11  -6 27.3541 1.19262   2
  -2  11   6 27.1722 2.58349   1
   1 -11  -6 21.8070 1.83032   1
   1  11  -6 23.5668 2.18820   1
   1  11  -6 22.3608 1.03547   2
  -1  11   6 25.2403 2.61320   1
   0 -11  -6 43.3085 2.69082   1
   0  11  -6 42.3913 2.82895   1
   0  11   6 47.2270 3.44252   1
   0  11  -6 42.2305 1.46555   2
  -1 -11  -6 0.59006 0.88610   1
   1  11   6 1.24245 1.81301   1
  -1  11  -6 0.93253 0.28041   2
  -1  11  -6 0.37092 0.77074   1
  -2 -11  -6 30.4532 2.59444   1
  -2  11  -6 27.6582 2.39885   1
  -2  11  -6 27.6473 1.06448   2
  -3 -11  -6 29.3696 2.66236   1
  -3  11  -6 30.2587 2.61760   1
  -3  11  -6 28.2501 1.05911   2
  -4 -11  -6 16.3888 2.21912   1
  -4  11  -6 16.4138 2.06916   1
  -4  11  -6 17.4468 0.77749   2
  -5 -11  -6 21.6376 2.52754   1
  -5  11  -6 23.8177 2.44950   1
  -5  11  -6 24.1735 0.91035   2
  -6 -11  -6 1.68244 1.29807   1
  -6  11  -6 0.13553 1.23343   1
  -7 -11  -6 61.3177 4.24998   1
  -7  11  -6 51.3869 3.79502   1
  -8 -11  -6 54.3991 4.22646   1
  -8  11  -6 59.1933 3.96028   1
  -9 -11  -6 1.72591 1.99878   1
  -9  11  -6 3.39996 1.73591   1
 -10 -11  -6 33.8539 4.08943   1
 -10  11  -6 30.0299 3.75009   1
 -11 -11  -6 22.3136 3.22628   1
 -11  11  -6 22.5580 4.05291   1
 -12 -11  -6 10.0504 2.71055   1
 -12  11  -6 6.86761 2.76022   1
 -13 -11  -6 -2.6146 3.22023   1
 -13  11  -6 -1.8651 3.29255   1
  16  12  -6 0.90579 0.86598   2
  15  12  -6 7.40207 0.98239   2
  14  12  -6 -0.3507 0.60292   2
  13  12  -6 24.6153 3.58085   1
  13  12  -6 14.5121 1.23955   2
  12  12  -6 2.33778 1.50251   1
  11  12  -6 12.4790 1.81332   1
  11  12  -6 11.4808 1.07186   2
  10  12  -6 5.20610 1.33707   1
  10  12  -6 2.93332 0.53865   2
   9  12  -6 96.1631 3.02044   2
   9  12  -6 102.124 4.48269   1
   8  12  -6 46.0707 2.95859   1
   8  12  -6 38.7096 1.67512   2
  -7  12   6 -0.2057 0.72873   1
   7  12  -6 1.23211 0.88692   1
   7  12  -6 0.12255 0.25393   2
   6  12  -6 31.0917 2.44607   1
   6  12  -6 32.1630 1.42354   2
  -6  12   6 34.2602 2.04365   1
  -5  12   6 -0.8712 0.93374   1
   5  12  -6 1.60940 0.84642   1
   5  12  -6 0.65855 0.27698   2
   4  12  -6 38.7057 2.72213   1
   4  12  -6 39.3368 1.55743   2
  -4  12   6 39.1638 2.64483   1
   3 -12  -6 14.8555 1.39114   1
   3  12  -6 13.2452 0.85475   2
  -3  12   6 17.5306 2.27556   1
   3  12  -6 13.9487 1.80106   1
   2 -12  -6 69.2682 3.03330   1
  -2  12   6 71.0827 3.81186   1
   2  12  -6 69.1314 3.59655   1
   2  12  -6 70.6569 2.19034   2
   1 -12  -6 -0.0630 0.82010   1
  -1  12   6 0.61031 1.53553   1
   1  12  -6 -1.0652 0.79960   1
   1  12  -6 -0.1100 0.22637   2
   0 -12  -6 9.24351 1.62073   1
   0  12  -6 5.62592 0.56011   2
   0  12   6 5.59995 1.93976   1
  -1 -12  -6 89.5516 4.09307   1
  -1  12  -6 85.2733 2.36502   2
  -1  12  -6 87.7553 4.29312   1
  -2 -12  -6 25.4497 2.42576   1
  -2  12  -6 28.2987 1.10254   2
  -2  12  -6 31.6109 2.48253   1
  -3 -12  -6 49.5640 3.24697   1
  -3  12  -6 50.7157 3.27944   1
  -3  12  -6 49.9079 1.52764   2
  -4 -12  -6 10.5066 1.72252   1
  -4  12  -6 13.2427 2.12173   1
  -4  12  -6 12.7500 0.72446   2
  -5 -12  -6 46.0402 3.47036   1
  -5  12  -6 47.9953 1.39262   2
  -5  12  -6 43.6210 3.36609   1
  -6 -12  -6 16.6435 2.69029   1
  -6  12  -6 14.3124 2.40888   1
  -7 -12  -6 37.6529 3.63769   1
  -8 -12  -6 0.06232 1.71429   1
  -8  12  -6 2.89932 1.53242   1
  -9 -12  -6 11.6280 2.43054   1
  -9  12  -6 12.0658 2.01480   1
 -10 -12  -6 0.77931 2.02515   1
 -10  12  -6 3.49711 2.12320   1
 -11 -12  -6 7.11341 2.47675   1
 -11  12  -6 8.23875 2.49034   1
 -12  12  -6 65.3774 5.46476   1
 -13  12  -6 -1.7959 3.56258   1
  16  13  -6 1.77813 0.92746   2
  15  13  -6 1.70030 0.76813   2
  14  13  -6 18.3020 1.49558   2
  13  13  -6 1.30457 0.57048   2
  12  13  -6 207.492 7.41726   1
  12  13  -6 212.930 5.47748   2
  11  13  -6 133.548 5.62815   1
  11  13  -6 138.207 3.99338   2
  10  13  -6 34.3979 1.65155   2
  10  13  -6 36.4932 3.00971   1
   9  13  -6 15.6044 1.06184   2
   9  13  -6 14.5393 2.19247   1
   8  13  -6 18.5389 2.16687   1
   8  13  -6 17.0767 1.06834   2
  -7  13   6 54.5259 2.39983   1
   7  13  -6 56.5990 2.05665   2
   7  13  -6 58.0764 3.41435   1
  -6  13   6 72.8204 3.08584   1
   6  13  -6 75.0920 2.44745   2
   6  13  -6 71.9605 3.79427   1
   5  13  -6 0.91288 0.90773   1
   5  13  -6 1.79686 0.34651   2
  -5  13   6 -1.3404 1.06004   1
   4  13  -6 30.7196 2.46565   1
   4  13  -6 28.9898 1.38195   2
   3 -13  -6 13.6437 1.45718   1
   3  13  -6 13.2871 1.89562   1
   3  13  -6 12.7194 0.90175   2
  -3  13   6 15.3366 2.56373   1
   2 -13  -6 2.86686 0.81489   1
   2  13  -6 2.90908 0.97284   1
  -2  13   6 5.74231 1.62784   1
   1 -13  -6 95.4935 3.87766   1
   1  13  -6 92.6574 4.48503   1
  -1  13   6 91.3385 4.73521   1
   0 -13  -6 -0.1162 0.86880   1
   0  13  -6 0.23753 0.26688   2
   0  13  -6 0.33198 0.87675   1
   0  13   6 0.15803 2.00339   1
  -1 -13  -6 111.202 4.68075   1
  -1  13  -6 111.405 5.06361   1
  -1  13  -6 111.127 2.93129   2
  -2 -13  -6 19.6869 2.19411   1
  -2  13  -6 21.5174 1.00278   2
  -2  13  -6 23.3943 2.34847   1
  -3 -13  -6 108.238 5.05204   1
  -3  13  -6 104.470 4.99015   1
  -3  13  -6 110.720 2.72997   2
  -4 -13  -6 120.415 5.49890   1
  -4  13  -6 125.337 2.92657   2
  -4  13  -6 118.342 5.42097   1
  -5 -13  -6 19.7774 2.63531   1
  -5  13  -6 16.7435 2.36821   1
  -5  13  -6 16.4176 0.81541   2
  -6 -13  -6 62.9145 4.14049   1
  -6  13  -6 61.4378 4.11284   1
  -6  13  -6 64.7025 1.67409   2
  -7 -13  -6 -0.0836 1.61106   1
  -7  13  -6 0.98180 1.52131   1
  -8  13  -6 6.16392 1.85454   1
  -9 -13  -6 -0.0919 1.85653   1
  -9  13  -6 -1.5608 1.85845   1
 -10 -13  -6 -1.0578 2.25064   1
 -10  13  -6 0.72344 2.19219   1
 -11 -13  -6 14.3398 3.02184   1
 -12 -13  -6 3.52211 3.15704   1
  16  14  -6 8.55298 1.10216   2
  15  14  -6 2.60019 0.80424   2
  14  14  -6 0.05406 0.70835   2
  13  14  -6 17.7366 1.35624   2
  12  14  -6 0.13569 0.51909   2
  12  14  -6 -2.5379 1.77298   1
  11  14  -6 30.9355 1.59894   2
  11  14  -6 27.6440 3.26728   1
  10  14  -6 0.05892 1.43042   1
   9  14  -6 16.1533 2.51148   1
   9  14  -6 18.4150 1.12684   2
   8  14  -6 0.86360 1.14042   1
  -8  14   6 -1.0041 0.69349   1
   8  14  -6 0.35201 0.33044   2
  -7  14   6 6.88462 1.09081   1
[truncated: 143,193 more chars]
