# Supplementary material for: Relative substituent orientation in the structure of cis-3-chloro-1,3-dimethyl-N-(4-nitro­phen­yl)-2-oxo­cyclo­pentane-1-carboxamide
Source: Acta Crystallogr Sect E Struct Rep Online. 2014 Aug 6;70(Pt 9):121–3. doi: 10.1107/S1600536814017711 (PMC4186136; doi:10.1107/S1600536814017711)
Supplement: Supplementary file 2 [file e-70-00121-1sup2.hkl]

#
# h,k,l, Fc-squared, Fo-squared, sigma(Fo-squared), status flag
#
data_1
_shelx_title ' Quest14mz049_0m in P2(1)/c'
_shelx_refln_list_code          4
_shelx_F_calc_maximum      278.37
_exptl_crystal_F_000       648.00
_reflns_d_resolution_high  0.5798

loop_
 _space_group_symop_operation_xyz
 'x, y, z'
 '-x, y+1/2, -z+1/2'
 '-x, -y, -z'
 'x, -y-1/2, z-1/2'

_cell_length_a    11.4117
_cell_length_b    16.1679
_cell_length_c     7.8201
_cell_angle_alpha  90.000
_cell_angle_beta  103.382
_cell_angle_gamma  90.000

_shelx_F_squared_multiplier     1.000

loop_
 _refln_index_h
 _refln_index_k
 _refln_index_l
 _refln_F_squared_calc
 _refln_F_squared_meas
 _refln_F_squared_sigma
 _refln_observed_status
   2   0   0      18192.31      18005.70      1181.69 o
   3   0   0       2462.69       2693.43        31.08 o
   4   0   0       1837.76       1950.30        31.87 o
   5   0   0         72.29        114.83         4.65 o
   6   0   0        649.86        817.05        21.60 o
   7   0   0        362.60        363.02        14.12 o
   8   0   0         18.16         23.94         3.79 o
   9   0   0         83.27         83.51         5.19 o
  10   0   0        440.09        443.50        12.10 o
  11   0   0       1092.48       1093.50        33.83 o
  12   0   0        153.01        169.46        12.06 o
  13   0   0        579.02        605.25        14.48 o
  14   0   0        148.90        136.05        22.16 o
  15   0   0        175.58        191.66        14.23 o
  16   0   0        122.49        137.19        14.37 o
  17   0   0        232.21        240.35        18.62 o
  18   0   0        180.58        214.23        20.51 o
  19   0   0        148.24        158.06        24.03 o
   1   1   0        220.64        221.67         5.22 o
   2   1   0          3.43          3.40         0.63 o
   3   1   0       1002.28       1166.45        11.18 o
   4   1   0       2336.59       2368.32        19.73 o
   5   1   0       2590.49       2817.89        26.26 o
   6   1   0        202.77        258.23         4.17 o
   7   1   0       1981.23       2209.80        21.59 o
   8   1   0          9.94          8.20         0.96 o
   9   1   0         57.57         54.07         3.14 o
  10   1   0         85.79         88.10         4.62 o
  11   1   0         13.12          9.24         2.86 o
  12   1   0        386.02        381.10        12.79 o
  13   1   0         29.56         23.34         2.40 o
  14   1   0        162.23        164.95         6.74 o
  15   1   0          5.29          1.18         4.47 o
  16   1   0         22.61         16.17         5.50 o
  17   1   0         14.18         11.86         6.67 o
  18   1   0         85.79         77.02         8.85 o
  19   1   0          0.52         -0.02        10.08 o
   0   2   0       1305.13       1394.74        20.07 o
   1   2   0        107.61         92.58         2.74 o
   2   2   0         29.20         27.61         1.08 o
   3   2   0       1525.41       1568.03        16.75 o
   4   2   0        799.03        834.40        11.60 o
   5   2   0         35.48         63.15         2.07 o
   6   2   0        500.94        531.75         5.62 o
   7   2   0        491.29        513.36         6.66 o
   8   2   0         47.54         48.18         1.78 o
   9   2   0        205.50        196.92         3.82 o
  10   2   0         86.18         82.71         4.73 o
  11   2   0        397.53        376.12        12.31 o
  12   2   0         47.34         51.56         5.74 o
  13   2   0          0.20         -0.48         2.23 o
  14   2   0         49.41         44.81         4.55 o
  15   2   0          4.89          5.11         4.45 o
  16   2   0         30.71         33.00         5.58 o
  17   2   0          9.34         -4.22         6.50 o
  18   2   0         31.70         34.35        11.10 o
  19   2   0          1.46          9.02        23.75 o
   1   3   0      26462.09      26381.59      1043.22 o
   2   3   0        155.40        157.91         2.79 o
   3   3   0         15.42         13.43         0.88 o
   4   3   0        113.96         93.31         2.29 o
   5   3   0       2262.75       2402.97        30.73 o
   6   3   0        287.34        266.70         4.99 o
   7   3   0       1237.54       1318.87        12.68 o
   8   3   0        171.92        169.92         3.34 o
   9   3   0        162.72        159.68         4.67 o
  10   3   0        209.04        199.64         6.23 o
  11   3   0       1328.17       1320.82        16.41 o
  12   3   0        462.76        470.05        19.51 o
  13   3   0        298.71        288.11         6.38 o
  14   3   0        366.97        365.22         9.92 o
  15   3   0          1.57          3.10         6.27 o
  16   3   0        352.93        369.93        21.55 o
  17   3   0        111.05        138.29        11.73 o
  18   3   0        240.65        254.83        15.27 o
  19   3   0        188.93        163.84        18.21 o
   0   4   0        804.02        776.38        12.50 o
   1   4   0          7.52         17.12         0.95 o
   2   4   0         34.23         36.74         1.23 o
   3   4   0       1855.05       1901.02        31.11 o
   4   4   0         75.13         80.63         2.09 o
   5   4   0       1787.65       1744.76        29.75 o
   6   4   0        235.96        224.69         4.50 o
   7   4   0        345.59        342.37         8.58 o
   8   4   0        702.12        675.45        10.28 o
   9   4   0          0.00          2.63         1.48 o
  10   4   0         49.06         47.66         2.65 o
  11   4   0        379.91        386.99         6.56 o
  12   4   0        212.12        176.62         5.63 o
  13   4   0        125.37        130.82         6.09 o
  14   4   0         99.47        100.38         5.83 o
  15   4   0        227.64        233.27        15.45 o
  16   4   0          2.47         -2.65         8.11 o
  17   4   0          0.88         10.89         6.74 o
  18   4   0         83.94         82.79         9.00 o
   1   5   0         20.92         31.62         1.16 o
   2   5   0         32.24         52.83         1.63 o
   3   5   0        316.21        398.62         5.68 o
   4   5   0        898.59        945.20        18.02 o
   5   5   0        923.05        988.03        12.27 o
   6   5   0       1027.00       1097.41        15.97 o
   7   5   0         44.58         35.68         1.96 o
   8   5   0        119.06        137.54         3.55 o
   9   5   0        355.43        362.65         4.83 o
  10   5   0        671.28        645.08         9.04 o
  11   5   0        269.16        259.21         4.96 o
  12   5   0         13.59          9.25         1.74 o
  13   5   0          0.70          0.78         1.31 o
  14   5   0          4.13          5.49         3.03 o
  15   5   0         23.77         13.53         5.24 o
  16   5   0         35.44         48.18         9.60 o
  17   5   0         14.95         10.74         6.88 o
  18   5   0          0.38         -5.18         8.31 o
   0   6   0        147.20        118.29         5.99 o
   1   6   0        974.35       1000.90        11.87 o
   2   6   0       3389.57       3720.24        54.55 o
   3   6   0       1956.19       2126.34        27.16 o
   4   6   0       1267.36       1370.16        17.90 o
   5   6   0       1067.73       1002.28        13.09 o
   6   6   0        545.09        558.07        13.51 o
   7   6   0        274.16        275.37         8.79 o
   8   6   0       1002.66       1010.47        25.25 o
   9   6   0         91.20         91.00         2.39 o
  10   6   0         28.87         29.58         1.50 o
  11   6   0        429.30        415.11         7.35 o
  12   6   0        377.88        358.62         6.85 o
  13   6   0        112.53        108.75         3.80 o
  14   6   0         26.38         26.26         3.75 o
  15   6   0        519.99        533.71        16.83 o
  16   6   0         59.59         92.70        15.80 o
  17   6   0        313.60        322.40        14.90 o
  18   6   0        319.20        321.13        16.85 o
   1   7   0       1941.73       1986.76        24.88 o
   2   7   0       1900.95       2294.10        24.91 o
   3   7   0       2019.06       2375.15        29.07 o
   4   7   0        523.13        530.25         7.60 o
   5   7   0       1341.03       1440.48        19.95 o
   6   7   0       1165.83       1185.53        16.47 o
   7   7   0        371.72        356.05        10.08 o
   8   7   0        948.11        945.80        21.69 o
   9   7   0         52.40         53.57         3.09 o
  10   7   0         20.22         23.83         3.09 o
  11   7   0         67.10         67.69         2.15 o
  12   7   0        249.66        245.08         5.54 o
  13   7   0         67.58         68.17         3.18 o
  14   7   0        381.92        381.21         7.66 o
  15   7   0          1.92          4.66         6.06 o
  16   7   0        180.85        184.73        18.53 o
  17   7   0          1.43         -3.57         9.27 o
  18   7   0         28.26         32.47         9.22 o
   0   8   0        494.41        607.47        18.03 o
   1   8   0        904.36       1050.47        18.65 o
   2   8   0        160.21        180.53         6.34 o
   3   8   0         44.38         45.66         3.21 o
   4   8   0          2.79         10.64         1.34 o
   5   8   0        879.21       1021.01        13.07 o
   6   8   0        264.26        268.11         7.09 o
   7   8   0         77.53         79.50         2.69 o
   8   8   0        336.02        330.96        10.25 o
   9   8   0        131.63        128.96         5.12 o
  10   8   0        206.28        206.32         7.14 o
  11   8   0         12.74          9.13         1.07 o
  12   8   0         47.62         48.49         2.60 o
  13   8   0          0.70          6.06         2.84 o
  14   8   0         60.83         65.01         3.75 o
  15   8   0        217.37        227.02         8.77 o
  16   8   0         59.47         51.57        10.02 o
  17   8   0         15.33         13.98         7.52 o
  18   8   0          8.69         44.73        14.33 o
   1   9   0        881.81        902.16        13.84 o
   2   9   0       1189.77       1272.24        17.99 o
   3   9   0       1778.36       2019.38        23.40 o
   4   9   0       1081.92       1088.63        14.57 o
   5   9   0         17.53         14.61         1.78 o
   6   9   0        308.56        297.55         6.87 o
   7   9   0        768.70        764.12        13.63 o
   8   9   0        356.61        350.12         8.60 o
   9   9   0          4.23          3.58         1.72 o
  10   9   0          2.38          4.27         1.29 o
  11   9   0         70.54         71.23         2.93 o
  12   9   0          0.89          4.95         2.54 o
  13   9   0          5.18          7.47         2.17 o
  14   9   0         54.21         60.12         4.06 o
  15   9   0         15.08          8.85         4.30 o
  16   9   0         90.59         96.99        10.22 o
  17   9   0         75.59         72.93         8.23 o
  18   9   0          1.46        -13.58        15.11 o
   0  10   0       3571.03       3637.09        54.55 o
   1  10   0         14.81         27.17         3.06 o
   2  10   0       2816.20       3068.13        41.38 o
   3  10   0         93.33         67.56         2.88 o
   4  10   0         85.39         73.90         3.10 o
   5  10   0        276.27        271.92         6.16 o
   6  10   0        159.32        153.87         5.95 o
   7  10   0       2547.04       2518.80        34.18 o
   8  10   0        393.35        360.83         8.87 o
   9  10   0         35.21         39.55         3.36 o
  10  10   0         83.20         80.48         4.71 o
  11  10   0        143.31        135.29         4.41 o
  12  10   0         73.27         63.72         3.44 o
  13  10   0         48.44         47.92         2.96 o
  14  10   0         13.16         15.43         5.11 o
  15  10   0        470.25        482.74         9.55 o
  16  10   0        114.69        119.37        11.82 o
  17  10   0         67.98         78.83        13.59 o
   1  11   0        101.84         92.10         3.25 o
   2  11   0        220.15        196.58         5.65 o
   3  11   0         17.70         24.73         2.22 o
   4  11   0         82.73         90.99         3.60 o
   5  11   0          0.00          0.31         1.04 o
   6  11   0        355.36        306.13         7.72 o
   7  11   0          9.43          7.49         1.73 o
   8  11   0         33.59         27.50         2.96 o
   9  11   0        187.48        177.43         6.38 o
  10  11   0         21.60         18.74         2.93 o
  11  11   0        125.12        120.90         5.97 o
  12  11   0          0.05         -1.60         2.82 o
  13  11   0         36.36         40.84         6.44 o
  14  11   0         83.27         81.69         4.10 o
  15  11   0        117.62        121.30         8.57 o
  16  11   0          6.62         12.67         7.22 o
  17  11   0         11.49         30.79        13.84 o
   0  12   0       2745.55       2650.51        42.63 o
   1  12   0        145.21        143.48         4.21 o
   2  12   0         79.41         64.46         2.96 o
   3  12   0        103.37         75.56         3.29 o
   4  12   0         37.70         46.24         9.05 o
   5  12   0        118.02        133.08         7.55 o
   6  12   0         35.72         33.86         3.07 o
   7  12   0          0.38          3.79         1.61 o
   8  12   0          2.66          1.81         1.79 o
   9  12   0         58.00         56.36         4.24 o
  10  12   0        347.97        349.59         9.52 o
  11  12   0        139.38        150.47         6.65 o
  12  12   0        192.98        200.29         7.92 o
  13  12   0         50.31         58.32         6.67 o
  14  12   0        149.15        152.28         6.12 o
  15  12   0          5.12          7.26         2.90 o
   1  13   0        356.86        330.80         6.99 o
   2  13   0        254.76        243.66         5.94 o
   3  13   0          1.55          1.56         1.39 o
   4  13   0       1875.21       1786.68        22.80 o
   5  13   0        981.18        873.69        18.16 o
   6  13   0        829.37        808.29        15.02 o
   7  13   0        507.61        486.02        11.03 o
   8  13   0        710.89        685.98        13.98 o
   9  13   0        856.15        806.39        15.82 o
  10  13   0          0.86          2.39         2.28 o
  11  13   0        235.65        252.53         8.51 o
  12  13   0         74.08         93.63         7.26 o
  13  13   0         23.25         19.34         2.73 o
  14  13   0        118.32        129.98         5.38 o
  15  13   0         25.98         17.50        11.32 o
   0  14   0        288.87        287.11        13.21 o
   1  14   0         20.62         23.68         2.31 o
   2  14   0        709.35        648.71        11.06 o
   3  14   0        573.96        489.23         9.36 o
   4  14   0         32.34         39.75         3.06 o
   5  14   0        671.14        597.93        19.35 o
   6  14   0        870.56        852.45        18.50 o
   7  14   0        710.38        676.68        13.93 o
   8  14   0        330.55        317.35         8.92 o
   9  14   0         55.22         51.73         4.36 o
  10  14   0          0.38          1.33         2.54 o
  11  14   0         65.90         70.57         8.02 o
  12  14   0          0.33         -3.55         3.55 o
  13  14   0         57.52         47.77         3.59 o
  14  14   0          2.96          1.82         4.88 o
  15  14   0          2.09          2.48         3.81 o
   1  15   0       2347.80       2303.27        31.61 o
   2  15   0          3.61          7.30         2.09 o
   3  15   0        150.30        166.28         5.93 o
   4  15   0         27.35         26.51         2.65 o
   5  15   0         32.83         27.10         3.04 o
   6  15   0        207.48        220.84         8.20 o
   7  15   0         69.76         65.18         8.18 o
   8  15   0          9.05         14.50         2.73 o
   9  15   0         18.63         13.65         3.12 o
  10  15   0         93.85        104.96         6.98 o
  11  15   0          1.10         -3.66         3.66 o
  12  15   0        281.80        288.74        14.94 o
  13  15   0          9.47          1.24         5.21 o
  14  15   0         13.11         17.48         5.10 o
   0  16   0        772.42        714.39        17.79 o
   1  16   0          0.62          2.76         2.42 o
   2  16   0        275.28        265.27         7.88 o
   3  16   0        450.62        436.95        10.29 o
   4  16   0         26.99         42.87         4.70 o
   5  16   0        677.57        659.44        13.46 o
   6  16   0         40.49         46.26         3.75 o
   7  16   0        291.04        275.43         8.39 o
   8  16   0         62.84         67.60         5.66 o
   9  16   0        200.18        196.66         8.56 o
  10  16   0        313.75        321.67        12.14 o
  11  16   0         28.06         27.33         4.36 o
  12  16   0         30.82         29.24         5.15 o
  13  16   0        126.71        117.05        15.00 o
  14  16   0         40.71         47.05         5.44 o
   1  17   0         97.45         90.27         5.06 o
   2  17   0        154.66        140.46         6.06 o
   3  17   0        150.32        140.84         6.06 o
   4  17   0         72.49         69.42         4.62 o
   5  17   0          0.76         -1.24         2.19 o
   6  17   0        207.22        203.16         7.36 o
   7  17   0        463.81        469.91        13.63 o
   8  17   0          6.17          7.66         2.92 o
   9  17   0        102.98         98.83         6.91 o
  10  17   0        134.48        131.29         8.43 o
  11  17   0          0.22          8.74         6.61 o
  12  17   0         95.61        104.05         9.45 o
  13  17   0        213.79        209.58        17.98 o
  14  17   0          9.87          7.70         4.29 o
   0  18   0          3.90          3.74         3.15 o
   1  18   0         25.48         26.66         5.65 o
   2  18   0        118.08        106.29        10.01 o
   3  18   0         15.42         18.90         4.19 o
   4  18   0          1.42         -2.19         2.19 o
   5  18   0        113.13        116.29         6.91 o
   6  18   0         41.42         57.19         5.27 o
   7  18   0         48.78         50.13         5.40 o
   8  18   0         16.80         15.97         3.71 o
   9  18   0         70.40         80.70         7.01 o
  10  18   0          2.24          2.61         5.99 o
  11  18   0         10.85         21.07         5.09 o
  12  18   0        101.70        103.53        14.55 o
  13  18   0         92.12        100.16        12.70 o
  14  18   0         33.23         28.23         4.71 o
   1  19   0        464.79        462.64        13.79 o
   2  19   0         67.83         66.68         5.49 o
   3  19   0        127.63        138.00         7.38 o
   4  19   0        245.96        257.40        10.00 o
   5  19   0         44.25         41.68         5.06 o
   6  19   0         10.04         12.14         3.06 o
   7  19   0         35.69         39.20         7.31 o
   8  19   0         25.30         32.84         6.19 o
   9  19   0        331.57        355.88        13.04 o
  10  19   0         44.80         48.22         5.39 o
  11  19   0        198.36        208.55        30.07 o
  12  19   0         62.48         44.27        10.17 o
  13  19   0        151.04        130.44        21.87 o
  14  19   0         68.52        151.66        26.22 o
   0  20   0        222.22        207.86        13.14 o
   1  20   0         26.16         24.09         6.80 o
   2  20   0          0.28          2.91         2.55 o
   3  20   0         11.07         17.56         4.47 o
   4  20   0         11.96         17.46         3.42 o
   5  20   0          1.67          2.81         3.12 o
   6  20   0         30.86         32.88         6.13 o
   7  20   0        289.62        293.50        11.65 o
   8  20   0        517.99        547.59        16.57 o
   9  20   0        105.61        102.01        13.34 o
  10  20   0        239.96        233.33        12.05 o
  11  20   0          3.88         -0.24         6.56 o
  12  20   0          5.39          2.79        11.04 o
  13  20   0        202.03        268.03        24.38 o
   1  21   0         29.45         26.41         3.70 o
   2  21   0          4.49          5.08         3.23 o
   3  21   0        218.37        222.36        10.05 o
   4  21   0          6.71          6.12         4.96 o
   5  21   0        273.72        308.57        11.78 o
   6  21   0         99.12        111.91        11.68 o
   7  21   0         64.32         51.85         5.77 o
   8  21   0         51.52         64.49         6.61 o
   9  21   0          0.42         -5.35         5.35 o
  10  21   0         29.00         28.55         6.42 o
  11  21   0         10.15         19.68         7.49 o
  12  21   0          0.50         30.58        11.87 o
   0  22   0         80.91         75.61         9.94 o
   1  22   0          1.06          5.30         4.88 o
   2  22   0        380.33        396.89        19.81 o
   3  22   0         89.29         73.20         7.09 o
   4  22   0          8.17         11.02         7.16 o
   5  22   0          0.40          5.87         5.22 o
   6  22   0         63.39         61.07        10.34 o
   7  22   0         38.05         40.62         5.47 o
   8  22   0         64.27         79.65         9.38 o
   9  22   0          0.14          1.41         5.94 o
  10  22   0        140.90        136.47        12.50 o
  11  22   0         30.62         36.45         8.79 o
   1  23   0         34.17         26.63         6.10 o
   2  23   0         49.04         39.80         9.58 o
   3  23   0          0.47         -1.01         4.22 o
   4  23   0         33.85         28.20         4.60 o
   5  23   0          4.51         -1.70         4.42 o
   6  23   0        382.43        388.93        14.79 o
   7  23   0         97.12         87.55         9.61 o
   8  23   0        161.58        174.85        11.79 o
   9  23   0        101.15        107.28        11.99 o
  10  23   0          5.63          2.99         7.93 o
   0  24   0          0.96         -3.12         6.65 o
   1  24   0         42.12         52.07         6.22 o
   2  24   0          1.87          1.97         6.72 o
   3  24   0         16.60         17.37         5.00 o
   4  24   0        236.82        231.49        13.18 o
   5  24   0        254.68        264.18        21.48 o
   6  24   0         11.02          1.87         6.02 o
   7  24   0         19.38          2.52         6.94 o
   8  24   0          7.32          8.26         7.02 o
   9  24   0          1.48         -6.13        13.00 o
   1  25   0         19.81          9.64         5.58 o
   2  25   0          0.48          2.25         6.22 o
   3  25   0          1.33         -5.76         5.76 o
   4  25   0          3.62         23.21         9.02 o
   5  25   0          4.95          8.24         6.38 o
   6  25   0         65.00         69.50         8.07 o
   7  25   0          1.21         -3.20         7.37 o
   8  25   0        160.17        142.89        20.83 o
   0  26   0         80.44        104.81        16.09 o
   1  26   0          6.55         13.77        13.24 o
   2  26   0         28.44         42.35        14.16 o
   3  26   0          0.11         -1.33         6.90 o
   4  26   0         95.28        108.93        20.85 o
   5  26   0        491.25        479.59        18.58 o
   6  26   0         49.92        122.08        18.97 o
   1  27   0         66.85         79.18        11.88 o
   2  27   0         42.17         59.99        16.18 o
   3  27   0        255.17        259.51        28.60 o
   4  27   0         13.43         10.28         8.40 o
 -19   1   1         37.52         37.20         9.04 o
 -18   1   1         41.18         32.14        10.60 o
 -17   1   1          6.68          3.29         5.77 o
 -16   1   1          0.02         -5.91         6.77 o
 -15   1   1        176.54        173.27         9.46 o
 -14   1   1        211.73        204.56         6.83 o
 -13   1   1          1.74          2.82         1.58 o
 -12   1   1          4.08          1.62         1.72 o
 -11   1   1         18.10         16.38         1.79 o
 -10   1   1        594.04        587.35         8.21 o
  -9   1   1        393.18        386.15         6.01 o
  -8   1   1       2995.45       3165.04        26.89 o
  -7   1   1       3582.26       3882.09        35.35 o
  -6   1   1         84.45         99.10         1.89 o
  -5   1   1       2335.67       2595.50        19.82 o
  -4   1   1         79.33         57.03         1.00 o
  -3   1   1        188.60        201.44         2.46 o
  -2   1   1       5874.61       6400.55        56.71 o
  -1   1   1        467.87        478.63         5.24 o
   0   1   1         63.29         58.65         1.50 o
   1   1   1       2500.60       2510.66        36.06 o
   2   1   1       2168.92       2205.58        23.26 o
   3   1   1       9136.14       9801.95       104.79 o
   4   1   1        174.12        166.92         3.79 o
   5   1   1       6318.39       7011.91       175.75 o
   6   1   1       1416.96       1471.92        15.45 o
   7   1   1         41.24         45.84         1.49 o
   8   1   1       1336.66       1241.02        17.05 o
   9   1   1          0.12          1.25         1.87 o
  10   1   1        276.13        246.37        10.08 o
  11   1   1          4.30          2.35         2.86 o
  12   1   1          1.07         -0.95         3.82 o
  13   1   1        168.44        154.30        13.23 o
  14   1   1        185.67        196.57        10.70 o
  15   1   1         99.28         85.57        14.51 o
  16   1   1        358.24        370.57        15.23 o
  17   1   1          4.11          2.88         7.06 o
  18   1   1          1.81          9.89         8.87 o
 -19   2   1         82.77         94.91        13.41 o
 -18   2   1         54.87         54.77         8.01 o
 -17   2   1         10.88         15.01         6.03 o
 -16   2   1         59.11         62.21         6.30 o
 -15   2   1          5.61         -1.34         4.00 o
 -14   2   1        294.37        280.67         8.09 o
 -13   2   1        474.91        471.24        10.31 o
 -12   2   1         23.16         21.58         1.93 o
 -11   2   1        559.18        569.11         7.59 o
 -10   2   1        664.25        635.51         6.68 o
  -9   2   1       1904.05       1960.43        16.29 o
  -8   2   1       1006.13       1075.91         9.59 o
  -7   2   1        253.63        251.96         2.91 o
  -6   2   1        746.23        796.73         7.45 o
  -5   2   1        307.05        263.77         2.78 o
  -4   2   1        634.02        659.39         8.08 o
  -3   2   1        215.96        212.91         4.08 o
  -2   2   1      10083.41      10992.46       127.87 o
  -1   2   1       5620.24       6169.47        72.99 o
   0   2   1        437.26        478.86         5.99 o
   1   2   1       1294.37       1338.68        14.58 o
   2   2   1       1795.49       1821.85        20.50 o
   3   2   1          8.24         11.43         1.00 o
   4   2   1       4748.06       5022.45        51.24 o
   5   2   1       1274.17       1300.28        49.14 o
   6   2   1        506.34        481.36         8.21 o
   7   2   1       1197.04       1176.41        13.03 o
   8   2   1         54.99         47.35         1.68 o
   9   2   1        175.99        150.95         3.46 o
  10   2   1        545.57        523.36        15.50 o
  11   2   1        175.60        146.79         8.13 o
  12   2   1        347.59        326.62        12.51 o
  13   2   1         81.15         82.50        11.10 o
  14   2   1        211.92        200.55        10.84 o
  15   2   1         22.00         19.56         7.30 o
  16   2   1         15.93         10.92         6.43 o
  17   2   1        170.78        157.54        13.14 o
  18   2   1          9.38         16.18         8.86 o
 -19   3   1          2.17         -3.18        13.80 o
 -18   3   1          5.99        -10.11        10.66 o
 -17   3   1         33.11         35.41         6.35 o
 -16   3   1         91.88         99.60         8.78 o
 -15   3   1          1.54          1.72         4.11 o
 -14   3   1        366.23        359.00         9.35 o
 -13   3   1        282.74        277.49         7.79 o
 -12   3   1        108.67        109.76         4.80 o
 -11   3   1        340.93        331.45         6.02 o
 -10   3   1          8.58         11.42         0.92 o
  -9   3   1        138.11        126.97         1.93 o
  -8   3   1        907.50        987.40        12.68 o
  -7   3   1          0.73         -0.56         0.57 o
  -6   3   1        641.30        721.69         7.22 o
  -5   3   1         45.10         51.53         1.74 o
  -4   3   1          6.20          9.09         0.84 o
  -3   3   1          1.48          0.09         0.80 o
  -2   3   1        312.93        331.29         5.02 o
  -1   3   1        187.30        199.07         4.46 o
   0   3   1       2382.48       2633.82        26.78 o
   1   3   1         19.24         30.27         1.41 o
   2   3   1        707.30        756.85         9.55 o
   3   3   1       1921.16       2006.37        25.21 o
   4   3   1        709.78        776.12        16.88 o
   5   3   1       1675.58       1973.63        24.07 o
   6   3   1        229.22        219.71         3.99 o
   7   3   1        130.53        116.25         3.93 o
   8   3   1        968.21        931.82        11.11 o
   9   3   1         63.22         55.17         2.11 o
  10   3   1        909.43        902.22        21.08 o
  11   3   1        173.66        172.10         8.75 o
  12   3   1         16.50         18.68         6.84 o
  13   3   1         98.85         94.33         8.09 o
  14   3   1         49.57         53.58         5.99 o
  15   3   1         24.52         30.04         8.18 o
  16   3   1        127.57        138.27        11.41 o
  17   3   1         10.88          3.47         7.35 o
  18   3   1          2.67         -9.16         9.16 o
 -19   4   1         47.92         23.27        14.35 o
 -18   4   1         70.72         80.57         8.18 o
 -17   4   1          3.56         -1.55         5.87 o
 -16   4   1         54.89         47.30         5.40 o
 -15   4   1         20.17         17.71         4.47 o
 -14   4   1        320.11        311.53         8.77 o
 -13   4   1          0.35          1.20         2.30 o
 -12   4   1        416.11        420.91         7.35 o
 -11   4   1        514.57        529.11         8.34 o
 -10   4   1        357.19        341.81         5.63 o
  -9   4   1         22.75         18.43         1.44 o
  -8   4   1       1494.52       1523.72        14.50 o
  -7   4   1        303.96        312.40         6.41 o
  -6   4   1       2537.02       2809.54        30.14 o
  -5   4   1        180.52        178.20         3.84 o
  -4   4   1        375.91        361.16         5.49 o
  -3   4   1       3317.02       3525.76        69.30 o
  -2   4   1       2071.85       2298.87        27.31 o
  -1   4   1        959.80        988.25        15.66 o
   0   4   1        242.04        231.39         3.83 o
   1   4   1          0.39          0.97         0.76 o
   2   4   1        217.80        221.31         4.22 o
   3   4   1       4130.82       4530.04        53.93 o
   4   4   1        885.36        924.76        13.79 o
   5   4   1         36.51         30.37         2.26 o
   6   4   1          1.79          0.18         1.31 o
   7   4   1        591.68        603.13        12.99 o
   8   4   1         14.28         12.78         1.80 o
   9   4   1       2794.28       2792.85        30.70 o
  10   4   1        269.74        272.72        10.83 o
  11   4   1        486.45        475.31        15.17 o
  12   4   1          0.07          0.82         3.41 o
  13   4   1         51.25         53.52         6.47 o
  14   4   1          2.98          0.62         4.55 o
  15   4   1        296.07        300.78        20.35 o
  16   4   1         68.24         54.39         7.12 o
  17   4   1          0.10         -3.13         7.45 o
  18   4   1        110.43        102.63        10.07 o
 -18   5   1          2.06         -2.67         7.37 o
 -17   5   1         15.06         14.86        10.88 o
 -16   5   1          2.91          4.98         5.12 o
 -15   5   1        180.40        172.70        12.24 o
 -14   5   1         24.18         24.96         4.10 o
 -13   5   1         48.90         47.86         2.93 o
 -12   5   1         78.39         76.13         3.38 o
 -11   5   1        156.16        146.43         4.43 o
 -10   5   1        216.47        213.07         3.68 o
  -9   5   1       1189.09       1198.63        13.39 o
  -8   5   1         73.21         69.59         1.85 o
  -7   5   1        818.83        840.31        11.56 o
  -6   5   1         78.36         78.55         2.52 o
  -5   5   1          7.11         -0.64         0.64 o
  -4   5   1         44.08         27.89         1.23 o
  -3   5   1       2981.25       3134.62        32.34 o
  -2   5   1       7011.87       7445.56        95.57 o
  -1   5   1       1691.17       1855.75        32.46 o
   0   5   1       5105.03       5517.07        55.84 o
   1   5   1       2741.02       2919.27        30.33 o
   2   5   1         20.07         36.30         1.93 o
   3   5   1        264.71        228.68         4.40 o
   4   5   1          2.38          1.05         0.79 o
   5   5   1          1.02          2.14         1.04 o
   6   5   1        178.22        155.99         4.11 o
   7   5   1        164.04        166.43         4.34 o
   8   5   1       1874.76       1870.36        39.24 o
   9   5   1        479.88        488.08        10.43 o
  10   5   1        177.28        155.16         5.72 o
  11   5   1        272.10        254.58         8.25 o
  12   5   1         21.98         16.03         2.08 o
  13   5   1        128.99        127.68         9.44 o
  14   5   1        103.38        104.11        12.17 o
  15   5   1        109.15        105.65        14.84 o
  16   5   1         83.63         94.73        14.94 o
  17   5   1          7.19          0.07        12.42 o
  18   5   1         16.21         25.78         9.63 o
 -18   6   1          0.43        -11.84        11.84 o
 -17   6   1         23.34         38.79        10.21 o
 -16   6   1          0.84         -5.03         5.03 o
 -15   6   1         42.14         48.06         6.42 o
 -14   6   1         86.02         88.60         6.52 o
 -13   6   1         36.64         32.77         2.40 o
 -12   6   1        211.33        203.47         4.85 o
 -11   6   1          2.73          3.21         0.82 o
 -10   6   1        103.91        109.95         2.59 o
  -9   6   1         32.29         33.95         1.63 o
  -8   6   1        803.07        792.23        13.73 o
  -7   6   1        115.00        112.20         3.46 o
  -6   6   1       1484.32       1575.86        18.66 o
  -5   6   1        200.06        204.87         4.08 o
  -4   6   1        774.93        831.21        17.43 o
  -3   6   1       1199.34       1242.68        16.35 o
  -2   6   1        235.88        278.63         4.43 o
  -1   6   1        135.58        118.51         3.64 o
   0   6   1         32.88         43.71         1.65 o
   1   6   1        324.58        356.24         5.65 o
   2   6   1         30.65         20.63         1.25 o
   3   6   1       1194.51       1467.64        17.35 o
   4   6   1        277.52        313.80         8.82 o
   5   6   1        615.39        641.33         9.67 o
   6   6   1         99.88         92.25         4.17 o
   7   6   1          3.63          6.23         1.94 o
   8   6   1         35.99         38.14         1.59 o
   9   6   1        237.62        230.73         4.20 o
  10   6   1        109.12         88.33         3.04 o
  11   6   1         85.23         78.42         4.63 o
  12   6   1          0.03         -0.10         1.25 o
  13   6   1        103.20         96.29         3.89 o
  14   6   1        147.82        157.80         8.72 o
  15   6   1        128.05        102.99        15.65 o
  16   6   1        334.25        367.19        29.05 o
  17   6   1         52.84         48.72         8.94 o
  18   6   1        238.22        240.87        33.47 o
 -18   7   1          4.36          1.75        12.63 o
 -17   7   1          0.19         -1.89         9.83 o
 -16   7   1         48.38         48.09         5.48 o
 -15   7   1        202.71        175.07         9.67 o
 -14   7   1         16.32         16.10         2.64 o
 -13   7   1        962.47        956.70        13.62 o
 -12   7   1        885.72        869.64        10.42 o
 -11   7   1        244.11        250.15         4.32 o
 -10   7   1       1026.00       1023.22        11.48 o
  -9   7   1        262.52        245.81         4.84 o
  -8   7   1          3.29          2.32         1.26 o
  -7   7   1        389.68        359.47         8.48 o
  -6   7   1         17.18         16.91         1.74 o
  -5   7   1         43.90         42.23         4.08 o
  -4   7   1         30.13         27.28         2.57 o
  -3   7   1        395.24        432.81         6.26 o
  -2   7   1       2553.35       2714.57        28.49 o
  -1   7   1        159.72        164.06         4.04 o
   0   7   1        116.12        150.89         3.31 o
   1   7   1        642.41        682.53         9.26 o
   2   7   1        468.94        524.94         7.85 o
   3   7   1         70.18         95.81         3.32 o
   4   7   1        295.82        334.78         6.10 o
   5   7   1         78.04         71.25         2.74 o
   6   7   1         72.85         80.26         3.33 o
   7   7   1       1587.08       1544.27        19.75 o
   8   7   1       3519.18       3629.26        46.10 o
   9   7   1          9.90          9.77         1.60 o
  10   7   1       2036.50       1982.96        28.76 o
  11   7   1          4.62          5.92         1.23 o
  12   7   1         66.05         59.55         3.41 o
  13   7   1        196.12        188.17         5.50 o
  14   7   1         16.60         15.93         3.63 o
  15   7   1          2.66         -1.47         8.39 o
  16   7   1         28.12         25.75         7.18 o
  17   7   1         71.05         87.32         9.09 o
  18   7   1          1.40          3.05        10.36 o
 -17   8   1         56.92         42.65        11.01 o
 -16   8   1        197.26        211.52        10.72 o
 -15   8   1         24.39         25.73         3.61 o
 -14   8   1        613.24        645.36        10.62 o
 -13   8   1         28.57         28.55         2.30 o
 -12   8   1        191.91        191.05         3.88 o
 -11   8   1        637.03        620.57         8.09 o
 -10   8   1       1170.77       1173.24        15.04 o
  -9   8   1         21.80         14.25         2.18 o
  -8   8   1        736.18        705.00        12.38 o
  -7   8   1        434.26        416.11         7.53 o
  -6   8   1         87.61         54.63         3.47 o
  -5   8   1        694.86        699.44        10.10 o
  -4   8   1        119.15        149.56         3.89 o
  -3   8   1        396.45        347.97         5.67 o
  -2   8   1        284.91        285.54         6.96 o
  -1   8   1       1656.40       1729.13        19.46 o
   0   8   1       2069.91       2257.16        28.56 o
   1   8   1       1155.10       1408.82        19.49 o
   2   8   1       3918.64       4136.89        43.16 o
   3   8   1         10.74         23.68         2.34 o
   4   8   1       1723.50       1716.71        20.56 o
   5   8   1        354.75        317.74         6.32 o
   6   8   1         56.15         73.94         5.71 o
   7   8   1        278.36        262.85         6.56 o
   8   8   1         28.32         22.68         3.62 o
   9   8   1       1677.71       1701.74        35.26 o
  10   8   1        326.44        316.03         7.89 o
  11   8   1        481.00        501.49        15.88 o
  12   8   1          4.15          2.63         4.24 o
  13   8   1         28.05         30.71         2.39 o
  14   8   1          1.15          0.67         1.85 o
  15   8   1        148.08        125.25        16.62 o
  16   8   1         24.27         30.77         7.39 o
  17   8   1          2.83         -8.71         8.71 o
 -16   9   1          9.63          7.16         9.37 o
 -15   9   1         85.12         85.62         4.73 o
 -14   9   1          2.81          1.91         1.76 o
 -13   9   1          0.12         -1.19         1.84 o
 -12   9   1        108.42        102.51         3.96 o
 -11   9   1        189.04        178.78         3.79 o
 -10   9   1        299.00        285.16         5.75 o
  -9   9   1        358.15        351.05         8.31 o
  -8   9   1        440.15        432.03         9.07 o
  -7   9   1        629.59        622.11        11.19 o
  -6   9   1          8.08          3.94         1.16 o
  -5   9   1        523.62        507.14         8.31 o
  -4   9   1         35.07         41.96         2.68 o
  -3   9   1         90.86         86.65         2.74 o
  -2   9   1         89.17         81.44         3.68 o
  -1   9   1        282.11        299.24         5.54 o
   0   9   1        321.41        323.18         6.63 o
   1   9   1       1157.26       1247.88        15.47 o
   2   9   1       1398.31       1448.62        17.66 o
   3   9   1        340.29        343.12         6.42 o
   4   9   1         13.75          6.32         1.08 o
   5   9   1        137.66        122.98         3.75 o
   6   9   1       1210.97       1207.41        29.78 o
   7   9   1       1098.79       1012.46        17.49 o
   8   9   1        947.13        875.87        14.68 o
   9   9   1         60.75         47.77         4.31 o
  10   9   1          1.19          3.51         1.02 o
  11   9   1          2.73         -1.43         3.34 o
  12   9   1          1.58          2.23         1.36 o
  13   9   1         47.72         54.08         3.84 o
  14   9   1         49.21         53.81         3.35 o
  15   9   1        100.05        108.45         8.96 o
  16   9   1         12.74         11.48         7.52 o
  17   9   1         35.37         27.43         9.22 o
 -16  10   1         75.61         84.72         7.71 o
 -15  10   1         24.01         20.80         5.55 o
 -14  10   1          0.22          1.34         1.78 o
 -13  10   1         15.36         16.57         2.53 o
 -12  10   1          1.91          3.37         1.72 o
 -11  10   1         62.76         58.09         4.62 o
 -10  10   1          5.45          4.22         1.99 o
  -9  10   1        661.59        634.68        12.27 o
  -8  10   1        291.17        267.18         7.01 o
  -7  10   1         43.59         52.58         3.08 o
  -6  10   1         54.41         48.96         3.37 o
  -5  10   1        141.81        166.53         4.90 o
  -4  10   1        686.05        682.75         9.86 o
  -3  10   1        603.66        601.23         9.01 o
  -2  10   1        385.36        445.04         8.03 o
  -1  10   1        139.11        166.37         4.11 o
   0  10   1        648.42        662.89         9.92 o
   1  10   1        266.57        238.01         5.04 o
   2  10   1         17.48         23.79         1.98 o
   3  10   1         11.77         15.13         3.54 o
   4  10   1         11.69          5.35         1.22 o
   5  10   1         19.13         16.96         1.79 o
   6  10   1       1221.18       1123.41        17.26 o
   7  10   1       1145.52       1114.56        17.40 o
   8  10   1         20.22         16.67         2.04 o
   9  10   1        557.41        535.30        10.54 o
  10  10   1         45.05         43.27         2.37 o
  11  10   1          4.88          4.17         3.82 o
  12  10   1        137.79        137.23         4.54 o
  13  10   1        239.54        247.90         6.15 o
  14  10   1          0.55          5.42         4.46 o
  15  10   1          1.68          2.72         5.08 o
  16  10   1          2.36          1.53         7.88 o
  17  10   1          0.20         -0.59        20.08 o
 -16  11   1          3.60          5.59         4.10 o
 -15  11   1        661.90        691.39        18.50 o
 -14  11   1         63.40         57.65         5.08 o
 -13  11   1        215.22        214.01         5.82 o
 -12  11   1         19.20         16.53         2.29 o
 -11  11   1        136.13        133.78         5.72 o
 -10  11   1          7.41          9.16         2.15 o
  -9  11   1       1372.91       1331.91        21.08 o
  -8  11   1          7.05          7.53         1.79 o
  -7  11   1       1832.35       1761.02        25.39 o
  -6  11   1          1.52          0.40         1.37 o
  -5  11   1        586.76        545.82         8.80 o
  -4  11   1        179.19        159.50         4.26 o
  -3  11   1         84.80         82.73         3.49 o
  -2  11   1        261.77        250.93         5.43 o
  -1  11   1          6.09          5.08         1.20 o
   0  11   1        291.03        231.63         5.30 o
   1  11   1       1178.29       1183.59        23.08 o
   2  11   1        213.09        180.86         4.58 o
   3  11   1       1000.24       1021.93        14.20 o
   4  11   1        211.07        192.62         4.99 o
   5  11   1         46.02         39.28         2.54 o
   6  11   1          3.46          1.01         1.48 o
   7  11   1        226.60        204.15         6.16 o
   8  11   1        264.03        271.43         6.87 o
   9  11   1        115.28        113.80         5.14 o
  10  11   1        578.83        565.79        10.78 o
  11  11   1         15.71         17.31         3.08 o
  12  11   1        139.97        140.81         7.26 o
  13  11   1         71.75         77.65         4.47 o
  14  11   1         18.23         18.33         3.38 o
  15  11   1        221.96        221.60        13.44 o
  16  11   1        119.25        126.28        12.85 o
  17  11   1         15.50         -9.20        15.84 o
 -15  12   1         17.04         31.95         5.26 o
 -14  12   1        110.45        108.33         5.54 o
 -13  12   1          0.11          2.61         1.64 o
 -12  12   1         72.01         73.08         3.95 o
 -11  12   1        283.75        278.55         8.25 o
 -10  12   1         61.22         56.58         5.22 o
  -9  12   1          4.27          3.91         1.83 o
  -8  12   1         30.24         29.65         3.57 o
  -7  12   1         43.36         39.95         3.48 o
  -6  12   1        310.27        311.28         7.07 o
  -5  12   1        401.12        401.75         8.23 o
  -4  12   1        860.26        815.74        11.99 o
  -3  12   1       2393.30       2450.61        28.22 o
  -2  12   1         88.45         87.42         3.41 o
  -1  12   1       1044.25        991.33        13.88 o
   0  12   1         22.19         26.25         2.36 o
   1  12   1       1152.45       1097.55        17.08 o
   2  12   1         75.29         80.92         3.53 o
   3  12   1        407.64        425.29         7.11 o
   4  12   1        120.01         96.00         3.77 o
   5  12   1        646.27        623.39        11.57 o
   6  12   1          0.38          3.02         1.83 o
   7  12   1        721.47        729.96        19.30 o
   8  12   1        136.51        109.93         6.64 o
   9  12   1        177.81        172.99         6.78 o
  10  12   1         73.67         81.25         6.00 o
  11  12   1         35.10         36.84         5.08 o
  12  12   1        343.61        328.02        12.20 o
  13  12   1         31.94         36.06         6.44 o
  14  12   1         24.73         24.84         5.76 o
  15  12   1          0.21         -7.39         7.39 o
  16  12   1         36.88         17.58         9.84 o
 -15  13   1         52.62         45.01         5.92 o
 -14  13   1         16.59         11.45         2.60 o
 -13  13   1         72.18         78.88         5.33 o
 -12  13   1         35.63         35.54         3.98 o
 -11  13   1         60.99         54.82         5.50 o
 -10  13   1        518.33        490.36        12.67 o
  -9  13   1         34.81         30.22         3.43 o
  -8  13   1        785.54        766.17        13.16 o
  -7  13   1         18.62         12.42         1.83 o
  -6  13   1         35.01         34.43         3.44 o
  -5  13   1        104.55        128.24         4.62 o
  -4  13   1        881.95        936.03        15.20 o
  -3  13   1        468.37        435.11         8.92 o
  -2  13   1        418.00        391.39         7.70 o
  -1  13   1          8.61          6.77         1.35 o
   0  13   1        685.69        669.87        10.99 o
   1  13   1       1081.92       1115.32        15.74 o
   2  13   1          0.05          0.42         1.37 o
   3  13   1        268.95        251.24         6.50 o
   4  13   1        176.69        169.27         5.95 o
   5  13   1       1458.87       1349.60        21.76 o
   6  13   1        223.67        202.99         6.90 o
   7  13   1        142.48        129.16         5.72 o
   8  13   1          3.56          3.62         1.95 o
   9  13   1        265.80        258.56         8.41 o
  10  13   1          5.70          9.33         4.17 o
  11  13   1         10.39          9.76         3.04 o
  12  13   1         39.48         48.54         8.61 o
  13  13   1        112.57        102.23         5.03 o
  14  13   1         10.54         15.09         4.04 o
  15  13   1          2.08         -7.24         9.27 o
  16  13   1          2.65          3.27        14.02 o
 -15  14   1         15.15         11.42         3.50 o
 -14  14   1        247.26        221.28         8.84 o
 -13  14   1        113.29        103.30         5.63 o
 -12  14   1          0.02         -2.24         3.66 o
 -11  14   1          4.13          5.86         3.64 o
 -10  14   1          5.67         11.09         3.66 o
  -9  14   1        212.42        198.97         6.29 o
  -8  14   1        176.02        171.04         5.65 o
  -7  14   1         26.57         31.90         3.25 o
  -6  14   1        669.94        612.39        11.69 o
  -5  14   1          8.02         14.96         2.08 o
  -4  14   1       1316.09       1249.13        19.35 o
  -3  14   1         18.20         16.04         2.11 o
  -2  14   1          0.47          0.60         1.29 o
  -1  14   1         43.95         46.17         3.09 o
   0  14   1        164.70        151.77         4.95 o
   1  14   1       2145.39       2021.55        25.24 o
   2  14   1       1299.72       1302.65        18.14 o
   3  14   1        279.94        224.76         8.21 o
   4  14   1        788.69        751.62        14.58 o
   5  14   1         74.76         66.34         4.15 o
   6  14   1          0.08         -0.40         1.62 o
   7  14   1        689.87        655.78        14.05 o
   8  14   1        294.89        264.93         8.57 o
   9  14   1        300.99        300.53         9.38 o
  10  14   1         27.42         24.73         4.17 o
  11  14   1        305.87        316.66        19.98 o
  12  14   1        187.50        198.22        10.68 o
  13  14   1          2.67          2.34         5.83 o
  14  14   1        117.08        127.21         7.34 o
  15  14   1          9.78         21.60         8.39 o
  16  14   1          0.20        -16.21        16.21 o
 -15  15   1        188.61        194.50         9.55 o
 -14  15   1        114.35        111.68         6.60 o
 -13  15   1        142.27        111.89        14.47 o
 -12  15   1          1.92          2.58         4.13 o
 -11  15   1         52.72         45.11         5.33 o
 -10  15   1        100.86        101.83         6.55 o
  -9  15   1        110.96        114.08         5.24 o
  -8  15   1         22.45         31.84         4.01 o
  -7  15   1         26.37         19.72         2.51 o
  -6  15   1        252.07        225.26         7.08 o
  -5  15   1          9.19         10.74         2.13 o
  -4  15   1       1123.67       1140.93        22.52 o
  -3  15   1         84.01         81.63         7.51 o
  -2  15   1       1658.79       1641.86        24.56 o
  -1  15   1         42.76         44.66         3.21 o
   0  15   1       1115.75       1052.72        15.85 o
   1  15   1         17.37         13.58         2.03 o
   2  15   1        105.09         83.91         4.18 o
   3  15   1        145.22        114.63         5.09 o
   4  15   1          9.29         11.59         2.29 o
   5  15   1          0.18          2.95         1.76 o
   6  15   1         11.63         11.47         2.36 o
   7  15   1          0.02         -0.77         2.04 o
   8  15   1        458.67        476.26        11.98 o
   9  15   1         49.39         62.80         7.39 o
  10  15   1        201.46        194.49         8.12 o
  11  15   1         17.20         20.70         3.98 o
  12  15   1          1.85          0.19         4.19 o
  13  15   1          7.14         17.48         5.18 o
  14  15   1          0.44          1.29         6.49 o
  15  15   1        100.62        103.07        17.06 o
 -15  16   1         47.03         60.51         7.03 o
 -14  16   1        141.04        163.58        13.26 o
 -13  16   1          1.24         -0.55         2.98 o
 -12  16   1         69.90         69.62         6.49 o
 -11  16   1         94.82         92.40         7.23 o
 -10  16   1          0.15          0.52         3.37 o
  -9  16   1        326.16        309.92        10.47 o
  -8  16   1          7.77         10.67         2.50 o
  -7  16   1         56.25         51.43         4.97 o
  -6  16   1          1.70          3.68         2.13 o
  -5  16   1        630.36        569.70        14.43 o
  -4  16   1        626.04        525.67        11.44 o
  -3  16   1         12.94         13.26         2.93 o
  -2  16   1          8.15          6.40         2.00 o
  -1  16   1        273.58        258.44         8.47 o
   0  16   1         83.48         88.26         4.47 o
   1  16   1        496.61        414.90         9.23 o
   2  16   1        140.43        135.55         5.74 o
   3  16   1         36.92         33.25         4.52 o
   4  16   1        245.78        229.49         7.67 o
   5  16   1        143.55        146.62         6.99 o
   6  16   1        209.51        189.67         7.96 o
   7  16   1          8.60         11.06         2.47 o
   8  16   1         91.12         95.77         6.70 o
   9  16   1          0.02         -2.68         3.35 o
  10  16   1          3.65         -0.91         3.41 o
  11  16   1         49.82         56.46         5.58 o
  12  16   1         49.41         53.41         8.33 o
  13  16   1         19.76         17.28         7.65 o
  14  16   1          0.07          7.06         7.29 o
 -15  17   1        114.53        115.88         8.72 o
 -14  17   1         38.76         43.68         5.37 o
 -13  17   1         64.56         76.70        11.10 o
 -11  17   1         23.82         22.63         4.53 o
 -10  17   1        276.96        258.36        10.26 o
  -9  17   1         47.17         50.67         5.13 o
  -8  17   1        257.08        258.81         9.75 o
  -7  17   1        121.53        110.98         6.54 o
  -6  17   1          0.16          0.33         3.21 o
  -5  17   1        305.66        282.79         8.37 o
  -4  17   1          4.13          8.60         2.08 o
  -3  17   1        131.84        131.54         5.87 o
  -2  17   1         30.15         20.97         3.69 o
  -1  17   1        171.45        157.62         6.50 o
   0  17   1        197.48        190.51         7.05 o
   1  17   1        434.38        400.76        10.43 o
   2  17   1        259.37        215.97         7.60 o
   3  17   1        636.05        616.18        13.43 o
   4  17   1          2.14          3.08         2.20 o
   5  17   1        246.38        247.46         8.34 o
   6  17   1         94.75         82.30         5.92 o
   7  17   1         28.59         28.34         3.65 o
   8  17   1        162.92        162.73        11.13 o
   9  17   1         44.29         47.71         5.36 o
  10  17   1        138.51        132.09         9.52 o
  11  17   1          0.63         -1.64         6.25 o
  12  17   1        105.52        104.80        19.63 o
  13  17   1        155.04        168.70        13.35 o
  14  17   1          7.19          2.11        11.54 o
 -14  18   1         34.52         46.33         5.96 o
 -13  18   1          7.51         14.24         9.71 o
 -12  18   1         90.78        114.83        15.11 o
 -11  18   1         22.33         37.00         5.20 o
 -10  18   1         35.13         37.50         8.26 o
  -9  18   1         86.23         85.63         7.35 o
  -8  18   1         41.81         41.50         4.67 o
  -7  18   1        354.74        356.83        11.76 o
  -6  18   1         16.06         19.51         3.28 o
  -5  18   1          0.47          0.10         2.33 o
  -4  18   1         35.57         43.99         4.02 o
  -3  18   1        372.15        360.37        10.09 o
  -2  18   1         10.08          9.98         2.42 o
  -1  18   1        370.80        341.69         9.91 o
   0  18   1         48.59         40.99         4.01 o
   1  18   1         35.58         53.16         4.73 o
   2  18   1        443.71        469.43        11.88 o
   3  18   1         35.62         40.05         3.98 o
   4  18   1       1052.17       1070.78        23.73 o
   5  18   1         45.16         52.79         5.08 o
   6  18   1         13.68         11.66         5.33 o
   7  18   1         74.79         88.60         6.72 o
   8  18   1         97.65        114.00        11.41 o
   9  18   1        306.15        286.08        16.51 o
  10  18   1          0.03         -0.39         5.95 o
  11  18   1          6.40          8.01        12.18 o
  12  18   1          0.23          0.32         7.91 o
  13  18   1        127.44        109.21        11.21 o
  14  18   1         36.70         49.16        13.44 o
 -14  19   1         70.11         63.63        14.41 o
 -13  19   1         26.05         36.31        10.76 o
 -12  19   1         22.97         16.27         8.73 o
 -11  19   1         32.83         56.21        12.44 o
 -10  19   1          4.68         -1.66         4.56 o
  -9  19   1          2.52          7.22         5.25 o
  -8  19   1        132.29        131.63        14.92 o
  -7  19   1         78.36         76.03         6.26 o
  -6  19   1          0.74          6.91         2.98 o
  -5  19   1         42.41         46.76         5.16 o
  -4  19   1         24.78         18.99         3.29 o
  -3  19   1         22.40         21.56         3.52 o
  -2  19   1         48.99         45.28         5.00 o
  -1  19   1         91.49         88.48         5.88 o
   0  19   1        185.72        205.04         8.73 o
   1  19   1        110.10        105.41        10.07 o
   2  19   1         17.57         22.42         3.43 o
   3  19   1         29.25         25.58         3.95 o
   4  19   1          1.42          5.67         2.74 o
   5  19   1         23.60         22.25         3.70 o
   6  19   1          1.33         -0.43         3.15 o
   7  19   1         29.38         27.99         6.29 o
   8  19   1          0.61          2.27         4.08 o
   9  19   1         23.19         19.29         6.29 o
  10  19   1          1.01         -5.02         5.02 o
  11  19   1         94.95        117.59        11.54 o
  12  19   1         37.65         45.45         7.64 o
  13  19   1         60.82         49.55        19.58 o
 -12  20   1         14.30         15.14         9.88 o
 -11  20   1        116.07        134.77        16.00 o
 -10  20   1        232.44        226.50        11.26 o
  -9  20   1         87.28         98.15        17.91 o
  -8  20   1        286.91        263.80        11.15 o
  -7  20   1        113.48        112.85        10.60 o
  -6  20   1        151.76        179.69         8.81 o
  -5  20   1          0.87          3.63         4.14 o
  -4  20   1         12.51         11.65         3.37 o
  -3  20   1         92.40         79.49         6.32 o
  -2  20   1        431.52        467.99        14.45 o
  -1  20   1        498.75        516.70        15.24 o
   0  20   1         69.73         73.90         5.92 o
   1  20   1          9.80          7.67         3.03 o
   2  20   1        318.58        332.90        12.97 o
   3  20   1         16.39         15.06         3.04 o
   4  20   1        242.68        283.11        16.88 o
   5  20   1         69.38         78.00         6.63 o
   6  20   1        160.10        176.31         9.56 o
   7  20   1         25.43         22.77         5.28 o
   8  20   1         39.14         34.08         5.88 o
   9  20   1         16.91         22.69         5.42 o
  10  20   1        126.74        122.95        10.66 o
  11  20   1          0.14          5.52         6.67 o
  12  20   1         18.08         15.45         8.69 o
 -12  21   1          0.51        -10.97        11.29 o
 -11  21   1          4.18         -5.12         9.55 o
 -10  21   1          8.85          2.10         5.78 o
  -9  21   1         41.94         40.21         7.40 o
  -8  21   1         43.41         37.82         8.17 o
  -7  21   1        399.64        397.84        14.09 o
  -6  21   1          0.50          0.34         3.89 o
  -5  21   1        157.07        153.39         8.98 o
  -4  21   1        154.20        145.15        11.39 o
  -3  21   1         10.97          3.98         3.30 o
  -2  21   1        273.54        284.51        22.40 o
  -1  21   1          9.16          8.11         3.18 o
   0  21   1         73.53         75.77         6.30 o
   1  21   1        109.85        111.60         7.37 o
   2  21   1        165.22        162.79         8.76 o
   3  21   1        420.99        445.03        20.84 o
   4  21   1          7.12          7.49         4.65 o
   5  21   1          2.41         -2.26         4.91 o
   6  21   1          3.12         12.99         4.09 o
   7  21   1         75.32         80.30         8.13 o
   8  21   1         12.79         15.63         8.50 o
   9  21   1         30.54         30.26         8.44 o
  10  21   1          0.56         -1.06         6.53 o
  11  21   1          5.15          3.10         7.73 o
  12  21   1          1.16         -9.27         9.27 o
 -11  22   1         24.62         16.09        11.60 o
 -10  22   1          0.88         -6.60         6.60 o
  -9  22   1          1.39          3.56        11.30 o
  -8  22   1         19.33         19.03         5.53 o
  -7  22   1        158.80        149.64        17.09 o
  -6  22   1        278.27        315.27        12.50 o
  -5  22   1         56.54         59.03         6.99 o
  -4  22   1         46.55         33.69         5.99 o
  -3  22   1         59.98         52.46         7.51 o
  -2  22   1          0.09          9.09         5.59 o
  -1  22   1        125.09        120.46        12.00 o
   0  22   1         17.04         18.72         3.99 o
   1  22   1        394.43        427.74        14.51 o
   2  22   1         13.01         11.41         3.68 o
   3  22   1        360.92        379.66        13.74 o
   4  22   1        196.45        219.05        10.54 o
   5  22   1        140.08        146.66        11.15 o
   6  22   1        110.00        111.38        12.28 o
   7  22   1          0.27          5.73         5.94 o
   8  22   1         39.76         41.45         5.79 o
   9  22   1          8.05          0.14         9.39 o
  10  22   1          2.30         15.93        11.80 o
  11  22   1          0.83          3.27         9.24 o
 -11  23   1          8.16        -13.70        13.70 o
 -10  23   1         31.55         19.68        11.47 o
  -9  23   1         35.53         26.21        20.18 o
  -8  23   1         65.90         80.31        20.00 o
  -7  23   1          0.15         -2.64         5.48 o
  -6  23   1        258.63        275.87        12.35 o
  -5  23   1          1.98         -1.66         6.02 o
  -4  23   1         36.44         35.18         5.18 o
  -3  23   1         25.29         34.92         5.18 o
  -2  23   1        242.52        240.21        11.24 o
  -1  23   1         60.86         69.91         7.46 o
   0  23   1          0.07          1.25         4.10 o
   1  23   1         73.24         74.23        12.61 o
   2  23   1         19.74         18.06         4.81 o
   3  23   1        483.31        473.25        29.21 o
   4  23   1          0.51          9.53         4.54 o
   5  23   1        343.98        377.37        14.39 o
   6  23   1          2.00          5.38         5.26 o
   7  23   1         27.56         27.56         6.23 o
   8  23   1          0.08         -5.97         9.38 o
   9  23   1          2.11         -7.28         7.28 o
  10  23   1         88.06         52.03        13.49 o
  -9  24   1          7.56          9.38         7.77 o
  -8  24   1          0.05         -1.36        14.56 o
  -7  24   1          1.69          9.94         8.45 o
  -6  24   1         45.78         26.27         8.65 o
  -5  24   1          8.16         -2.77         5.53 o
  -4  24   1         39.15         50.40         5.86 o
  -3  24   1        147.94        119.24         9.78 o
  -2  24   1          0.13          1.47         4.75 o
  -1  24   1        127.18        129.75         9.39 o
   0  24   1        119.54        106.65         9.10 o
   1  24   1        116.37        110.68        15.34 o
   2  24   1        288.50        310.30        20.44 o
   3  24   1         16.46         19.51        11.66 o
   4  24   1          1.70          2.83         6.69 o
   5  24   1         75.60         96.06        16.06 o
   6  24   1          4.22          0.19         8.75 o
   7  24   1        101.88        111.94        11.72 o
   8  24   1         10.06         20.82         7.48 o
   9  24   1         12.09         24.61        24.00 o
  -8  25   1         44.38         54.67        31.76 o
  -7  25   1         57.51         61.63        12.70 o
  -6  25   1         14.21         13.33         6.88 o
  -5  25   1          0.10         11.71         6.68 o
  -4  25   1          4.11          4.50         5.95 o
  -3  25   1          1.47          0.14         7.67 o
  -2  25   1         33.80         28.88         5.83 o
  -1  25   1         32.56         32.05         9.45 o
   0  25   1         29.04         37.56         5.82 o
   1  25   1        155.74        153.39        11.39 o
   2  25   1         10.87          1.29         5.79 o
   3  25   1         11.85         13.25        11.78 o
   4  25   1          7.05          9.89         6.06 o
   5  25   1          2.75          6.02         6.43 o
   6  25   1         11.80         -5.71         6.99 o
   7  25   1         44.18         47.32         9.77 o
   8  25   1         17.68         10.91        19.73 o
  -7  26   1         40.20         24.14         8.90 o
  -6  26   1          0.24         -1.76         8.09 o
  -5  26   1        176.73        203.29        34.22 o
  -4  26   1          8.17          2.50         7.29 o
  -3  26   1        172.65        186.36        13.31 o
  -2  26   1         13.00         12.10         6.59 o
  -1  26   1         57.67         38.61        10.01 o
   0  26   1         29.26         42.13        11.48 o
   1  26   1         11.58          9.02         6.48 o
   2  26   1          1.66         -8.80         8.80 o
   3  26   1         12.15          8.52        10.76 o
   4  26   1         19.77         12.44         8.43 o
   5  26   1         42.89         30.13        17.18 o
   6  26   1          0.34        -11.01        11.01 o
  -4  27   1         54.30         72.65         9.48 o
  -3  27   1        228.61        252.78        16.00 o
  -2  27   1        308.76        323.00        17.04 o
  -1  27   1         10.15         20.39         7.59 o
   0  27   1        346.49        360.65        21.08 o
   1  27   1         87.10         81.37         8.97 o
   2  27   1         44.14         55.37        10.91 o
   3  27   1         20.84         18.47        11.92 o
   4  27   1         10.33         10.29        13.08 o
 -17   0   2        277.15        267.25        17.11 o
 -16   0   2          0.13          0.95         6.01 o
 -15   0   2        330.08        328.42        16.54 o
 -14   0   2        172.77        176.11        11.63 o
 -13   0   2        152.63        146.08         5.57 o
 -12   0   2        362.99        374.40         8.53 o
 -11   0   2        218.81        209.48         7.61 o
 -10   0   2         49.22         39.21         4.35 o
  -9   0   2        301.21        365.32         8.92 o
  -8   0   2         78.88        102.44         4.24 o
  -7   0   2          5.49          6.19         1.97 o
  -6   0   2       5529.91       6377.16       103.00 o
  -5   0   2      13182.46      14575.16       140.62 o
  -4   0   2        853.14        927.75        11.44 o
  -3   0   2      77492.11      51352.50       666.37 o
  -2   0   2       6594.65       7227.03        83.88 o
  -1   0   2        355.01        355.80         5.22 o
   0   0   2         59.06         61.62         1.79 o
   1   0   2       3461.97       3519.08        48.86 o
   2   0   2        190.00        146.96         4.98 o
   3   0   2         40.03         80.40         3.79 o
   4   0   2        383.22        481.32        15.56 o
   5   0   2         36.93         35.88         3.20 o
   6   0   2        886.72        859.98        18.41 o
   7   0   2        104.83        113.52         5.94 o
   8   0   2       3299.32       3301.20        54.43 o
   9   0   2        453.08        443.15        20.32 o
  10   0   2         91.14        136.43        11.19 o
  11   0   2         74.63         84.95         9.99 o
  12   0   2          1.84          7.10         5.49 o
  13   0   2        611.70        665.59        29.22 o
  14   0   2         75.82         60.45         9.77 o
  15   0   2        373.78        411.40        23.66 o
  16   0   2        115.00        124.10        17.86 o
  17   0   2         24.36         14.83        11.88 o
  18   0   2        294.56        289.15        27.32 o
 -17   1   2          6.96          3.03         5.40 o
 -16   1   2          3.96          3.61         4.66 o
 -15   1   2          2.60         -3.28         3.69 o
 -14   1   2          0.05          1.38         3.10 o
 -13   1   2         97.19        100.54        10.18 o
 -12   1   2          0.28          0.31         2.27 o
 -11   1   2          0.06         -0.20         0.93 o
 -10   1   2       1002.40       1024.79        10.35 o
  -9   1   2         58.07         60.88         1.76 o
  -8   1   2       2058.83       2154.67        15.92 o
  -7   1   2          1.89          6.89         0.56 o
  -6   1   2       2784.00       3085.39        21.69 o
  -5   1   2         12.54         24.03         1.00 o
  -4   1   2       1646.38       1893.57        13.42 o
  -3   1   2       4089.63       4366.66        35.21 o
  -2   1   2      18299.87      19280.66       268.66 o
  -1   1   2        107.03         83.04         1.38 o
   0   1   2        474.89        440.40         4.79 o
   1   1   2       3064.42       3153.70        32.12 o
   2   1   2       2736.75       2908.62        35.90 o
   3   1   2       1647.84       1824.53        21.15 o
   4   1   2       3313.78       3729.13        55.91 o
   5   1   2        130.99         98.00         3.44 o
   6   1   2         42.13         37.14         2.60 o
   7   1   2       1284.05       1266.03        17.68 o
   8   1   2        792.53        752.45        14.88 o
   9   1   2        455.59        449.10        14.43 o
  10   1   2        321.45        292.88        12.20 o
  11   1   2         32.32         25.71         3.98 o
  12   1   2        100.28        101.68        11.47 o
  13   1   2         10.18         10.26         4.39 o
  14   1   2          4.13         -5.72         7.17 o
  15   1   2          1.11          6.21         5.99 o
  16   1   2          3.71          9.25         7.18 o
  17   1   2        155.21        167.98        14.80 o
  18   1   2          8.82          4.77        21.30 o
 -17   2   2         87.80        103.95        14.12 o
 -16   2   2         75.16         60.87         7.80 o
 -15   2   2         43.03         48.61         5.03 o
 -14   2   2          1.73          0.03         7.63 o
 -13   2   2          0.49          1.27         1.96 o
 -12   2   2         12.07         13.08         1.98 o
 -11   2   2         56.84         55.61         3.24 o
 -10   2   2        103.54        109.96         2.86 o
  -9   2   2        120.23        117.59         2.37 o
  -8   2   2        140.36        150.81         2.58 o
  -7   2   2         18.27         28.64         1.07 o
  -6   2   2        136.61        117.50         2.41 o
  -5   2   2         10.56         16.95         0.93 o
  -4   2   2       2139.93       2503.81        20.36 o
  -3   2   2       5523.57       6003.36        59.50 o
  -2   2   2       2136.75       2319.97        32.61 o
  -1   2   2       5287.39       5793.21        67.05 o
   0   2   2       1379.77       1361.66        13.37 o
   1   2   2       2474.08       2600.03        32.98 o
   2   2   2        224.01        199.66         3.61 o
   3   2   2       1707.27       1862.25        25.50 o
   4   2   2        369.03        406.62         9.77 o
   5   2   2         90.32        120.77         3.76 o
   6   2   2        813.88        772.04        12.05 o
   7   2   2         84.05         74.58         3.98 o
   8   2   2       1036.13        995.62        26.02 o
   9   2   2         96.78         75.37         6.22 o
  10   2   2         15.73         15.70         3.87 o
  11   2   2          1.79         -2.36         3.46 o
  12   2   2          6.03          5.07         3.89 o
  13   2   2          1.62         -0.44         4.22 o
  14   2   2         41.64         30.31         7.92 o
  15   2   2         22.81         22.81         6.23 o
  16   2   2         75.20         93.84        17.26 o
  17   2   2         40.10         16.04         8.66 o
  18   2   2         31.83         26.27        10.29 o
 -17   3   2          2.21         -5.15         6.93 o
 -16   3   2        230.56        234.73        13.32 o
 -15   3   2          7.95          8.80         3.79 o
 -14   3   2        758.67        779.58        14.75 o
 -13   3   2        921.58        944.96        17.87 o
 -12   3   2         69.92         60.89         3.69 o
 -11   3   2        312.47        312.09         5.73 o
 -10   3   2         19.03         23.51         1.31 o
  -9   3   2         57.11         62.22         1.75 o
  -8   3   2         29.30         39.52         1.52 o
  -7   3   2        694.86        745.23         7.49 o
  -6   3   2       1619.25       1782.13        27.94 o
  -5   3   2       3028.15       3308.62        39.60 o
  -4   3   2       6497.82       7282.62        72.79 o
  -3   3   2       2909.81       3217.36        37.21 o
  -2   3   2          5.35          5.57         0.88 o
  -1   3   2       1186.57       1306.04        16.79 o
   0   3   2      10439.67      11438.42       135.97 o
   1   3   2          3.47          2.46         0.66 o
   2   3   2       5208.40       5342.22        73.41 o
   3   3   2         30.68         64.51         2.40 o
   4   3   2       2118.72       2183.16        35.30 o
   5   3   2        530.07        476.10         8.41 o
   6   3   2         33.03         25.58         2.26 o
   7   3   2          3.25          6.22         1.66 o
   8   3   2        120.81        122.98         2.91 o
   9   3   2         88.28        107.07         2.91 o
  10   3   2          0.47         -0.23         3.17 o
  11   3   2         88.95         80.69        11.36 o
  12   3   2        410.01        409.33        15.87 o
  13   3   2          0.49          2.70         4.38 o
  14   3   2        189.00        208.72        16.68 o
  15   3   2          0.39          6.27         6.12 o
  16   3   2        134.77        150.76        12.94 o
  17   3   2        347.93        346.23        17.96 o
  18   3   2         18.72         19.24        10.48 o
 -16   4   2          5.34          2.34         4.27 o
 -15   4   2         27.47         22.95         5.55 o
 -14   4   2        101.61        108.13         5.31 o
 -13   4   2         30.67         27.64         2.86 o
 -12   4   2          3.87          2.34         1.23 o
 -11   4   2         35.21         33.90         2.50 o
 -10   4   2         57.44         57.08         1.86 o
  -9   4   2        231.01        226.61         3.52 o
  -8   4   2         35.63         32.67         1.22 o
  -7   4   2        535.74        559.86         6.03 o
  -6   4   2        111.49        116.01         3.16 o
  -5   4   2        516.13        557.69        11.34 o
  -4   4   2         50.69         48.94         2.01 o
  -3   4   2        816.97        879.15        10.45 o
  -2   4   2          0.69          3.15         1.06 o
  -1   4   2       4855.64       5292.80        52.92 o
   0   4   2       4417.50       4645.34        52.09 o
   1   4   2       2456.36       2591.55        27.87 o
   2   4   2        600.21        589.27         9.89 o
   3   4   2       1312.02       1296.98        19.45 o
   4   4   2         40.05         29.20         2.02 o
   5   4   2        232.53        217.46         5.18 o
   6   4   2        127.57        116.81         4.07 o
   7   4   2          5.71          5.39         1.65 o
   8   4   2       1678.43       1594.89        24.84 o
   9   4   2       1005.69        893.02        14.97 o
  10   4   2         45.10         51.26         2.89 o
  11   4   2         54.94         59.10         6.67 o
  12   4   2          4.01          9.06         3.86 o
  13   4   2         74.53         86.17         8.74 o
  14   4   2        166.46        175.74        11.27 o
  15   4   2         95.71         96.90         8.90 o
  16   4   2        117.97        111.72        10.99 o
  17   4   2         61.85         76.85         9.53 o
  18   4   2         68.89         68.53        18.80 o
 -16   5   2         32.18         34.83         7.46 o
 -15   5   2         79.60         69.19         6.72 o
 -14   5   2        479.82        468.70        10.40 o
 -13   5   2        370.11        361.27         6.77 o
 -12   5   2         43.54         39.41         2.33 o
 -11   5   2        293.34        293.30         4.66 o
 -10   5   2          0.01         -0.87         0.87 o
  -9   5   2        202.81        209.51         3.50 o
  -8   5   2         57.09         61.19         1.67 o
  -7   5   2         88.05        102.41         2.93 o
  -6   5   2         40.71         55.49         3.15 o
  -5   5   2        349.14        365.06         8.71 o
  -4   5   2        254.22        305.55         5.34 o
  -3   5   2        420.20        481.91         7.84 o
  -2   5   2          1.09          1.31         0.79 o
  -1   5   2          2.48          1.49         0.81 o
   0   5   2        303.51        279.56         5.74 o
   1   5   2        823.10        860.45        11.35 o
   2   5   2       2665.77       2972.57        32.18 o
   3   5   2       1556.77       1770.87        25.80 o
   4   5   2        255.86        247.78         5.45 o
   5   5   2         46.29         47.07         2.56 o
   6   5   2        558.66        590.33        10.11 o
   7   5   2         73.54         66.48         3.51 o
   8   5   2         43.98         32.88         4.94 o
   9   5   2         13.09         10.41         2.90 o
  10   5   2        309.22        274.77        10.97 o
  11   5   2         13.40          7.16         2.05 o
  12   5   2        173.25        189.63        12.18 o
  13   5   2          0.02          3.26         4.61 o
  14   5   2        207.66        207.64        18.32 o
  15   5   2        151.01        141.66        11.63 o
  16   5   2         14.17         10.58        11.96 o
  17   5   2         66.60         73.22         9.85 o
 -15   6   2         84.62         76.03         8.07 o
 -14   6   2        582.88        573.74        10.53 o
 -13   6   2         32.18         29.87         2.53 o
 -12   6   2        221.47        204.83         6.10 o
 -11   6   2        349.62        337.71         5.55 o
 -10   6   2        134.36        126.24         2.97 o
  -9   6   2        112.13        109.76         2.86 o
  -8   6   2         24.53         24.85         1.95 o
  -7   6   2       4995.00       5194.52        63.04 o
  -6   6   2        355.21        344.71         8.96 o
  -5   6   2        243.06        247.52        12.52 o
  -4   6   2         48.45         58.21         1.89 o
  -3   6   2        970.28       1100.87        15.90 o
  -2   6   2       1591.98       1777.09        27.59 o
  -1   6   2        157.80        164.24         4.22 o
   0   6   2       7705.65       8762.69        86.76 o
   1   6   2       3019.85       3407.63        41.78 o
   2   6   2         33.93         33.61         2.16 o
   3   6   2        990.69        984.59        16.20 o
   4   6   2        968.51        922.44        13.10 o
   5   6   2         80.35         63.06         3.03 o
   6   6   2        570.23        556.46         9.84 o
   7   6   2         81.83         73.31         4.08 o
   8   6   2        934.46        873.97        21.23 o
   9   6   2          3.71         -0.04         2.77 o
  10   6   2         77.70         71.13         6.55 o
  11   6   2       1243.88       1285.87        19.50 o
  12   6   2         93.38        108.58        10.48 o
  13   6   2        414.10        424.19        15.96 o
  14   6   2         64.34         88.75        13.05 o
  15   6   2        316.31        333.42        15.62 o
  16   6   2        444.51        478.73        19.43 o
  17   6   2         11.38         25.07         9.47 o
 -14   7   2          7.06          6.54         1.61 o
 -13   7   2         53.26         52.45         2.82 o
 -12   7   2         40.33         39.70         2.33 o
 -11   7   2       1406.67       1425.48        17.07 o
 -10   7   2         67.62         71.60         2.50 o
  -9   7   2         17.31         15.14         1.29 o
  -8   7   2         57.70         55.67         4.18 o
  -7   7   2         85.34         51.27         5.30 o
  -6   7   2       2011.38       2095.04        50.68 o
  -5   7   2       2290.41       2501.80        37.17 o
  -4   7   2        343.66        344.74         5.51 o
  -3   7   2        452.51        439.96         6.81 o
  -2   7   2        253.24        292.72         5.93 o
  -1   7   2         86.41        128.26         3.67 o
   0   7   2        348.81        320.54         6.60 o
   1   7   2        441.53        460.53         8.61 o
   2   7   2       3182.60       3302.76        41.86 o
   3   7   2        236.42        264.03         6.31 o
   4   7   2        222.47        224.33         5.31 o
   5   7   2        213.75        200.84         5.70 o
   6   7   2        411.50        368.67         7.64 o
   7   7   2        202.58        188.10         6.18 o
   8   7   2         15.82          9.73         3.03 o
   9   7   2        475.97        439.14        14.46 o
  10   7   2        251.99        253.70        11.09 o
  11   7   2        209.71        215.87         5.57 o
  12   7   2         93.10         83.93         3.48 o
  13   7   2          6.02          8.03         1.76 o
  14   7   2          3.88          2.16         8.21 o
  15   7   2        130.47        137.92        11.96 o
  16   7   2         26.92         29.98        14.73 o
  17   7   2          6.37         18.11        26.40 o
 -15   8   2         77.47         68.94         5.20 o
 -14   8   2         41.86         39.08         3.52 o
 -13   8   2         59.38         60.86         4.08 o
 -12   8   2          8.28         10.05         1.58 o
 -11   8   2          2.18          3.05         1.07 o
 -10   8   2        434.38        444.42         7.14 o
  -9   8   2         20.98         15.49         2.75 o
  -8   8   2        357.02        365.36        14.18 o
  -7   8   2          2.52          0.91         1.92 o
  -6   8   2         48.07         43.74         1.67 o
  -5   8   2          0.03          0.67         0.89 o
  -4   8   2        946.85       1060.33        12.86 o
  -3   8   2        396.73        500.51         7.98 o
  -2   8   2        122.72        107.36         3.46 o
  -1   8   2          3.23          3.69         0.81 o
   0   8   2          2.21          0.45         0.76 o
   1   8   2        145.73        122.92         4.33 o
   2   8   2        401.41        506.63         8.42 o
   3   8   2        593.85        611.19        10.75 o
   4   8   2          0.54          0.14         1.08 o
   5   8   2        730.62        742.87        11.75 o
   6   8   2       1310.83       1310.90        18.34 o
   7   8   2         70.47         71.13         4.15 o
   8   8   2        457.63        434.48        24.62 o
   9   8   2          0.84         -0.45         2.76 o
  10   8   2          9.85          6.09         3.13 o
  11   8   2          3.16         -3.47         3.74 o
  12   8   2        163.52        169.38         5.00 o
  13   8   2        324.14        326.06        11.51 o
  14   8   2          0.25          6.95         6.25 o
  15   8   2         10.48         18.21        10.64 o
  16   8   2         55.02         59.42         8.92 o
  17   8   2         47.43         37.08        10.37 o
 -16   9   2          5.33          6.52         3.31 o
 -15   9   2        172.05        165.85         7.90 o
 -14   9   2          0.30         -0.29         1.99 o
 -13   9   2        307.53        314.99        17.94 o
 -12   9   2          2.12          2.70         1.35 o
 -11   9   2          7.10          8.45         1.88 o
 -10   9   2        140.52        129.59         3.96 o
  -9   9   2         10.35          7.29         2.95 o
  -8   9   2        827.61        824.74        24.80 o
  -7   9   2        129.79        117.94         4.05 o
  -6   9   2       1623.48       1638.21        22.50 o
  -5   9   2         49.24         42.61         3.54 o
  -4   9   2         39.30         55.54         3.49 o
  -3   9   2        177.66        156.25         4.48 o
  -2   9   2        300.43        291.24         5.67 o
  -1   9   2       3727.25       4267.94        44.52 o
   0   9   2        420.67        413.82         8.06 o
   1   9   2       1807.37       1993.63        23.39 o
   2   9   2        261.31        263.01         6.36 o
   3   9   2         89.77        105.90         3.63 o
   4   9   2        178.00        178.62         4.91 o
   5   9   2       2132.26       2143.69        29.89 o
   6   9   2        162.89        157.87         6.25 o
   7   9   2          8.81         11.32         2.83 o
   8   9   2          1.09          2.01         2.63 o
   9   9   2          0.40          0.26         2.21 o
  10   9   2        367.75        372.22        13.64 o
  11   9   2         94.31         83.12         8.11 o
  12   9   2        900.03        929.24        15.85 o
  13   9   2        111.91        120.22         4.68 o
  14   9   2        139.50        147.07        11.55 o
  15   9   2        251.03        253.32        14.46 o
  16   9   2         64.70         78.57        14.32 o
  17   9   2         75.58         95.13        11.35 o
 -16  10   2         40.60         39.26         5.63 o
 -15  10   2         82.60         84.28         6.12 o
 -14  10   2        132.90        136.84         5.93 o
 -13  10   2         24.34         26.16         2.84 o
 -12  10   2        367.18        377.65         9.65 o
 -11  10   2         63.74         51.44         3.52 o
 -10  10   2       1291.99       1288.85        35.99 o
  -9  10   2        170.72        166.10         9.98 o
  -8  10   2         75.39         76.79         6.97 o
  -7  10   2        508.18        489.15         8.16 o
  -6  10   2        249.34        245.29         5.23 o
  -5  10   2       1318.28       1292.28        15.87 o
  -4  10   2        671.05        677.76         9.74 o
  -3  10   2        395.07        372.87         6.62 o
  -2  10   2        242.22        209.21         4.83 o
  -1  10   2         24.01         41.06         3.61 o
   0  10   2        190.68        165.52         4.30 o
   1  10   2       1919.50       1851.27        22.25 o
   2  10   2         55.16         52.54         2.95 o
   3  10   2        286.42        286.51         6.29 o
   4  10   2        137.91        115.01         5.53 o
   5  10   2          3.32          7.42         2.08 o
   6  10   2        262.91        229.13         9.38 o
   7  10   2          0.18         -0.79         2.40 o
   8  10   2        673.68        645.26        18.02 o
   9  10   2        454.87        462.55        15.14 o
  10  10   2         34.82         33.83         6.22 o
  11  10   2        152.57        147.62         9.38 o
  12  10   2        230.16        247.24        12.44 o
  13  10   2        113.39        113.25         7.07 o
  14  10   2         12.60         15.18         4.79 o
  15  10   2         16.78         37.55        10.12 o
  16  10   2        119.12        138.83        16.45 o
 -16  11   2          7.72         12.14         3.80 o
 -15  11   2          4.27          5.91         2.90 o
 -14  11   2         15.06          9.62         2.79 o
 -13  11   2         32.94         29.17         3.13 o
 -12  11   2        120.33        118.81         5.14 o
 -11  11   2        207.02        190.62        11.50 o
 -10  11   2        266.80        249.04        13.20 o
  -9  11   2          0.05         -1.63         2.95 o
  -8  11   2        216.63        207.21         4.85 o
  -7  11   2          7.78          8.86         1.39 o
  -6  11   2        313.18        325.43         6.61 o
  -5  11   2         44.57         42.59         2.47 o
  -4  11   2         75.04         74.55         2.88 o
  -3  11   2        123.88        117.45         3.65 o
  -2  11   2         25.91         26.48         1.54 o
  -1  11   2        251.21        231.35         6.05 o
   0  11   2        154.72        132.16         7.08 o
   1  11   2        416.65        394.07         7.79 o
   2  11   2         55.42         50.65         2.74 o
   3  11   2        472.13        452.81         8.56 o
   4  11   2         31.45         23.44         2.22 o
   5  11   2        554.07        482.67        13.95 o
   6  11   2        608.35        521.12        14.90 o
   7  11   2         58.62         66.98         5.86 o
   8  11   2         28.21         27.34         3.90 o
   9  11   2         24.02         20.67         4.10 o
  10  11   2         30.80         35.91         4.82 o
  11  11   2         32.11         36.07         5.65 o
  12  11   2         25.12         16.84         7.63 o
  13  11   2        119.09        128.13         4.89 o
  14  11   2          1.20          7.20         5.10 o
  15  11   2         14.46         28.51         8.02 o
  16  11   2         16.33         21.64        10.02 o
 -16  12   2         26.35         16.04         3.89 o
 -14  12   2         62.99         58.07         8.56 o
 -13  12   2        169.38        173.56         6.56 o
 -12  12   2        332.95        327.70        16.00 o
 -11  12   2         69.93         66.28         8.37 o
 -10  12   2          3.33         -0.73         3.39 o
  -9  12   2          9.22          9.70         2.12 o
  -8  12   2          0.72          0.71         1.39 o
  -7  12   2         55.81         48.86         2.79 o
  -6  12   2       1144.04       1078.27        16.10 o
  -5  12   2         56.25         51.09         3.34 o
  -4  12   2        855.96        829.20        13.72 o
  -3  12   2         87.74         75.18         3.21 o
  -2  12   2       1386.80       1418.66        19.04 o
  -1  12   2       3465.37       3455.60        42.78 o
   0  12   2          2.74          0.06         1.57 o
   1  12   2        772.70        717.07        23.96 o
   2  12   2          9.25          6.01         2.40 o
   3  12   2         16.03         21.85         2.80 o
   4  12   2         57.69         55.62         4.29 o
   5  12   2          7.53         12.55         3.41 o
   6  12   2        178.25        183.39         8.70 o
   7  12   2          2.30          2.91         2.84 o
   8  12   2        246.34        254.98        10.94 o
   9  12   2          0.03          2.11         4.52 o
  10  12   2          0.76          1.54         3.91 o
  11  12   2          4.55         15.96        11.48 o
  12  12   2        139.75        136.96        11.91 o
  13  12   2         90.77         91.36         4.39 o
  14  12   2          1.46         -4.31         6.56 o
  15  12   2         64.53         68.18         9.45 o
  16  12   2         11.77          7.70        10.49 o
 -16  13   2         26.54         34.09         4.79 o
 -15  13   2         60.92         56.02         6.10 o
 -14  13   2         66.09         87.07        13.01 o
 -13  13   2        330.21        340.73         9.86 o
 -12  13   2         37.49         32.14         4.23 o
 -11  13   2        506.00        535.93        22.04 o
 -10  13   2         30.25         26.89         4.94 o
  -9  13   2        120.42        116.44         4.16 o
  -8  13   2         13.99         18.56         1.95 o
  -7  13   2         35.98         41.86         2.92 o
  -6  13   2         46.79         49.58         3.08 o
  -5  13   2         33.80         28.44         2.59 o
  -4  13   2        208.60        179.39         5.37 o
  -3  13   2        413.09        409.54         7.95 o
  -2  13   2        750.06        739.65        11.80 o
  -1  13   2        123.53        131.16         4.49 o
   0  13   2        773.57        758.01        12.22 o
   1  13   2       1682.25       1579.91        24.68 o
   2  13   2       2451.22       2326.42        33.69 o
   3  13   2         35.27         38.87         4.01 o
   4  13   2        753.31        714.71        18.10 o
   5  13   2          2.86          3.32         2.23 o
   6  13   2        558.28        510.77        15.22 o
   7  13   2        427.99        375.33        13.10 o
   8  13   2          9.80         11.77         3.29 o
   9  13   2         77.73         74.94         7.75 o
  10  13   2         61.53         83.77         7.93 o
  11  13   2         24.39         25.63         3.90 o
  12  13   2        244.34        257.11        10.02 o
  13  13   2         19.34         16.89         5.00 o
  14  13   2         20.30         27.00         5.78 o
  15  13   2         39.36         33.12         9.57 o
  16  13   2          3.47        -15.02        15.02 o
 -16  14   2         91.16         79.78         8.25 o
 -14  14   2         84.54         76.15         7.16 o
 -13  14   2         12.85         20.38         7.27 o
 -12  14   2        116.73         96.90         5.42 o
 -11  14   2          1.76         -0.54         4.48 o
 -10  14   2        334.69        331.60        16.81 o
  -9  14   2          0.06          2.42         1.88 o
  -8  14   2        181.11        170.31         6.58 o
  -7  14   2        386.00        370.93         8.15 o
  -6  14   2        796.25        733.17        12.93 o
  -5  14   2        698.48        682.96        12.43 o
  -4  14   2        100.96        109.17         4.45 o
  -3  14   2        154.62        158.75         8.69 o
  -2  14   2        309.59        277.73         6.69 o
  -1  14   2        337.23        298.09         7.07 o
   0  14   2         91.02         77.13         3.85 o
   1  14   2       1532.48       1509.25        23.59 o
   2  14   2         88.46         82.73         5.08 o
   3  14   2       1343.14       1270.75        26.48 o
   4  14   2         33.16         33.22         4.34 o
   5  14   2        110.41         98.34         6.65 o
   6  14   2         43.49         33.56         4.73 o
   7  14   2         11.65          6.50         3.34 o
   8  14   2          0.09         -0.03         3.48 o
   9  14   2          0.22          1.06         7.70 o
  10  14   2          5.37          3.21         3.12 o
  11  14   2         24.47         27.40         4.38 o
  12  14   2         57.49         54.58         5.23 o
  13  14   2          3.60         12.99         5.20 o
  14  14   2        104.41        120.77         9.44 o
  15  14   2         14.98         14.73        20.87 o
 -16  15   2          0.35         -2.83         4.77 o
 -15  15   2          4.48          3.35         3.73 o
 -14  15   2          0.08         -0.96         2.71 o
 -13  15   2         32.45         34.46        10.08 o
 -12  15   2        234.63        219.10        15.39 o
 -11  15   2          0.40         -4.57         4.97 o
 -10  15   2        167.62        180.07        12.54 o
  -9  15   2         39.77         43.83         3.87 o
  -8  15   2          6.94          5.54         2.36 o
  -7  15   2         75.30         76.99         4.08 o
  -6  15   2         60.26         46.21         4.21 o
  -5  15   2        549.74        514.92        10.75 o
  -4  15   2       1032.64        993.91        16.85 o
  -3  15   2        333.22        335.32         8.54 o
  -2  15   2        107.32         89.40         4.53 o
  -1  15   2         99.91        113.12         5.16 o
   0  15   2        996.12        976.68        15.26 o
   1  15   2        284.80        240.58         6.85 o
   2  15   2         49.98         32.96         3.69 o
   3  15   2         37.48         40.33         3.29 o
   4  15   2          0.20          1.89         2.45 o
   5  15   2          9.49         10.07         2.77 o
   6  15   2          0.10          1.93         3.05 o
   7  15   2        528.00        535.64        16.61 o
   8  15   2        174.59        174.96         7.45 o
   9  15   2        170.06        171.77         7.78 o
  10  15   2        234.75        226.92         9.21 o
  11  15   2        192.27        186.94        11.10 o
  12  15   2        161.78        155.03        13.73 o
  13  15   2         14.57         14.83         5.61 o
  14  15   2        128.07        125.92        12.24 o
  15  15   2         53.92         75.27        11.38 o
 -16  16   2         11.67         21.31         5.14 o
 -15  16   2         42.31         56.29         7.19 o
 -14  16   2        197.24        202.76         9.59 o
 -13  16   2         29.00         23.82         3.40 o
 -12  16   2        319.82        301.22        18.08 o
 -11  16   2         96.64        104.43        11.19 o
 -10  16   2        172.35        166.59         7.22 o
  -9  16   2        812.97        814.67        14.29 o
  -8  16   2          9.01         13.45         2.31 o
  -7  16   2        554.87        568.05        11.64 o
  -6  16   2          7.45          5.52         1.87 o
  -5  16   2        689.55        668.05        13.14 o
  -4  16   2         37.22         31.86         3.55 o
  -3  16   2         20.90         12.77         3.05 o
  -2  16   2         29.80         38.71         3.35 o
  -1  16   2        332.98        329.33         9.06 o
   0  16   2        550.88        528.27        12.06 o
   1  16   2        216.91        176.41         6.97 o
   2  16   2         59.99         57.25         4.90 o
   3  16   2         65.72         58.64         5.58 o
   4  16   2        270.63        262.15         8.38 o
   5  16   2          6.12          8.25         2.27 o
   6  16   2         68.63         63.47         4.85 o
   7  16   2          1.44         -0.19         2.57 o
   8  16   2        333.54        327.01        10.41 o
   9  16   2        141.18        130.62         7.29 o
  10  16   2          3.07          1.24         3.88 o
  11  16   2          5.10          5.25         4.19 o
  12  16   2         35.14         45.93         5.35 o
  13  16   2        243.24        227.60        25.97 o
  14  16   2          0.17          5.28        13.68 o
 -15  17   2          1.41          7.64         4.34 o
 -14  17   2          0.88         -0.09        10.57 o
 -13  17   2        327.47        321.69        10.76 o
 -12  17   2          7.65          1.79         7.69 o
 -11  17   2         10.29         -0.05         5.72 o
 -10  17   2          2.86         -1.99         3.36 o
  -9  17   2         23.63         22.71         5.13 o
  -8  17   2        201.27        201.83         8.13 o
  -7  17   2         48.68         47.04         6.70 o
  -6  17   2        227.66        208.39         9.51 o
  -5  17   2         76.02         67.25         4.65 o
  -4  17   2        153.23        137.62         6.06 o
  -3  17   2         23.62         17.74         3.52 o
  -2  17   2          5.96          8.68         2.27 o
  -1  17   2         89.68         87.82         5.07 o
   0  17   2         19.33         20.64         4.53 o
   1  17   2         72.89         61.68         4.76 o
   2  17   2         15.08         12.74         2.70 o
   3  17   2          0.95          6.71         3.26 o
   4  17   2        563.43        546.75        17.10 o
   5  17   2        185.17        179.38         7.25 o
   6  17   2          5.46          4.67         2.46 o
   7  17   2         76.28         72.62         5.88 o
   8  17   2        194.76        204.61         8.31 o
   9  17   2        244.66        249.36        13.63 o
  10  17   2        227.07        253.08        12.12 o
  11  17   2         65.81         78.01         7.48 o
  12  17   2        146.92        152.58        10.75 o
  13  17   2        130.04        132.62        14.24 o
  14  17   2        145.25        145.02        18.48 o
 -14  18   2          7.45          7.78         3.62 o
 -13  18   2         10.11          3.36         3.56 o
 -12  18   2          0.10         -8.47         8.47 o
 -10  18   2          9.21          7.62         3.82 o
  -9  18   2          5.66          6.49         5.19 o
  -8  18   2          6.30          9.54         6.52 o
  -7  18   2         33.66         34.46         8.97 o
  -6  18   2         39.20         44.57         8.37 o
  -5  18   2         36.70         26.32         3.57 o
  -4  18   2        270.32        275.93         8.87 o
  -3  18   2         42.39         44.57         4.04 o
  -2  18   2         45.71         48.35         4.24 o
  -1  18   2         21.16         17.71         4.19 o
   0  18   2          0.02          0.49         3.19 o
   1  18   2         58.90         68.12         5.23 o
   2  18   2          5.16          7.74         2.53 o
   3  18   2         75.47         77.75         6.37 o
   4  18   2          0.02          3.58         2.37 o
   5  18   2         94.79        115.01         6.97 o
   6  18   2        164.03        179.83         8.89 o
   7  18   2          0.74          6.43         4.63 o
   8  18   2         27.43         29.71         9.82 o
   9  18   2         31.31         35.12         4.56 o
  10  18   2         56.40         53.99         5.54 o
  11  18   2        344.11        355.69        13.66 o
  12  18   2         18.73         19.11         6.22 o
  13  18   2          0.45         -6.52        12.86 o
 -14  19   2         20.79         45.06         7.22 o
 -13  19   2         71.24         57.42         6.48 o
 -12  19   2         20.26          8.26         8.94 o
 -11  19   2        126.05        113.26        14.09 o
 -10  19   2        143.19        135.60        18.34 o
  -9  19   2        105.67        107.36         9.47 o
  -8  19   2         77.21         72.15        11.37 o
  -7  19   2         46.48         59.31        10.97 o
  -6  19   2        353.37        357.18        23.45 o
  -5  19   2         69.86         57.92         5.53 o
  -4  19   2        149.25        137.60         7.32 o
  -3  19   2         36.82         36.06         4.38 o
  -2  19   2          0.40          2.63         3.35 o
  -1  19   2        235.83        238.16         9.57 o
   0  19   2         76.10         65.23         5.50 o
   1  19   2        174.56        192.03         8.72 o
   2  19   2        225.10        229.26         9.56 o
   3  19   2        152.09        162.29         8.10 o
   4  19   2        104.78        108.62         7.02 o
   5  19   2        580.06        596.81        16.91 o
   6  19   2         45.95         47.75         8.06 o
   7  19   2        479.64        472.73        21.11 o
   8  19   2          8.05          8.56         6.98 o
   9  19   2        215.61        218.29        11.42 o
  10  19   2         21.16         22.71         5.83 o
  11  19   2          0.09         18.55        10.42 o
  12  19   2          0.06         -7.03         9.00 o
  13  19   2          0.98         -0.61        12.49 o
 -13  20   2         43.06         32.68         9.33 o
 -12  20   2        197.44        182.56        20.11 o
 -11  20   2          0.52         -5.76         9.09 o
 -10  20   2         29.20         14.24         8.65 o
  -9  20   2        105.51        117.23         8.73 o
  -8  20   2          2.94         11.33         4.25 o
  -7  20   2        289.41        284.16        13.80 o
  -6  20   2        105.05         96.89         7.05 o
  -5  20   2        119.17        123.86        10.49 o
  -4  20   2          6.87          7.63         3.13 o
  -3  20   2         12.84          4.59         2.89 o
  -2  20   2         57.13         55.37         5.36 o
  -1  20   2        270.92        295.26        11.09 o
   0  20   2          5.62          6.55         4.77 o
   1  20   2          6.63          6.30         2.86 o
   2  20   2        140.19        132.82        10.49 o
   3  20   2         35.66         31.25         4.34 o
   4  20   2         18.35         18.24         5.23 o
   5  20   2        553.71        588.02        24.34 o
   6  20   2        142.88        158.25         9.28 o
   7  20   2          4.75          6.16         4.26 o
   8  20   2        276.02        291.16        14.24 o
   9  20   2        117.48        149.16        10.46 o
  10  20   2        119.73        125.57        11.66 o
  11  20   2         13.93         22.04        23.63 o
  12  20   2          4.43          6.85        13.71 o
 -11  21   2          0.01         -9.75         9.84 o
 -10  21   2        144.30        129.72        26.25 o
  -9  21   2         99.49         97.11         9.75 o
  -8  21   2        297.29        307.19        28.36 o
  -7  21   2         61.28         51.98        10.96 o
  -6  21   2         99.07         94.08        15.51 o
  -5  21   2        104.81        100.74         7.44 o
  -4  21   2        299.79        309.78        15.41 o
  -3  21   2         16.06         19.31         4.76 o
  -2  21   2          0.35          2.05         3.22 o
  -1  21   2        202.68        223.83        10.01 o
   0  21   2         32.81         29.93         6.48 o
   1  21   2          0.34         -1.21         4.18 o
   3  21   2         13.68          9.39         4.12 o
   4  21   2          5.41          5.52         3.81 o
   5  21   2        102.00        119.08        11.24 o
   6  21   2          0.54         -3.67         4.27 o
   7  21   2          2.56         -3.20         5.28 o
   8  21   2         26.85         20.94         5.49 o
   9  21   2         11.31         11.80         5.99 o
  10  21   2          7.47          9.64         7.39 o
  11  21   2        100.19        152.02        14.86 o
 -12  22   2        132.12        145.74        17.74 o
 -11  22   2         12.74          7.16        12.55 o
 -10  22   2         23.31         18.89        10.20 o
  -9  22   2         71.29         80.01         8.26 o
  -8  22   2        271.56        303.90        12.54 o
  -7  22   2         32.64         38.13         5.27 o
  -6  22   2          7.99          8.92         5.62 o
  -5  22   2        230.57        238.11        11.32 o
  -4  22   2        111.94        119.22         9.07 o
  -3  22   2          1.15          7.84         6.20 o
  -2  22   2         41.92         21.24         5.22 o
  -1  22   2         16.20         19.84         3.96 o
   0  22   2         43.11         42.85         5.51 o
   1  22   2        133.96        128.78         8.36 o
   2  22   2         12.93         13.51         3.91 o
   3  22   2        197.31        195.81        10.03 o
   4  22   2        279.39        300.93        14.70 o
   5  22   2         30.19         30.07         4.81 o
   6  22   2        448.18        481.79        17.50 o
   7  22   2         43.03         51.30         6.54 o
   8  22   2        141.03        152.05        16.64 o
   9  22   2          4.40          2.27         6.76 o
  10  22   2          3.35          8.79         8.11 o
 -11  23   2        119.27        175.09        25.01 o
 -10  23   2         52.53         87.53        13.74 o
  -9  23   2         12.36         20.32         6.77 o
  -8  23   2         52.54         67.08        23.07 o
  -7  23   2         19.12         27.46         5.77 o
  -6  23   2        182.01        188.87        22.01 o
  -5  23   2          0.14          0.23         6.28 o
  -4  23   2         13.52          7.14         4.51 o
  -3  23   2          0.45         -1.57         4.27 o
  -2  23   2          4.17          2.85         5.09 o
  -1  23   2         12.63         14.53         4.22 o
   0  23   2        225.38        241.34        11.06 o
   1  23   2         27.09         29.07         4.97 o
   2  23   2         11.35         10.44         9.43 o
   3  23   2        234.73        244.29        21.29 o
   4  23   2        237.00        260.55        28.17 o
   5  23   2         51.49         40.55         7.47 o
   6  23   2         53.84         70.32        18.29 o
   7  23   2        276.59        301.66        14.07 o
   8  23   2          9.84          9.26         6.70 o
   9  23   2        239.53        273.18        15.71 o
 -10  24   2          0.05         -4.82        13.79 o
  -9  24   2         26.71         22.77        12.31 o
  -8  24   2        109.26        113.89        24.08 o
  -7  24   2         40.08         36.54         6.81 o
  -6  24   2          1.68         10.19        19.24 o
  -5  24   2         23.32         24.60         5.62 o
  -4  24   2         12.42         18.50         5.21 o
  -3  24   2          7.51         -1.17        10.04 o
  -2  24   2         67.12         74.12         8.73 o
  -1  24   2          0.05         -0.23         4.84 o
   0  24   2         42.49         43.97         6.04 o
   1  24   2        266.05        258.33        14.11 o
   2  24   2        148.54        173.91        11.31 o
   3  24   2          0.92         -2.36         6.94 o
   4  24   2         14.03         -1.22         5.40 o
   5  24   2          1.09          2.60         9.26 o
   6  24   2          3.55          3.65         7.72 o
   7  24   2          1.23          1.48         6.95 o
   8  24   2          0.76          5.34        21.89 o
  -8  25   2        184.00        157.29        12.64 o
  -7  25   2        104.31         85.04         8.74 o
  -6  25   2         13.06         26.77         7.18 o
  -5  25   2         10.94         14.06         6.43 o
  -4  25   2         17.24         22.66         6.45 o
  -3  25   2         24.83         16.98         5.83 o
  -2  25   2          5.89         13.86         8.01 o
  -1  25   2          2.97         -1.50         5.55 o
   0  25   2         23.72          8.01         5.66 o
   1  25   2          0.07          2.27         5.78 o
   2  25   2        269.20        295.88        13.48 o
   3  25   2        145.90        150.28        11.34 o
   4  25   2          0.16         11.88         6.49 o
   5  25   2         16.86         11.20        16.25 o
   6  25   2         40.83         31.72         7.96 o
   7  25   2         79.00         55.27        11.79 o
  -6  26   2         28.03         39.87         8.73 o
  -5  26   2         13.98         10.75         7.80 o
  -4  26   2          6.25          2.55        18.11 o
  -3  26   2         38.68         45.09         7.10 o
  -2  26   2          0.12         -6.59         6.59 o
  -1  26   2          3.98         14.51         6.63 o
   0  26   2          0.05         -7.14        11.24 o
   1  26   2         18.56         13.12         9.59 o
   2  26   2        157.12        147.29        12.55 o
   3  26   2         79.58         77.30        25.02 o
   4  26   2          1.38          4.49         7.18 o
   5  26   2          0.78         -2.12        11.04 o
  -4  27   2         49.89         55.03         9.07 o
  -3  27   2          7.40         -7.46         7.94 o
  -2  27   2         67.96         57.81         8.05 o
  -1  27   2         32.23         40.02        14.90 o
   0  27   2        186.52        179.66        15.24 o
   1  27   2          0.43          7.12        12.41 o
   2  27   2         41.02         36.80        16.41 o
   3  27   2        102.61         75.19         9.99 o
 -13   1   3          3.21          2.73         2.86 o
 -12   1   3        364.71        344.94        22.32 o
 -11   1   3         51.80         55.13         4.68 o
 -10   1   3        298.02        324.88        12.22 o
  -8   1   3          1.71         -0.14         0.63 o
  -7   1   3         70.45         44.82         1.50 o
  -6   1   3       1070.13       1109.94         9.19 o
  -5   1   3       2748.96       3228.72        24.39 o
  -4   1   3        368.78        426.89         5.67 o
  -3   1   3        119.62        122.07         1.75 o
  -2   1   3       1461.88       1486.45        11.80 o
  -1   1   3         11.45          9.96         0.58 o
   0   1   3       2341.07       2347.27        22.35 o
   1   1   3       3617.15       3750.70        38.54 o
   2   1   3         99.80         89.07         2.93 o
   3   1   3       2716.59       2952.63        46.08 o
   4   1   3        522.67        503.70         8.96 o
   5   1   3        254.40        241.38         5.95 o
   6   1   3         16.08         17.49         1.91 o
   7   1   3         32.62         18.75         4.34 o
   8   1   3        239.88        173.52         9.19 o
   9   1   3        949.66        869.18        23.01 o
  10   1   3         90.67         75.48         7.13 o
  11   1   3        369.74        343.39        14.15 o
  12   1   3         46.99         35.02         5.02 o
  13   1   3        120.70        131.01        10.46 o
  14   1   3        154.68        147.42        12.32 o
  15   1   3         56.63         71.02         9.76 o
  16   1   3          2.58          9.39         8.41 o
  17   1   3         22.80         32.17        10.37 o
 -11   2   3        357.78        378.77         9.61 o
 -10   2   3       1467.98       1405.33        18.68 o
  -9   2   3         18.70         13.85         2.04 o
  -8   2   3        696.23        626.18         8.47 o
  -7   2   3        458.35        464.52         6.32 o
  -6   2   3         21.55         28.07         1.18 o
  -5   2   3       3541.55       4055.10        46.15 o
  -4   2   3        530.16        583.95         6.42 o
  -3   2   3       1990.40       2063.16        21.39 o
  -2   2   3         88.21         90.89         1.97 o
  -1   2   3        858.11        790.09         8.71 o
   0   2   3       2250.63       2299.12        24.61 o
   1   2   3          3.87          0.97         0.44 o
   2   2   3       7341.32       7934.81       122.18 o
   3   2   3       2431.17       2692.00        35.00 o
   4   2   3       1608.37       1542.60        23.12 o
   5   2   3        143.19        114.06         4.00 o
   6   2   3        840.25        725.82        12.15 o
   7   2   3        168.92        166.71         8.53 o
   8   2   3        992.61       1010.10        24.59 o
   9   2   3        748.70        655.28        19.27 o
  10   2   3        440.51        408.35        14.95 o
  11   2   3         37.66         32.91         5.06 o
  12   2   3          2.78          3.41         4.33 o
  13   2   3        287.83        303.85        14.53 o
  14   2   3         31.57         32.14         6.19 o
  15   2   3         58.72         70.60        10.58 o
  16   2   3          3.79         -3.24         8.56 o
  17   2   3         46.52         41.87        10.19 o
 -13   3   3         75.68         84.31         6.93 o
 -12   3   3         29.58         33.72         5.12 o
 -11   3   3        146.10        151.75         4.95 o
 -10   3   3         62.92         59.13         2.19 o
  -9   3   3        300.31        349.92         5.52 o
  -8   3   3         51.28         47.57         1.81 o
  -7   3   3         21.52         21.02         1.19 o
  -6   3   3        809.28        953.71         9.87 o
  -5   3   3          2.03          0.11         0.38 o
  -4   3   3         54.58         67.98         2.24 o
  -3   3   3        243.52        296.24         4.50 o
  -2   3   3        202.83        203.40         3.25 o
  -1   3   3       1528.66       1654.95        18.09 o
   0   3   3       1370.59       1410.34        14.42 o
   1   3   3       1754.33       1903.96        20.91 o
   2   3   3       1196.11       1376.26        17.78 o
   3   3   3        486.00        507.84         9.13 o
   4   3   3        435.95        442.36         9.32 o
   5   3   3        586.69        518.62         9.49 o
   6   3   3          0.03          4.72         3.19 o
   7   3   3        824.44        778.24        20.12 o
   8   3   3          4.67         -1.88         2.86 o
   9   3   3         70.78        107.94         7.45 o
  10   3   3        274.90        225.43        11.13 o
  11   3   3         51.15         50.35        13.48 o
  12   3   3          1.10          2.39         4.46 o
  13   3   3        275.51        267.11        18.40 o
  14   3   3          1.29         -1.11         5.91 o
  15   3   3         79.63        101.99        23.85 o
  16   3   3         18.21         12.54         8.98 o
  17   3   3         31.60         58.79        10.58 o
 -14   4   3          0.29          1.70         4.42 o
 -13   4   3        333.78        355.28        14.02 o
 -12   4   3        337.17        321.88         9.37 o
 -11   4   3        253.20        261.80         7.28 o
 -10   4   3        322.75        317.98         5.84 o
  -9   4   3         27.16         34.04         1.71 o
  -8   4   3        799.45        774.75         9.83 o
  -7   4   3         44.76         50.77         1.79 o
  -6   4   3       1139.06       1116.55        15.27 o
  -5   4   3         95.77        116.95         2.45 o
  -4   4   3          8.77          8.86         0.94 o
  -3   4   3         49.97         30.77         1.46 o
  -2   4   3         93.88         75.99         2.04 o
  -1   4   3        334.02        389.03         6.43 o
   0   4   3       1099.02       1326.21        21.17 o
   1   4   3        639.88        701.32        11.79 o
   2   4   3        212.04        210.20         3.56 o
   3   4   3       1028.22        960.30        12.52 o
   4   4   3        620.28        642.67        10.67 o
   5   4   3       1890.94       1858.01        23.61 o
   6   4   3        564.38        523.03         9.86 o
   7   4   3        802.64        745.30        19.68 o
   8   4   3          0.04          4.25         2.67 o
   9   4   3          0.09          1.02         0.65 o
  10   4   3        319.00        313.97        13.29 o
  11   4   3          5.82         13.44         6.25 o
  12   4   3         72.78         65.85        16.61 o
  13   4   3          1.26          5.76         7.60 o
  14   4   3         53.23         50.86         7.58 o
  15   4   3          8.24          5.69         7.21 o
  16   4   3          0.74         -2.96        14.72 o
  17   4   3          6.69          3.85        20.31 o
 -14   5   3       1489.42       1554.62        39.72 o
 -13   5   3        243.04        237.78         6.98 o
 -12   5   3        521.05        535.83        11.43 o
 -11   5   3        444.09        419.73        11.15 o
 -10   5   3         11.07         15.09         1.91 o
  -9   5   3        982.60        991.17        13.48 o
  -8   5   3        539.40        583.25         8.04 o
  -7   5   3        513.84        443.62         7.86 o
  -6   5   3        131.83        139.38         3.60 o
  -5   5   3        741.93        762.44         8.87 o
  -4   5   3        472.54        439.24         6.64 o
  -3   5   3        369.71        414.87         7.45 o
  -2   5   3        360.57        296.36         5.24 o
  -1   5   3         97.71         82.00         2.64 o
   0   5   3       1050.08       1202.58        26.45 o
   1   5   3       1551.76       1732.69        23.99 o
   2   5   3       2354.93       2669.97        30.26 o
   3   5   3       1323.10       1312.83        17.44 o
   4   5   3        516.51        506.19         6.77 o
   5   5   3        683.05        643.15        11.09 o
   6   5   3       2870.63       2791.84        33.43 o
   7   5   3       1362.05       1290.65        28.15 o
   8   5   3        919.87        777.48        20.78 o
   9   5   3       1353.41       1284.46        38.61 o
  10   5   3        163.77        154.34         4.95 o
  11   5   3         67.01         68.02         7.77 o
  12   5   3         19.28         27.85         5.20 o
  13   5   3         10.80         14.22         6.37 o
  14   5   3        234.52        225.70        13.68 o
  15   5   3          1.70         10.51         7.34 o
  16   5   3        631.83        691.70        24.54 o
  17   5   3         82.19         50.61        11.36 o
 -14   6   3         14.10          8.49         2.00 o
 -13   6   3         90.19         89.95         6.97 o
 -12   6   3         80.27         82.81         4.62 o
 -11   6   3        350.33        353.19         8.65 o
 -10   6   3          0.03          0.31         2.09 o
  -9   6   3        272.59        273.04         5.42 o
  -8   6   3        130.64        127.82         3.18 o
  -7   6   3         21.98         25.46         1.84 o
  -6   6   3        652.10        701.30         9.61 o
  -5   6   3        425.46        464.68         9.68 o
  -4   6   3         59.82         69.00         2.31 o
  -3   6   3         68.03         98.92         3.22 o
  -2   6   3        296.76        294.24         6.01 o
  -1   6   3         42.69         63.78         2.72 o
   0   6   3          4.39          3.08         1.00 o
   1   6   3         18.33          9.16         1.22 o
   2   6   3        192.62        222.36         5.27 o
   3   6   3        253.96        249.63         5.84 o
   4   6   3         32.39         32.27         2.36 o
   5   6   3         45.40         49.16         3.09 o
   6   6   3          3.14          4.72         2.01 o
   7   6   3        170.58        145.66         7.83 o
   8   6   3          4.81          3.66         2.73 o
   9   6   3          1.23          0.56         3.47 o
  10   6   3        333.34        324.18        22.71 o
  11   6   3         25.77         24.03         4.09 o
  12   6   3        300.78        331.36        14.58 o
  13   6   3         72.56         66.16        10.79 o
  14   6   3          2.15         -2.78         6.44 o
  15   6   3        215.06        227.93        14.61 o
  16   6   3          0.27         -3.63        10.41 o
  17   6   3         22.90         19.71        18.18 o
 -14   7   3          4.24          3.75         2.04 o
 -13   7   3         11.40         -1.60         4.39 o
 -12   7   3          3.50          5.28         3.96 o
 -11   7   3        132.11        122.85         5.85 o
 -10   7   3          6.68          6.50         4.64 o
  -9   7   3        123.40        121.16         3.51 o
  -8   7   3        103.48         96.82         4.71 o
  -7   7   3        697.67        652.20        21.65 o
  -6   7   3         25.56         23.50         3.87 o
  -5   7   3        990.63       1080.47        17.16 o
  -4   7   3        852.64        841.17        12.91 o
  -3   7   3        729.67        825.58        15.39 o
  -2   7   3          1.49          0.81         0.84 o
  -1   7   3        142.36        119.13         3.41 o
   0   7   3       1225.13       1487.67        29.42 o
   1   7   3         59.57         87.92         3.60 o
   2   7   3         96.68         97.51         3.51 o
   3   7   3        493.34        536.07         9.49 o
   4   7   3          0.49         -1.35         1.35 o
   5   7   3       2768.48       2790.43        33.29 o
   6   7   3       1205.89       1080.06        24.35 o
   7   7   3        123.84        118.16         7.38 o
   8   7   3         12.33         13.71         3.10 o
   9   7   3         25.32         24.31         3.99 o
  10   7   3        424.17        409.40        15.32 o
  11   7   3         28.27         27.39         5.01 o
  12   7   3          1.97          2.97         1.38 o
  13   7   3        270.45        277.42        20.11 o
  14   7   3          6.31         -3.10         6.56 o
  15   7   3          8.72         14.73         7.72 o
  16   7   3         89.26         82.56        16.47 o
  17   7   3          3.15          6.04        16.52 o
 -15   8   3        208.39        213.52         8.93 o
 -14   8   3          1.01         -0.55         1.86 o
 -13   8   3       1256.61       1250.14        22.55 o
 -12   8   3        938.07        902.16        17.39 o
 -11   8   3        248.82        229.85         7.02 o
 -10   8   3        196.84        198.90         6.25 o
  -9   8   3        430.80        437.67         9.97 o
  -8   8   3         43.68         32.78         3.87 o
  -7   8   3        610.74        595.75        19.89 o
  -6   8   3        724.13        672.39        20.22 o
  -5   8   3        789.38        776.86        10.88 o
  -4   8   3          0.50         -0.95         0.95 o
  -3   8   3       2634.94       2761.78        34.93 o
  -2   8   3       2294.21       2388.44        26.58 o
  -1   8   3        168.56        128.73         4.11 o
   0   8   3       1050.93       1040.30        16.07 o
   1   8   3         31.22         32.22         2.90 o
   2   8   3       2560.67       2570.62        42.27 o
   3   8   3         97.88         67.97         3.57 o
   4   8   3        991.09        965.96        14.63 o
   5   8   3       1594.94       1485.63        20.53 o
   6   8   3          6.45         11.24         3.19 o
   7   8   3        713.88        665.59        18.38 o
   8   8   3        217.00        201.14         9.75 o
   9   8   3         30.71         29.75         4.58 o
  10   8   3        300.45        301.05        12.98 o
  11   8   3          4.23          4.41         5.08 o
  12   8   3         29.26         30.06         4.95 o
  13   8   3         55.34         59.36         7.85 o
  14   8   3         47.13         54.09        10.13 o
  15   8   3        461.11        464.05        19.31 o
  16   8   3          1.20         -0.46         9.88 o
 -15   9   3         62.53         55.47         5.34 o
 -14   9   3          6.25          0.98         7.18 o
 -13   9   3          0.24          0.83         1.72 o
 -12   9   3        190.54        179.36         6.39 o
 -11   9   3        187.44        181.97         6.21 o
 -10   9   3        175.74        170.28         7.72 o
  -9   9   3        126.89        130.85         5.11 o
  -8   9   3         23.39         24.89         4.95 o
  -7   9   3         41.14         36.76         5.37 o
  -6   9   3         63.33         53.00         3.17 o
  -5   9   3         25.71         34.45         2.51 o
  -4   9   3        840.41        823.82        11.74 o
  -3   9   3        183.63        182.23         5.05 o
  -2   9   3        461.88        457.57         7.67 o
  -1   9   3        125.93        132.91         3.91 o
   0   9   3          7.49         26.71         3.07 o
   1   9   3       1646.06       1591.95        23.28 o
   2   9   3        118.34        120.32         4.11 o
   3   9   3        844.22        867.86        13.44 o
   4   9   3       1944.79       1734.68        22.80 o
   5   9   3        458.32        399.61        12.98 o
   6   9   3        210.25        181.52         8.69 o
   7   9   3        138.29        113.15        10.86 o
   8   9   3          9.83          8.34         8.82 o
   9   9   3        401.23        399.08        14.65 o
  10   9   3         41.32         38.94         5.13 o
  11   9   3        307.85        328.75        14.23 o
  12   9   3          0.97          5.72         1.59 o
  13   9   3          2.18         -6.19         6.19 o
  14   9   3         38.51         48.38         7.64 o
  15   9   3          7.62         12.41         9.02 o
  16   9   3         45.77         47.98        10.11 o
 -16  10   3          0.89          1.71         3.20 o
 -15  10   3         84.85         74.91         6.12 o
 -14  10   3         20.99         -4.80         6.74 o
 -13  10   3          3.51          2.97         2.69 o
 -12  10   3         44.35         40.85         5.03 o
 -11  10   3          0.02         -0.19         4.45 o
 -10  10   3        413.70        417.71        10.34 o
  -9  10   3          7.71          8.36         4.06 o
  -8  10   3        315.50        324.63        14.66 o
  -7  10   3        192.74        192.36        10.89 o
  -6  10   3        144.37        141.96         3.67 o
  -5  10   3        134.37        128.04         3.67 o
  -4  10   3         39.38         45.65         2.68 o
  -3  10   3        494.74        504.15         8.70 o
  -2  10   3         94.57        107.02         3.52 o
  -1  10   3        590.27        616.41        11.80 o
   0  10   3         12.46          8.09         1.41 o
   1  10   3        144.81        146.48         4.45 o
   2  10   3         52.83         38.67         3.63 o
   3  10   3         20.01         18.02         1.92 o
   4  10   3       1409.77       1416.20        23.82 o
   5  10   3         73.51         78.35         5.96 o
   6  10   3        250.38        221.74        15.38 o
   7  10   3        356.50        320.90        12.30 o
   8  10   3        308.83        304.92        12.24 o
   9  10   3        182.47        187.56         9.82 o
  10  10   3        206.15        223.35        11.42 o
  11  10   3          0.01         -0.58         5.79 o
  12  10   3         12.48         25.24         6.16 o
  13  10   3          0.19          6.65         6.47 o
  14  10   3         10.24         19.84         7.57 o
  15  10   3          3.54          9.93         8.87 o
  16  10   3         18.91          9.70        10.64 o
 -16  11   3         37.58         36.45         4.69 o
 -14  11   3        491.13        507.45        18.71 o
 -13  11   3        167.77        165.61        14.62 o
 -12  11   3        802.10        800.56        16.59 o
 -11  11   3        673.74        665.26        20.39 o
 -10  11   3        253.70        246.55         7.81 o
  -9  11   3        740.13        740.69        25.42 o
  -7  11   3        525.21        513.28         8.52 o
  -6  11   3        268.95        256.50         5.57 o
  -5  11   3         41.01         48.93         2.63 o
  -4  11   3        175.64        170.22         6.75 o
  -3  11   3          6.18         10.43         1.60 o
  -2  11   3       1093.02       1111.06        24.55 o
  -1  11   3        316.91        295.14         6.80 o
   0  11   3         14.24         21.50         2.45 o
   1  11   3        585.09        536.39        26.37 o
   2  11   3        988.29        943.87        17.47 o
   3  11   3        323.10        266.14         8.51 o
   4  11   3       2410.30       2256.91        44.57 o
   5  11   3          4.04          0.54         2.48 o
   6  11   3        646.22        611.73        17.36 o
   7  11   3         30.52         33.28         4.58 o
   8  11   3        101.40         94.67         7.74 o
   9  11   3        220.01        225.30        11.22 o
  10  11   3          1.79         -0.35         4.29 o
  11  11   3         35.55         32.12         5.50 o
  12  11   3          9.82         10.24         8.81 o
  13  11   3         31.11         35.64         7.31 o
  14  11   3         70.67         71.37         9.25 o
  15  11   3          1.34         -6.27        12.84 o
  16  11   3        108.01         94.15        12.42 o
 -17  12   3         29.63         29.85         4.95 o
 -16  12   3          0.25         -1.26         3.68 o
 -15  12   3         43.51         45.60         5.68 o
 -14  12   3         59.74         54.70         8.94 o
 -13  12   3          1.57         -0.04         6.15 o
 -12  12   3          1.10          0.17         2.97 o
 -11  12   3         36.16         31.47         4.53 o
 -10  12   3        100.91         85.51         9.05 o
  -9  12   3         32.40         23.87         5.07 o
  -8  12   3        561.57        548.49        21.33 o
  -7  12   3          3.06          5.97         1.74 o
  -6  12   3       1500.31       1563.47        21.58 o
  -5  12   3        451.68        412.43         8.27 o
  -4  12   3         92.13         74.69         3.49 o
  -3  12   3        410.25        391.94        11.38 o
  -2  12   3          0.52         -0.49         1.89 o
  -1  12   3        712.63        706.95        13.55 o
   0  12   3          0.14          2.50         1.63 o
   1  12   3       1052.29       1022.72        33.18 o
   2  12   3       1358.78       1332.51        27.27 o
   3  12   3          3.60          1.65         1.95 o
   4  12   3        606.50        640.86        17.33 o
   5  12   3         44.64         26.16         5.22 o
   6  12   3         63.04         55.01        11.50 o
   7  12   3         43.72         47.61         6.05 o
   8  12   3        269.43        252.97        11.65 o
   9  12   3        368.12        393.41        14.92 o
  10  12   3        296.44        303.55        13.64 o
  11  12   3         59.71         64.85         9.39 o
  12  12   3          3.66          8.00         5.91 o
  13  12   3         61.59         59.08         8.93 o
  14  12   3         22.35         32.38         6.39 o
  15  12   3         64.48         85.45        11.65 o
 -17  13   3          0.13         -4.38         4.85 o
 -16  13   3         64.55         63.89         7.65 o
 -15  13   3         19.36         16.42         3.55 o
 -14  13   3          2.93          0.51         3.24 o
 -13  13   3        166.09        144.51         7.52 o
 -12  13   3         24.42         30.80         6.55 o
 -11  13   3         16.18         13.21         3.35 o
 -10  13   3          4.11         -3.57         4.26 o
  -9  13   3        456.38        446.80        19.64 o
  -8  13   3         35.05         42.67         3.26 o
  -7  13   3         88.01         95.94         3.77 o
  -6  13   3         72.76         65.55         3.90 o
  -5  13   3        245.49        237.56         6.27 o
  -4  13   3         76.97         58.05         3.83 o
  -3  13   3         64.76         52.24         3.42 o
  -2  13   3        279.46        276.93         9.97 o
  -1  13   3        115.31         99.97        14.62 o
   0  13   3         60.93         51.66         4.21 o
   1  13   3        451.55        388.06        10.37 o
   2  13   3         41.46         32.71         3.70 o
   3  13   3        452.44        399.45        17.19 o
   4  13   3         36.00         21.70         3.88 o
   5  13   3         19.71         17.19         3.43 o
   6  13   3        411.84        382.54        14.87 o
   7  13   3         35.27         36.54         4.77 o
   8  13   3         26.70         30.34         6.28 o
   9  13   3         89.79         79.65         8.38 o
  10  13   3        133.60        137.64         9.94 o
  11  13   3         40.06         51.53        10.71 o
  12  13   3         91.88         87.25        10.19 o
  13  13   3          0.81         -3.90         5.31 o
  14  13   3         12.75         20.63         7.91 o
  15  13   3         43.49         62.75        11.37 o
 -16  14   3          0.93         -1.58         4.32 o
 -15  14   3        195.59        215.18         9.92 o
 -14  14   3          5.46          0.29         8.91 o
 -13  14   3        133.92        140.21        10.11 o
 -12  14   3         19.98         20.69         7.26 o
 -11  14   3          4.81          6.52         5.33 o
 -10  14   3        676.27        672.93        26.08 o
  -9  14   3          2.30         -1.72         3.61 o
  -8  14   3        228.41        232.63         5.85 o
  -7  14   3          2.09          1.56         1.64 o
  -6  14   3        177.49        177.59         5.56 o
  -5  14   3        240.29        224.78         6.39 o
  -4  14   3         33.81         39.51         3.06 o
  -3  14   3        428.57        401.66         9.31 o
  -2  14   3        372.44        359.56         8.86 o
  -1  14   3        917.06        960.24        22.01 o
   0  14   3         15.36         25.34         5.27 o
   1  14   3          2.47          2.03         2.22 o
   2  14   3        375.04        342.31        10.27 o
   3  14   3       1308.79       1278.82        27.59 o
   4  14   3        382.73        367.54        12.97 o
   5  14   3        522.04        465.65        16.13 o
   6  14   3          0.00          3.15         3.16 o
   7  14   3         20.71         22.76         4.24 o
   8  14   3         24.93         21.48         4.45 o
   9  14   3        458.26        454.09        16.81 o
  10  14   3         53.21         72.72        12.16 o
  11  14   3          5.66         -1.11         6.09 o
  12  14   3         25.96         31.88         7.27 o
  13  14   3        217.12        240.22        11.92 o
  14  14   3          8.30         -5.77        13.19 o
 -16  15   3         35.03         31.23         5.10 o
 -15  15   3          6.51         -0.03         3.61 o
 -14  15   3         46.58         54.75         5.98 o
 -13  15   3         54.50         60.40         4.81 o
 -12  15   3         56.95         52.55         4.56 o
 -11  15   3          0.19          1.01         5.57 o
 -10  15   3         21.65         14.98         5.12 o
  -9  15   3        255.68        261.56        15.59 o
  -8  15   3         33.39         30.70         3.98 o
  -7  15   3       1517.02       1494.29        22.14 o
  -6  15   3        917.97        878.97        23.32 o
  -5  15   3        594.00        591.15        14.51 o
  -4  15   3        446.77        420.11         9.75 o
  -3  15   3         54.18         49.11         3.94 o
  -2  15   3         96.92         85.63         6.13 o
  -1  15   3       1299.13       1256.14        20.92 o
   0  15   3        650.92        610.99        17.44 o
   1  15   3        246.93        260.93         9.02 o
   2  15   3        231.84        235.90         9.73 o
   3  15   3        111.07        137.02         8.00 o
   4  15   3         87.76         91.95         6.75 o
   5  15   3         59.40         57.73         6.24 o
   6  15   3         24.09         14.65         5.77 o
   7  15   3         57.24         66.65         7.19 o
   8  15   3        162.60        147.75         9.80 o
   9  15   3        522.57        544.06        18.75 o
  10  15   3         11.76         20.55         6.02 o
  11  15   3          1.28          4.18         4.41 o
  12  15   3          7.24         10.03         5.40 o
  13  15   3         79.89         66.39        12.28 o
  14  15   3         53.12         54.26         9.17 o
 -16  16   3          2.48          7.15         5.16 o
 -15  16   3         37.26         33.20         4.74 o
 -14  16   3          6.26          2.45         3.11 o
 -13  16   3         11.84         -1.77         8.67 o
 -12  16   3         36.69         27.02         3.57 o
 -11  16   3          5.27          2.71         6.55 o
 -10  16   3         35.81         37.09         7.55 o
  -9  16   3          0.08         -4.42         4.42 o
  -8  16   3        385.14        359.73         8.42 o
  -7  16   3        229.57        200.00         6.44 o
  -6  16   3         67.20         64.22         4.27 o
  -5  16   3         13.87         11.53         2.19 o
  -4  16   3        125.22        124.42         6.09 o
  -3  16   3         91.06         93.57         4.75 o
  -2  16   3          0.79          2.02         1.84 o
  -1  16   3         24.06         19.41         3.63 o
   0  16   3         90.29         69.79         4.62 o
   1  16   3          1.02         -3.20         3.20 o
   2  16   3        170.52        151.86         8.46 o
   3  16   3         18.81         24.61         3.86 o
   4  16   3          1.79          1.10         2.91 o
   5  16   3         16.83         16.28         4.12 o
   6  16   3         12.31         13.65         4.13 o
   7  16   3         51.92         54.66         5.76 o
   8  16   3         13.29         14.66         4.86 o
   9  16   3          1.71         10.11         9.13 o
  10  16   3          0.70          4.45         3.94 o
  11  16   3         19.20         15.63         4.80 o
  12  16   3          1.17         -8.67        10.87 o
  13  16   3         53.53         51.11         8.41 o
  14  16   3          9.26         16.14        10.23 o
 -15  17   3         52.09         50.78         8.11 o
 -14  17   3        129.32        138.17         8.29 o
 -13  17   3         55.85         59.86         5.50 o
 -12  17   3         17.72         21.35         3.74 o
 -11  17   3          6.89          6.49         7.05 o
 -10  17   3          2.96          6.47         6.46 o
  -9  17   3        248.80        251.27         8.32 o
  -8  17   3          5.59          5.19         2.81 o
  -7  17   3         10.39         12.36         4.83 o
  -6  17   3         48.20         57.32         4.22 o
  -5  17   3         34.78         30.09         3.51 o
  -4  17   3        823.19        814.27        17.13 o
  -3  17   3         25.38         26.42         3.37 o
  -2  17   3        646.80        647.52        14.06 o
  -1  17   3          0.13          0.47         1.94 o
   0  17   3        202.06        181.95         7.41 o
   1  17   3        122.43        108.87         6.41 o
   2  17   3        136.33        136.79         7.15 o
   3  17   3        129.83        127.14         6.13 o
   4  17   3        130.40        128.49         8.37 o
   5  17   3         23.10         23.10         5.05 o
   6  17   3          3.98          2.39         4.09 o
   7  17   3         93.87         95.10         6.48 o
   8  17   3          3.38         -7.73         7.73 o
   9  17   3          0.34         -3.77         3.77 o
  10  17   3        110.84        108.42         8.80 o
  11  17   3          1.14         -5.36         5.36 o
  12  17   3         36.90         41.46         6.95 o
  13  17   3          0.09         -1.25        11.81 o
 -14  18   3         11.09          8.92         3.84 o
 -13  18   3        107.50        119.04        21.55 o
 -12  18   3          7.78          7.10         3.63 o
 -10  18   3          5.19          4.14         7.07 o
  -9  18   3         57.45         69.52         8.14 o
  -8  18   3         35.71         44.66         4.82 o
  -7  18   3        263.85        259.40        15.30 o
  -6  18   3        138.78        144.20         7.13 o
  -5  18   3        676.69        669.84        16.84 o
  -4  18   3          3.89          5.94         2.47 o
  -3  18   3        291.39        280.48        10.13 o
  -2  18   3        619.60        605.49        16.77 o
  -1  18   3        154.73        163.73         7.81 o
   0  18   3        730.94        732.26        18.39 o
   1  18   3        248.97        223.76         9.35 o
   2  18   3        200.96        210.08        14.07 o
   3  18   3         25.04         24.69         3.56 o
   4  18   3         97.75        117.42        15.12 o
   5  18   3         28.07         29.81         3.52 o
   6  18   3         15.85         17.65         4.03 o
   7  18   3          7.48         13.33         4.68 o
   8  18   3        139.46        142.52        11.55 o
   9  18   3          2.86          3.21         4.18 o
  10  18   3        535.22        565.82        15.93 o
  11  18   3          8.37         11.65         5.81 o
  12  18   3        487.89        529.34        17.19 o
 -14  19   3          5.26          5.36         4.38 o
 -13  19   3         48.63         52.60        13.68 o
 -12  19   3          1.52          2.11         3.17 o
 -11  19   3        163.67        172.51        17.66 o
 -10  19   3         72.81         99.88        14.29 o
  -9  19   3          2.00          5.98         4.49 o
  -8  19   3          2.13          5.47         3.41 o
  -7  19   3          6.08          3.07         3.25 o
  -6  19   3        285.98        300.68        10.62 o
  -5  19   3         42.15         34.44         4.07 o
  -4  19   3         14.92         12.29         2.89 o
  -3  19   3        125.52        144.81        14.24 o
  -2  19   3        110.62        119.72         8.03 o
  -1  19   3        128.93        126.13         7.22 o
   0  19   3        100.47        103.42         6.57 o
   1  19   3        121.16        128.45         7.34 o
   2  19   3          0.00          0.17         2.65 o
   3  19   3         13.73         14.50         3.05 o
   4  19   3         22.86         29.10         4.17 o
   6  19   3        448.62        473.86        15.46 o
   7  19   3          9.64         12.02         3.65 o
   8  19   3         48.05         46.80         5.31 o
   9  19   3          0.38         -4.74         4.74 o
  10  19   3         13.67         14.45        11.46 o
  11  19   3         32.26         38.82         6.82 o
  12  19   3         18.12         -8.00        11.10 o
 -13  20   3        124.00        141.35        15.45 o
 -12  20   3         17.10         15.06        12.28 o
 -11  20   3         88.15         88.31        13.52 o
 -10  20   3          0.21          0.52         8.61 o
  -9  20   3         34.05         50.23         6.27 o
  -8  20   3         60.26         61.03         6.29 o
  -7  20   3          1.00          1.63         4.48 o
  -6  20   3         20.90         22.85         4.68 o
  -5  20   3          2.40          1.47         5.11 o
  -4  20   3          5.05          5.31         4.06 o
  -3  20   3        211.44        217.88         9.53 o
  -2  20   3        141.19        139.38        10.24 o
  -1  20   3        115.59        114.04         7.08 o
   0  20   3         57.42         59.09         5.89 o
   1  20   3          1.18          4.98         3.07 o
   2  20   3          0.43         -2.99         2.99 o
   4  20   3         13.26         21.67         4.48 o
   5  20   3         29.43         21.19         4.24 o
   6  20   3         24.63         28.55         5.22 o
   7  20   3        149.06        167.58        11.73 o
   8  20   3        129.35        148.93        11.43 o
   9  20   3          0.26         -7.21         7.21 o
  10  20   3         42.69         30.39        11.23 o
  11  20   3         25.68         29.30         9.72 o
 -12  21   3         48.45         16.02        13.50 o
 -11  21   3          0.58         -5.65        10.87 o
 -10  21   3        194.76        180.39        19.39 o
  -9  21   3        223.45        246.31        10.93 o
  -8  21   3         34.51         40.16         5.37 o
  -7  21   3        100.35         97.92        10.37 o
  -6  21   3        131.47        139.23         9.42 o
  -5  21   3         15.99         17.94         3.85 o
  -4  21   3        381.85        415.91        17.24 o
  -3  21   3        128.82        136.22         8.06 o
  -2  21   3        202.18        204.58         9.86 o
  -1  21   3         87.28         92.01         7.73 o
   0  21   3        136.35        113.20        13.21 o
   1  21   3        406.95        459.94        14.98 o
   2  21   3        252.51        296.42        11.63 o
   3  21   3          0.60          4.17         3.69 o
   4  21   3         84.77         82.91         7.57 o
   5  21   3         13.51          9.83         4.30 o
   6  21   3         13.51         26.90         8.01 o
   7  21   3        133.89        143.59        14.16 o
   8  21   3         10.91          0.73         5.86 o
   9  21   3        193.53        201.20        13.52 o
  10  21   3         59.59         71.92         9.43 o
 -11  22   3         13.23         -0.02        12.10 o
 -10  22   3         24.42          8.21        10.46 o
  -9  22   3          4.99         -4.95         9.11 o
  -8  22   3          5.45         -5.11         5.35 o
  -7  22   3         45.32         26.53         8.40 o
  -6  22   3          1.55         -4.31         4.31 o
  -5  22   3         23.90         24.23         7.85 o
  -4  22   3         77.21         64.85         8.43 o
  -3  22   3          1.10          3.01         3.76 o
  -2  22   3        139.64        156.51         8.76 o
  -1  22   3          0.15         -0.19         3.68 o
   0  22   3         21.07         27.92         9.84 o
   1  22   3         28.35         37.63         5.04 o
   2  22   3         73.87         66.53        11.18 o
   3  22   3         59.06         68.56         7.07 o
   4  22   3         37.88         34.46         6.03 o
   5  22   3          4.74          9.41         4.71 o
   6  22   3         89.03        101.49         9.73 o
   7  22   3          9.26         11.49         5.86 o
   8  22   3          0.02         -3.41        12.42 o
   9  22   3        241.97        245.10        14.97 o
 -10  23   3         26.46         44.66        13.00 o
  -9  23   3         58.84         70.83        12.23 o
  -8  23   3          2.04          0.96         6.15 o
  -7  23   3         30.32         39.95         6.30 o
  -6  23   3          3.68          5.67         5.14 o
  -5  23   3          4.43          4.29         4.88 o
  -4  23   3         27.79         33.74         5.31 o
  -3  23   3        137.81        138.48         9.45 o
  -2  23   3        100.43        118.14         8.47 o
  -1  23   3        124.63        141.80         9.20 o
   0  23   3         50.06         46.57         5.49 o
   1  23   3          0.17         -0.10         4.41 o
   2  23   3        232.34        245.35        12.14 o
   3  23   3         34.50         28.83         5.58 o
   4  23   3          0.95         10.09         5.03 o
   5  23   3          2.55          6.15         5.52 o
   6  23   3         23.90         11.15         6.19 o
   7  23   3         19.57         10.71         6.68 o
   8  23   3          8.56         -4.62        11.63 o
  -9  24   3          6.61        -13.47        13.47 o
  -8  24   3         90.55        111.61        23.49 o
  -7  24   3         69.81         76.01         9.42 o
  -6  24   3         28.46         32.73         6.21 o
  -5  24   3        290.89        301.55        13.64 o
  -4  24   3         37.03         40.37         5.88 o
  -3  24   3        631.75        641.83        19.19 o
  -2  24   3         15.13         25.04         9.74 o
  -1  24   3        226.72        242.80        12.21 o
   0  24   3         68.75        124.37        18.05 o
   1  24   3         57.40         41.29         5.53 o
   2  24   3        203.89        214.24        11.71 o
   3  24   3         70.99         77.93         8.79 o
   4  24   3          7.80          7.46         7.91 o
   5  24   3          0.24          4.82        18.06 o
   6  24   3         16.45         10.04         7.07 o
   7  24   3          0.52          3.58         9.72 o
  -8  25   3         39.82         50.39        14.85 o
  -7  25   3          5.79         -0.24        21.79 o
  -6  25   3         97.93        112.94        18.77 o
  -5  25   3          1.65         14.83         6.50 o
  -4  25   3        198.47        218.73        13.00 o
  -3  25   3         10.54         11.63         6.97 o
  -2  25   3        159.24        156.06        20.00 o
  -1  25   3         10.80         -5.47         6.14 o
   0  25   3          0.02          1.50         5.73 o
   1  25   3         32.99         28.78         5.93 o
   2  25   3          0.30         -6.17         6.17 o
   3  25   3          1.30         -6.40         6.40 o
   4  25   3         85.17         80.07        18.16 o
   5  25   3          0.32          1.40        10.23 o
   6  25   3          1.32         -2.95         9.75 o
  -6  26   3         35.66         64.13         9.46 o
  -5  26   3         35.53         36.30         8.16 o
  -4  26   3          0.29         -7.70        11.53 o
  -3  26   3         12.53         -7.27         7.27 o
  -2  26   3          0.71         -2.14         6.98 o
  -1  26   3          8.32          5.62        15.82 o
   0  26   3         19.40         12.93        13.13 o
   1  26   3         79.14         77.49        14.11 o
   2  26   3         40.40         44.15        19.96 o
   3  26   3         85.17        138.14        23.28 o
   4  26   3          3.63         -8.07         8.07 o
  -3  27   3          0.20          3.97         8.57 o
  -2  27   3        140.11        115.25        12.72 o
  -1  27   3         14.74         15.53         8.09 o
   0  27   3         19.38          8.44        11.56 o
   1  27   3          0.57         -3.44        14.57 o
  -9   0   4       1549.57       1765.86        40.84 o
  -8   0   4        168.76        197.42         3.69 o
  -7   0   4        276.42        261.04         7.07 o
  -6   0   4         77.74        125.15         5.80 o
  -5   0   4        269.26        285.15         5.14 o
  -4   0   4          0.68          2.95         1.14 o
  -3   0   4       2634.35       2665.27        44.11 o
  -2   0   4        261.03        270.04         6.21 o
  -1   0   4       2542.19       2492.96        51.68 o
   0   0   4        954.95        996.51        13.83 o
   1   0   4        239.99        313.50         9.10 o
   2   0   4         91.12         58.74         4.78 o
   3   0   4        910.28        869.57        12.58 o
   4   0   4       2076.99       2045.63        36.57 o
   5   0   4        325.55        306.93        13.52 o
   6   0   4        263.41        278.23        16.16 o
   7   0   4        544.48        476.63        22.62 o
   8   0   4         29.71         10.17         4.21 o
   9   0   4        271.76        297.39        17.75 o
  10   0   4         14.20         17.85         6.03 o
  11   0   4          6.29          8.19         6.37 o
  12   0   4         24.35         30.91         8.34 o
  13   0   4        293.11        304.95        21.19 o
  14   0   4        367.57        361.45        24.84 o
  15   0   4          0.22         -3.90        12.13 o
  16   0   4        269.58        293.38        27.57 o
 -12   1   4         32.52         31.66         4.43 o
 -11   1   4        904.40        904.04        29.72 o
 -10   1   4        130.14        143.97         8.27 o
  -9   1   4        367.30        362.26        13.89 o
  -8   1   4         48.47         44.71         2.04 o
  -7   1   4         57.28         39.67         1.18 o
  -6   1   4       1244.01       1367.79        10.71 o
  -5   1   4      12204.29      13719.46       124.17 o
  -4   1   4        159.43        180.66         2.80 o
  -3   1   4         16.02         15.16         0.77 o
  -2   1   4          0.15          0.14         0.72 o
  -1   1   4       2848.31       2956.15        24.92 o
   0   1   4       1713.03       1772.45        15.96 o
   1   1   4       2863.51       3014.46        34.18 o
   2   1   4        321.99        293.38         4.05 o
   3   1   4        784.90        760.51         9.51 o
   4   1   4       1081.19       1048.18        13.41 o
   5   1   4       1423.58       1360.73        19.37 o
   6   1   4          3.08          4.75         2.36 o
   7   1   4         95.78         95.97         6.97 o
   8   1   4         41.91         44.77         7.63 o
   9   1   4          1.08          7.07         3.65 o
  10   1   4         79.89         86.50         8.06 o
  11   1   4        184.51        197.01        11.38 o
  12   1   4        148.63        152.27        11.01 o
  13   1   4        145.45        139.81        12.22 o
  14   1   4         77.96         91.99        19.77 o
  15   1   4          1.87          5.07         8.67 o
  16   1   4         29.22         28.16        10.52 o
 -13   2   4          0.28         -2.96         3.32 o
 -12   2   4         36.58         30.92         3.94 o
 -11   2   4         16.13         32.10         5.77 o

 -10   2   4         16.55         20.46         5.05 o
  -9   2   4          7.77          2.99         1.34 o
  -8   2   4        405.29        404.25         5.46 o
  -7   2   4        532.55        601.32         6.42 o
  -6   2   4       4737.94       5273.25        48.28 o
  -5   2   4        228.73        233.50         3.57 o
  -4   2   4       5414.95       6084.10        64.10 o
  -3   2   4         19.40         24.88         1.21 o
  -2   2   4        198.87        188.96         4.28 o
  -1   2   4        219.14        219.35         3.83 o
   0   2   4        756.26        769.77         9.31 o
   1   2   4         36.33         47.60         2.80 o
   2   2   4        568.97        635.38        11.95 o
   3   2   4        212.81        176.38         5.06 o
   4   2   4         20.55         12.53         1.70 o
   5   2   4        435.20        362.11         8.07 o
   6   2   4        321.33        303.34        11.92 o
   7   2   4        101.02        109.22         7.47 o
   8   2   4         46.82         36.20        12.73 o
   9   2   4         76.62         72.45         7.38 o
  10   2   4        123.70         98.75         8.75 o
  11   2   4        235.39        263.79        13.21 o
  12   2   4        154.72        154.99        11.48 o
  13   2   4        133.44        124.31        11.63 o
  14   2   4        252.90        255.40        15.43 o
  15   2   4          0.23         -0.84         8.50 o
  16   2   4         16.78         17.28        18.58 o
 -12   3   4        485.07        428.08        14.60 o
 -11   3   4          7.64          7.03         2.75 o
 -10   3   4        409.92        440.21         8.36 o
  -9   3   4          7.97          1.52         1.82 o
  -8   3   4        473.38        518.65         7.36 o
  -7   3   4        494.83        455.31        11.03 o
  -6   3   4         74.92         66.63         1.65 o
  -5   3   4       2215.57       2310.89        19.55 o
  -4   3   4        134.13        129.37         6.74 o
  -3   3   4       2778.65       2904.72        27.39 o
  -2   3   4       3245.35       3396.87        60.88 o
  -1   3   4         62.02         49.18         1.83 o
   0   3   4        576.49        492.28         7.28 o
   1   3   4        377.13        395.54         6.27 o
   2   3   4        802.47        733.76        18.03 o
   3   3   4        192.58        164.77         7.76 o
   4   3   4        233.08        214.48         5.87 o
   5   3   4         17.23         10.43         1.97 o
   6   3   4       1300.17       1210.10        39.56 o
   7   3   4        256.56        177.19         9.55 o
   8   3   4        216.75        220.27        11.02 o
   9   3   4          0.57          1.66         3.27 o
  10   3   4        406.40        400.16        15.87 o
  11   3   4        121.69        110.10        10.02 o
  12   3   4         98.28         90.08        10.14 o
  13   3   4         30.83         24.82         6.36 o
  14   3   4         77.78         80.77         8.39 o
  15   3   4         63.62         58.97        18.18 o
  16   3   4         37.60         45.25        10.91 o
 -13   4   4        167.17        169.91         9.91 o
 -12   4   4        178.86        188.49         9.84 o
 -11   4   4        210.47        217.06         9.86 o
 -10   4   4         94.21        103.88         4.22 o
  -9   4   4         82.59         84.64         3.41 o
  -8   4   4        110.35         89.77         2.64 o
  -7   4   4         42.83         49.10         1.62 o
  -6   4   4       3514.54       3768.43        31.11 o
  -5   4   4        206.36        230.60         4.17 o
  -4   4   4       2075.15       2192.59        39.36 o
  -3   4   4         81.65         91.59         2.29 o
  -2   4   4        171.59        155.18         3.43 o
  -1   4   4        241.07        220.05         3.89 o
   0   4   4          0.17          0.37         0.66 o
   1   4   4        664.00        607.80         7.96 o
   2   4   4        167.57        146.56         3.22 o
   3   4   4         22.58         21.68         2.08 o
   4   4   4         10.56          2.70         2.03 o
   5   4   4        642.75        554.69        12.90 o
   6   4   4        403.23        372.56        13.29 o
   7   4   4         58.66         49.85         5.69 o
   8   4   4         24.63         18.49         3.78 o
   9   4   4        341.70        334.20        13.73 o
  10   4   4        121.05        104.72        12.91 o
  11   4   4        357.41        371.73        16.00 o
  12   4   4        324.16        331.14        21.15 o
  13   4   4        380.60        389.42        19.90 o
  14   4   4        191.30        210.32        15.94 o
  15   4   4          4.90         14.95         8.67 o
  16   4   4          9.51         17.40        21.40 o
 -13   5   4         19.62         19.67         5.07 o
 -12   5   4         43.08         35.79         3.32 o
 -11   5   4          0.16         -1.64         1.64 o
 -10   5   4         74.46         71.41         3.70 o
  -9   5   4        206.55        203.79         6.52 o
  -8   5   4         35.03         43.64         2.04 o
  -7   5   4        423.13        465.10         6.27 o
  -6   5   4         15.20         15.47         1.15 o
  -5   5   4         50.39         55.09         1.83 o
  -4   5   4        242.43        251.16         3.94 o
  -3   5   4        629.91        661.03         8.97 o
  -2   5   4         27.11         31.24         1.58 o
  -1   5   4        619.90        663.89        10.24 o
   0   5   4        551.05        598.56         7.87 o
   1   5   4        235.49        228.43         4.10 o
   2   5   4        167.69        171.02         4.49 o
   3   5   4        121.99        128.85         2.85 o
   4   5   4        118.82        101.05         6.48 o
   5   5   4         84.81         77.41         5.20 o
   6   5   4        247.89        221.33         9.83 o
   7   5   4        614.25        515.38        17.75 o
   8   5   4         89.11         78.04         7.09 o
   9   5   4         19.99         21.83         4.22 o
  10   5   4        151.83        165.38        10.44 o
  11   5   4        110.10        109.08         9.80 o
  12   5   4        291.37        310.14        23.75 o
  13   5   4        120.58        151.96        12.49 o
  14   5   4         98.96        118.41        12.22 o
  15   5   4          0.87         -2.59         8.81 o
  16   5   4         54.48         56.91        10.37 o
 -13   6   4        297.94        325.70         9.21 o
 -12   6   4        209.69        202.87         8.24 o
 -11   6   4        340.01        349.70         8.91 o
 -10   6   4       1071.79       1097.18        19.48 o
  -9   6   4        120.71        138.39         4.94 o
  -8   6   4       1446.11       1507.71        24.56 o
  -7   6   4        599.29        626.69         9.18 o
  -6   6   4       2177.97       2283.77        22.21 o
  -5   6   4         11.90         11.55         1.01 o
  -4   6   4        938.46        974.30        11.51 o
  -3   6   4        315.27        351.60         6.53 o
  -2   6   4       1625.23       1781.00        18.22 o
  -1   6   4       2722.37       2838.20        27.48 o
   0   6   4        229.18        220.37         8.18 o
   1   6   4       2794.11       2817.03        27.71 o
   2   6   4        228.80        228.48         4.21 o
   3   6   4        118.14        107.39         2.64 o
   4   6   4         62.75         64.96         2.65 o
   5   6   4       2175.84       2125.53        40.18 o
   6   6   4         43.34         58.92         6.75 o
   7   6   4        110.41        118.84         7.87 o
   8   6   4        542.40        528.97        17.49 o
   9   6   4        418.77        423.17        16.01 o
  10   6   4         35.51         29.03         5.21 o
  11   6   4        891.85        908.81        26.28 o
  12   6   4         30.97         41.09         8.79 o
  13   6   4        173.45        215.76        13.61 o
  14   6   4         19.06          4.98         7.59 o
  15   6   4         12.04          7.47         8.94 o
  16   6   4          8.49         32.34        10.76 o
 -14   7   4         72.49         74.07         5.71 o
 -13   7   4        211.32        208.69         8.80 o
 -12   7   4        325.80        324.67        11.10 o
 -11   7   4         70.00         74.18         4.74 o
 -10   7   4        191.94        183.33         7.50 o
  -9   7   4          2.04          4.50         3.61 o
  -8   7   4        173.54        178.69         5.77 o
  -7   7   4        460.48        425.70         8.08 o
  -6   7   4        118.27        126.98         4.26 o
  -5   7   4       1224.67       1299.50        14.08 o
  -4   7   4        183.99        201.66         4.15 o
  -3   7   4        815.98        828.02        18.04 o
  -2   7   4        369.85        381.85         7.93 o
  -1   7   4         34.56         25.95         2.12 o
   0   7   4        148.60        123.05         4.48 o
   1   7   4        403.47        375.69         7.67 o
   2   7   4        499.14        451.72        10.91 o
   3   7   4       1579.05       1484.81        20.36 o
   4   7   4        137.00        142.16         3.44 o
   5   7   4        219.86        198.01         5.55 o
   6   7   4          7.65          5.37         2.63 o
   7   7   4        339.95        335.25        12.95 o
   8   7   4         43.60         26.92         4.40 o
   9   7   4         79.31         84.82         9.75 o
  10   7   4         93.43        102.40         8.91 o
  11   7   4        109.29        111.62         9.88 o
  12   7   4        196.04        226.87        18.39 o
  13   7   4        304.26        332.79        28.60 o
  14   7   4        136.34        136.98        14.21 o
  15   7   4         11.56         11.48         9.29 o
  16   7   4         39.29         42.15        11.65 o
 -15   8   4          5.43          4.52         2.64 o
 -14   8   4         72.88         74.23         4.92 o
 -13   8   4        621.42        625.43        14.02 o
 -12   8   4         25.42         27.24         3.06 o
 -11   8   4        102.83         91.55         4.58 o
 -10   8   4         23.09         29.18         2.59 o
  -9   8   4         17.11         16.20         2.03 o
  -8   8   4          0.50          2.56         1.08 o
  -7   8   4         63.28         73.49         3.23 o
  -6   8   4         67.13         75.65         2.54 o
  -5   8   4         60.05         49.48         3.28 o
  -4   8   4        148.79        170.17         5.09 o
  -3   8   4        214.43        252.64         6.44 o
  -2   8   4        410.58        419.32         7.58 o
  -1   8   4         72.01         69.53         3.96 o
   0   8   4        453.08        436.28         9.70 o
   1   8   4          4.48          5.92         1.88 o
   2   8   4        108.13        132.13         5.59 o
   3   8   4       2008.86       2020.20        30.80 o
   4   8   4         88.80         74.42         5.49 o
   5   8   4        353.31        304.23         6.10 o
   6   8   4         16.28         23.63         4.20 o
   7   8   4          0.59          2.41         3.78 o
   8   8   4         67.42         65.85         8.86 o
   9   8   4          0.81          7.73         9.02 o
  10   8   4         69.12         66.28        10.05 o
  11   8   4         31.99         41.08         5.81 o
  12   8   4         34.89         18.10         6.73 o
  13   8   4         15.19         15.79        11.89 o
  14   8   4          5.26         11.98         8.31 o
  15   8   4          1.16         10.79         9.74 o
  16   8   4         87.48         79.49        12.43 o
 -14   9   4          7.89          6.58         2.34 o
 -13   9   4         12.35         12.91         2.27 o
 -12   9   4        482.44        490.47        15.45 o
 -11   9   4        282.14        259.79         7.93 o
 -10   9   4        259.32        248.79         7.50 o
  -9   9   4         11.61         14.71         2.16 o
  -8   9   4          7.06          6.42         1.44 o
  -7   9   4       2021.27       2112.40        33.65 o
  -6   9   4        123.77        124.37         4.71 o
  -5   9   4       1300.79       1236.03        18.48 o
  -4   9   4        309.87        322.53         7.50 o
  -3   9   4        813.50        832.59        14.25 o
  -2   9   4         61.59         64.63         2.96 o
  -1   9   4         83.99         75.50         3.31 o
   0   9   4       1202.59       1280.26        17.54 o
   1   9   4        311.41        314.96        10.50 o
   2   9   4        601.31        597.36        13.27 o
   3   9   4         94.17         90.66         5.42 o
   4   9   4        270.28        235.15         9.93 o
   5   9   4         46.22         62.65         5.88 o
   6   9   4        196.54        172.90         4.04 o
   7   9   4        376.14        370.71        13.97 o
   8   9   4          6.76          4.19         5.74 o
   9   9   4        345.87        363.37        14.86 o
  10   9   4       1072.24       1121.13        29.42 o
  11   9   4        100.28         79.91        13.32 o
  12   9   4        446.82        465.37        18.60 o
  13   9   4          1.37          2.14         8.59 o
  14   9   4         19.28         33.05        14.89 o
  15   9   4          0.69          5.26        13.06 o
 -16  10   4        165.41        164.65         8.62 o
 -15  10   4          4.92          7.42         2.81 o
 -14  10   4          6.25          8.95         4.30 o
 -13  10   4          0.10          3.16         1.87 o
 -12  10   4        169.19        161.85         6.46 o
 -11  10   4        217.72        223.32        11.68 o
 -10  10   4          4.52          5.24         4.09 o
  -9  10   4         68.52         72.10         5.56 o
  -8  10   4        314.61        308.71         8.53 o
  -7  10   4        123.82        129.08         9.60 o
  -6  10   4        395.75        375.78         8.12 o
  -5  10   4          0.36          0.12         1.57 o
  -4  10   4        145.96        122.51         4.71 o
  -3  10   4        117.49        130.12         5.87 o
  -2  10   4        134.03        116.82         4.58 o
  -1  10   4        146.80        150.32         5.22 o
   0  10   4        219.75        227.93         7.23 o
   1  10   4        223.76        229.99         9.62 o
   2  10   4       1458.58       1430.16        24.00 o
   3  10   4         13.92         18.14         3.76 o
   4  10   4        197.46        204.66         9.49 o
   5  10   4          7.52          7.70         2.97 o
   6  10   4       1198.60       1166.59        27.49 o
   7  10   4        130.45        120.33         8.53 o
   8  10   4         19.44         13.07         6.01 o
   9  10   4         14.84         13.14         4.40 o
  10  10   4         71.49         64.89         7.26 o
  11  10   4         36.60         37.86         9.05 o
  12  10   4         13.35         22.23         6.62 o
  13  10   4          2.90         -2.37         7.79 o
  14  10   4         63.29         88.91         9.98 o
  15  10   4         28.13         31.53        10.83 o
 -16  11   4          0.84          1.58         3.43 o
 -15  11   4         31.31         26.77         3.96 o
 -14  11   4         18.63         14.97         7.97 o
 -13  11   4        411.18        416.07        11.35 o
 -12  11   4        239.17        228.11        16.85 o
 -11  11   4        134.64        142.19         5.90 o
 -10  11   4          1.53          1.51         1.25 o
  -9  11   4         80.16         75.34        13.90 o
  -8  11   4         52.20         47.24         7.53 o
  -7  11   4          7.23         10.57         1.27 o
  -6  11   4         22.69         22.20         2.74 o
  -5  11   4        222.65        226.85        10.92 o
  -4  11   4          2.11          0.88         2.22 o
  -3  11   4        406.54        405.53        12.82 o
  -2  11   4        257.95        230.27         8.18 o
  -1  11   4         10.09         12.77         2.27 o
   0  11   4        214.72        230.71         7.51 o
   1  11   4        126.58        107.69         5.80 o
   2  11   4       1012.65        890.86        17.67 o
   3  11   4       1148.91       1006.23        19.59 o
   4  11   4        116.39        119.70         7.62 o
   5  11   4         95.88        103.96         7.25 o
   6  11   4          0.59         -2.97         2.97 o
   7  11   4          0.58          0.86         3.54 o
   8  11   4         43.25         51.43         5.98 o
   9  11   4          0.81          0.24         4.39 o
  10  11   4        266.40        301.02        13.99 o
  11  11   4         34.45         31.91        16.73 o
  12  11   4          2.40          7.07         9.81 o
  13  11   4         81.84         80.58        17.67 o
  14  11   4        178.08        198.10        23.11 o
  15  11   4         16.58         -7.13        11.24 o
 -17  12   4         63.63         57.98         8.57 o
 -16  12   4          1.82         -2.76         3.70 o
 -15  12   4         24.16         19.24         3.51 o
 -14  12   4         54.13         52.72         4.64 o
 -13  12   4         37.11         34.90         3.85 o
 -12  12   4         20.90         24.38         6.30 o
 -11  12   4         25.05         27.35         4.69 o
 -10  12   4         11.70         11.45         4.17 o
  -9  12   4        573.86        556.02        13.23 o
  -8  12   4        127.17        108.44         9.83 o
  -7  12   4        461.66        478.70         8.50 o
  -6  12   4       1388.58       1400.51        20.04 o
  -5  12   4         59.01         58.14        13.23 o
  -4  12   4       2571.50       2571.67        43.66 o
  -3  12   4        351.85        366.83        11.76 o
  -2  12   4        239.85        223.48         6.98 o
  -1  12   4        725.79        745.70        14.64 o
   0  12   4         44.35         46.45         4.23 o
   1  12   4          8.65         17.31         2.95 o
   2  12   4          0.35          1.67         3.26 o
   3  12   4        197.87        188.12         9.11 o
   4  12   4        595.86        569.35        16.81 o
   5  12   4         40.50         28.57         4.06 o
   6  12   4          0.08          4.21         3.32 o
   7  12   4        305.17        305.21        12.90 o
   8  12   4         13.41         11.98         4.49 o
   9  12   4        419.22        422.12        16.22 o
  10  12   4         23.33         20.91         9.11 o
  11  12   4         77.99         65.68        10.30 o
  12  12   4         32.24         23.93         7.52 o
  13  12   4         76.50         68.31         9.28 o
  14  12   4         69.57         88.71        14.09 o
 -17  13   4          9.59         23.80         5.21 o
 -16  13   4         22.49         15.17         4.25 o
 -15  13   4         45.01         38.30         4.72 o
 -14  13   4         39.81         42.58         4.62 o
 -13  13   4         99.70         95.97         5.87 o
 -12  13   4        122.71        129.05        15.31 o
 -11  13   4         10.23          6.55         5.67 o
 -10  13   4        124.92        119.27         5.75 o
  -9  13   4        486.31        469.00        21.07 o
  -8  13   4        225.87        209.76        13.28 o
  -7  13   4        228.74        235.89         5.77 o
  -6  13   4         21.27         29.48         2.51 o
  -5  13   4       1996.79       2010.02        27.84 o
  -4  13   4        170.34        156.48         7.85 o
  -3  13   4        111.27         95.04         6.73 o
  -2  13   4         43.13         35.25         7.05 o
  -1  13   4        266.15        250.34         8.32 o
   0  13   4        146.38        134.93         6.44 o
   1  13   4          3.72          2.93         2.13 o
   2  13   4          7.46          9.81         2.55 o
   3  13   4          1.88         -0.62         2.86 o
   4  13   4          5.57          1.94         4.66 o
   5  13   4        190.59        202.56        10.06 o
   6  13   4        287.07        286.39        14.11 o
   7  13   4          0.35         -2.98         6.84 o
   8  13   4        125.21        130.64         9.97 o
   9  13   4          0.28          3.05         5.11 o
  10  13   4        147.99        149.77        11.47 o
  11  13   4         54.80         57.40         7.63 o
  12  13   4         99.08        119.25        13.18 o
  13  13   4         66.90         87.79        13.77 o
  14  13   4         16.19          3.91        27.33 o
 -16  14   4         17.63         13.87         4.55 o
 -15  14   4          2.22          2.91         3.56 o
 -14  14   4         61.61         47.62         5.96 o
 -13  14   4         15.87         14.89         4.64 o
 -12  14   4         43.83         30.33         8.04 o
 -11  14   4         11.54         -2.69         5.84 o
 -10  14   4         90.51         85.12         5.20 o
  -9  14   4        335.40        300.05        17.19 o
  -8  14   4        465.09        482.09        21.17 o
  -7  14   4         52.55         47.59         3.40 o
  -6  14   4         88.54         97.45         8.42 o
  -5  14   4        122.28        110.30         4.62 o
  -4  14   4         98.84         85.42         7.21 o
  -3  14   4         37.83         41.74         7.27 o
  -2  14   4       1776.93       1718.66        33.99 o
  -1  14   4        137.35        106.28         5.72 o
   0  14   4         78.09         83.92        15.90 o
   1  14   4         37.34         30.72         3.81 o
   2  14   4        106.98        105.01         6.97 o
   3  14   4          6.33         -1.45         3.02 o
   4  14   4         46.37         35.76         4.73 o
   5  14   4         13.75         14.03         4.59 o
   6  14   4          0.06          2.35         3.64 o
   7  14   4         28.18         33.57         5.05 o
   8  14   4         57.76         60.54        13.69 o
   9  14   4        530.03        557.48        28.87 o
  10  14   4         22.41         16.51         6.04 o
  11  14   4         84.70         79.71         8.84 o
  12  14   4          1.77         -5.20         8.76 o
  13  14   4         36.30         43.03         9.89 o
  14  14   4          1.50         -3.69         9.78 o
 -16  15   4          3.92          3.46         4.99 o
 -15  15   4        279.97        268.07        11.57 o
 -14  15   4         94.45         89.48         7.24 o
 -13  15   4         74.69         70.01         4.99 o
 -12  15   4          1.74         -0.26         2.21 o
 -11  15   4         12.21         -1.16         6.39 o
 -10  15   4         21.83         13.78         6.48 o
  -9  15   4         53.18         40.93         6.90 o
  -8  15   4        563.12        572.46        10.73 o
  -7  15   4          8.54          4.91         3.78 o
  -6  15   4          2.18          0.51         1.90 o
  -5  15   4        111.71        100.12         6.21 o
  -4  15   4        259.38        258.57         7.57 o
  -3  15   4        114.10        101.89        12.84 o
  -2  15   4       1229.54       1199.40        27.04 o
  -1  15   4        105.46         72.92         6.70 o
   0  15   4         15.91         14.89         2.89 o
   1  15   4         11.53         14.22         3.34 o
   2  15   4          0.86          3.68         3.31 o
   3  15   4         64.89         64.94         6.47 o
   4  15   4        259.76        262.79        11.57 o
   5  15   4        381.09        357.54        13.95 o
   6  15   4         12.92          8.50         4.27 o
   7  15   4         63.85         57.89         7.06 o
   8  15   4        304.88        310.64        21.26 o
   9  15   4         65.91         84.64        14.52 o
  10  15   4         50.15         53.56        10.55 o
  11  15   4          9.82          2.17         7.59 o
  12  15   4          2.96         20.58         9.03 o
  13  15   4         22.13         28.89         7.61 o
 -15  16   4         26.28         47.73         7.60 o
 -14  16   4        138.58        143.96         8.55 o
 -13  16   4         74.18         68.81         5.21 o
 -12  16   4        387.85        402.33        11.93 o
 -11  16   4        207.27        204.53         8.11 o
 -10  16   4         67.48         72.32        11.72 o
  -9  16   4         20.83         17.77         6.19 o
  -8  16   4          9.74          9.97         2.32 o
  -7  16   4         24.88         21.44         3.73 o
  -6  16   4        393.12        400.32         9.53 o
  -5  16   4         29.18         25.05         3.91 o
  -4  16   4        240.61        232.05         8.47 o
  -3  16   4          0.20         -2.10         2.10 o
  -2  16   4         12.49         12.55         4.16 o
  -1  16   4        391.63        354.62        14.20 o
   0  16   4         32.81         27.65         7.14 o
   1  16   4        875.45        867.54        44.14 o
   2  16   4        591.80        611.27        17.92 o
   3  16   4          9.99          2.22         3.29 o
   4  16   4        455.75        447.15        15.70 o
   5  16   4          0.60          1.08         4.06 o
   6  16   4        200.66        194.66        10.83 o
   7  16   4        381.02        383.09        16.39 o
   8  16   4         14.84         18.50         5.71 o
   9  16   4         42.86         57.95         6.91 o
  10  16   4          3.64          5.94         7.00 o
  11  16   4          0.33          3.99         8.36 o
  12  16   4          1.00         12.13         6.69 o
  13  16   4         28.28          9.52        13.26 o
 -15  17   4         97.07         90.32         8.83 o
 -14  17   4         67.00         65.67         6.98 o
 -13  17   4         59.49         69.75         6.09 o
 -12  17   4         95.78        108.09         7.82 o
 -11  17   4         39.40         31.37        11.65 o
 -10  17   4        202.99        191.10        16.43 o
  -9  17   4          2.25          6.24         6.13 o
  -8  17   4          0.86          0.40         2.73 o
  -7  17   4          0.29         -1.04         4.14 o
  -6  17   4          7.03          7.64         2.43 o
  -5  17   4         93.55         88.94         8.49 o
  -4  17   4          4.68          6.80         2.32 o
  -3  17   4         45.20         31.18         5.37 o
  -2  17   4          0.15         -2.72         2.72 o
  -1  17   4        152.83        150.62        10.04 o
   0  17   4        108.83         95.38        21.98 o
   1  17   4          4.26          1.58         4.29 o
   2  17   4        110.28         95.61         8.01 o
   3  17   4        201.77        183.44         9.97 o
   4  17   4        101.01        108.89         8.62 o
   5  17   4        595.17        622.54        34.97 o
   6  17   4          0.44         -0.49         6.93 o
   7  17   4        108.63        122.10        10.14 o
   8  17   4         32.66         29.45         8.37 o
   9  17   4        277.80        269.72        15.26 o
  10  17   4        106.69        153.94        14.29 o
  11  17   4        193.65        204.00        16.74 o
  12  17   4         24.14         12.72        19.14 o
 -14  18   4          5.14          7.01         4.02 o
 -13  18   4         35.20         31.73        15.10 o
 -12  18   4          5.49          1.62         2.78 o
 -11  18   4          1.32         -2.77         2.77 o
 -10  18   4          3.37          4.36         7.67 o
  -9  18   4         42.92         60.57         9.83 o
  -8  18   4         62.41         69.91         5.90 o
  -7  18   4         60.01         58.42         5.11 o
  -6  18   4         77.76         72.94        10.67 o
  -5  18   4          0.35         -2.57         2.57 o
  -4  18   4         70.77         75.37         5.53 o
  -3  18   4        360.32        350.32        11.50 o
  -2  18   4          3.30          5.97         3.05 o
  -1  18   4        186.38        202.71        14.09 o
   0  18   4          4.04          5.53         3.93 o
   1  18   4          6.00          8.24         2.83 o
   2  18   4        138.29        134.91        12.57 o
   3  18   4          8.52          8.70         4.14 o
   4  18   4          2.91          0.66         4.34 o
   5  18   4        179.52        182.54        16.84 o
   6  18   4          0.19          8.96         6.42 o
   7  18   4          1.94         -7.67         9.30 o
   8  18   4        154.35        150.72        12.79 o
   9  18   4         13.48         18.82         4.90 o
  10  18   4          1.59         -3.59         5.89 o
  11  18   4         44.55         29.02         6.85 o
  12  18   4        177.93        179.16        13.53 o
 -14  19   4         37.61         32.28         4.76 o
 -13  19   4         93.96         90.14        23.89 o
 -12  19   4        563.79        558.32        15.41 o
 -11  19   4          2.01         27.24        10.78 o
 -10  19   4        257.90        266.03        20.72 o
  -9  19   4          1.28         -3.96         8.14 o
  -8  19   4         27.75         33.15        10.61 o
  -7  19   4        109.39        111.59         9.60 o
  -6  19   4          3.27          0.08         3.04 o
  -5  19   4         96.00         99.26         6.48 o
  -4  19   4          9.65          9.98         5.71 o
  -3  19   4          1.05         -0.82         2.76 o
  -2  19   4          8.74         14.04         5.79 o
  -1  19   4         13.04         15.95         2.96 o
   0  19   4        416.68        431.33        13.88 o
   1  19   4         51.72         40.94         4.94 o
   2  19   4        629.26        647.22        18.21 o
   4  19   4         25.22         27.63         4.24 o
   5  19   4         92.73         87.39         6.48 o
   6  19   4          1.72          3.00         3.74 o
   7  19   4         80.91         80.46         7.38 o
   8  19   4        115.89         99.84        12.97 o
   9  19   4        127.21        131.81        10.51 o
  10  19   4          2.86          6.67         6.63 o
  11  19   4         10.41         19.83         7.47 o
 -13  20   4        148.13        132.18         9.40 o
 -12  20   4          0.44         20.02        13.28 o
 -11  20   4         11.21         17.05        11.53 o
 -10  20   4        142.78        139.30        18.97 o
  -9  20   4        119.94        121.56        16.78 o
  -8  20   4          6.41         19.60         4.18 o
  -7  20   4         28.96         30.22         5.56 o
  -6  20   4        199.80        189.57         9.10 o
  -5  20   4         27.59         26.03         4.86 o
  -4  20   4        169.93        168.37        10.39 o
  -3  20   4          0.32         -0.16         3.46 o
  -2  20   4         87.41         86.48         8.23 o
  -1  20   4        176.11        172.25        10.86 o
   0  20   4        259.68        251.31        14.39 o
   1  20   4         28.88         30.31         7.61 o
   2  20   4          0.17          0.85         3.49 o
   3  20   4        197.28        193.99        12.86 o
   4  20   4        326.24        331.35        20.48 o
   5  20   4         31.27         26.65         8.16 o
   6  20   4        261.47        280.66        16.58 o
   7  20   4         18.23         13.53         5.29 o
   8  20   4          5.25          0.34         5.18 o
   9  20   4          0.32         -2.78         6.33 o
  10  20   4        242.26        263.41        16.65 o
 -12  21   4          9.09          0.99        10.60 o
 -11  21   4         64.73         53.28        18.06 o
 -10  21   4          4.88         12.98        11.33 o
  -9  21   4          1.72         -1.56         9.91 o
  -8  21   4         55.33         53.64         5.96 o
  -7  21   4        315.48        308.72        11.90 o
  -6  21   4          0.00          2.99         4.11 o
  -5  21   4         14.25          9.73         8.89 o
  -4  21   4         96.88        112.76        14.00 o
  -3  21   4          5.48          8.81         7.61 o
  -2  21   4         40.45         36.52         5.37 o
  -1  21   4         19.09         15.61         6.84 o
   0  21   4        206.40        215.21        10.22 o
   1  21   4        126.92        125.22         8.30 o
   2  21   4          0.00          0.28         4.61 o
   3  21   4         27.22         30.01         4.69 o
   4  21   4        163.09        189.77        10.18 o
   5  21   4          5.54          9.95         4.76 o
   6  21   4          0.99          7.54         5.05 o
   7  21   4        149.28        156.49        14.74 o
   8  21   4         97.39        109.63        20.28 o
   9  21   4          5.10         20.46         7.73 o
 -11  22   4        579.08        573.71        17.00 o
 -10  22   4         19.15         12.56        13.24 o
  -9  22   4         40.37         38.80        12.06 o
  -8  22   4         25.46         34.30         5.81 o
  -7  22   4         24.61         35.04         5.85 o
  -6  22   4         18.74         21.41         4.71 o
  -5  22   4          1.57         -4.34         4.34 o
  -4  22   4          2.18         -0.07         4.07 o
  -3  22   4         43.49         62.92         8.16 o
  -2  22   4          0.04         -4.11         8.63 o
  -1  22   4         69.57         88.78         7.92 o
   0  22   4          0.09         -2.30         4.17 o
   1  22   4        566.40        614.18        18.33 o
   2  22   4        102.61        107.88         8.72 o
   3  22   4        171.08        179.93        17.51 o
   4  22   4         80.57         81.60        18.85 o
   5  22   4          3.04          1.14         6.59 o
   6  22   4        207.43        210.39        12.28 o
   7  22   4         40.62         35.61         7.12 o
   8  22   4          0.02         -5.61         9.00 o
 -10  23   4          1.97         25.08        15.63 o
  -9  23   4         47.85         48.71        13.43 o
  -8  23   4         18.43         17.97         6.52 o
  -7  23   4         47.75         58.69         6.58 o
  -6  23   4          4.15          5.06         5.28 o
  -5  23   4         20.98         17.54         5.16 o
  -4  23   4          7.17          1.55         4.78 o
  -3  23   4         77.90         73.46        15.82 o
  -2  23   4        127.37        101.78        11.32 o
  -1  23   4        129.02        138.24         9.39 o
   0  23   4         57.42         53.21         5.64 o
   1  23   4          1.16          4.28         4.88 o
   2  23   4        195.67        205.27        11.68 o
   3  23   4         51.34         39.84        10.16 o
   4  23   4        111.16        135.70        13.42 o
   5  23   4         69.23         93.52        11.82 o
   6  23   4          2.99          4.44         6.78 o
   7  23   4          7.38         11.92         7.51 o
  -9  24   4         18.09         37.36        14.21 o
  -8  24   4         17.88         15.67        13.16 o
  -7  24   4         24.77         18.95         7.12 o
  -6  24   4          6.47         13.83         6.29 o
  -5  24   4          7.09          8.78         6.41 o
  -4  24   4          1.40         -0.20        16.15 o
  -3  24   4         10.78         -4.43         5.37 o
  -2  24   4         95.51        127.49        18.86 o
  -1  24   4          6.63         -2.98         5.32 o
   0  24   4         39.88         51.72         7.56 o
   1  24   4         32.46         29.19        10.65 o
   2  24   4         45.61         68.29         7.31 o
   3  24   4          3.48          3.04         6.10 o
   4  24   4          3.04          8.44        13.28 o
   5  24   4         28.80         31.04        11.74 o
   6  24   4          0.53          9.28        13.09 o
  -7  25   4          0.53         13.35        18.80 o
  -6  25   4          8.17          5.28         7.34 o
  -5  25   4          4.84         -1.12         6.71 o
  -4  25   4         77.97         97.52        10.70 o
  -3  25   4          0.16          0.68        11.92 o
  -2  25   4         45.90         38.03         6.41 o
  -1  25   4        133.44        144.96        13.49 o
   0  25   4        561.96        579.52        24.54 o
   1  25   4         71.58         56.03        13.92 o
   2  25   4         51.72         53.55         9.99 o
   3  25   4         27.20         16.60        13.19 o
   4  25   4          1.66         -7.51         7.51 o
  -5  26   4         15.80         -9.00         9.00 o
  -4  26   4         12.27          5.54         8.04 o
  -3  26   4          6.06          9.62        14.81 o
  -2  26   4         10.75          1.03         7.42 o
  -1  26   4          2.98          2.40        21.58 o
   0  26   4         87.96         96.84        10.55 o
   1  26   4          5.75         23.63         7.80 o
   2  26   4        163.92        126.41        17.03 o
 -11   1   5        304.62        304.58         7.62 o
 -10   1   5        373.35        353.34         8.56 o
  -9   1   5        206.18        210.49         4.96 o
  -8   1   5       1199.00       1227.89        12.28 o
  -7   1   5        480.29        513.49         7.21 o
  -6   1   5          2.67          3.88         0.74 o
  -5   1   5          2.68          2.07         0.65 o
  -4   1   5        195.97        175.75         3.51 o
  -3   1   5         57.35         54.73         1.91 o
  -2   1   5        529.00        516.99         6.12 o
  -1   1   5       1364.14       1351.77        13.01 o
   0   1   5        336.99        337.87         5.86 o
   1   1   5         35.05         36.32         1.26 o
   2   1   5       1126.39       1075.22        15.70 o
   3   1   5       1006.66        978.80        12.08 o
   4   1   5        354.61        314.51         6.80 o
   5   1   5         78.03         61.56         6.16 o
   6   1   5        605.13        487.64        23.53 o
   7   1   5        265.10        222.06        11.06 o
   8   1   5          0.66          0.96         4.36 o
   9   1   5        440.72        419.50        16.65 o
  10   1   5         32.14         30.19         9.45 o
  11   1   5          0.11          0.71         5.44 o
  12   1   5         16.50          7.98         6.05 o
  13   1   5        112.18         94.53        15.13 o
  14   1   5          0.05         14.33        19.50 o
  15   1   5         38.39         24.40        19.25 o
  16   1   5         40.48         65.06        13.65 o
 -12   2   5        539.48        529.65        15.82 o
  -9   2   5        787.34        774.46        10.44 o
  -8   2   5        207.71        206.06         5.45 o
  -7   2   5          9.74         10.26         0.97 o
  -6   2   5        376.63        383.26         5.81 o
  -5   2   5        482.65        501.35         7.03 o
  -4   2   5         99.15         95.90         2.18 o
  -3   2   5        797.30        788.92         9.59 o
  -2   2   5        954.41        949.46        12.37 o
  -1   2   5        741.60        781.65        14.41 o
   0   2   5        907.16        959.81        11.62 o
   1   2   5        420.63        413.95         7.11 o
   2   2   5        348.53        346.33         5.73 o
   3   2   5       4829.81       4693.76        44.85 o
   4   2   5        232.58        223.60         5.22 o
   5   2   5       2559.75       2421.15        32.14 o
   6   2   5          8.01          4.87         5.54 o
   7   2   5          6.50          4.97         4.71 o
   8   2   5        120.39        110.77         8.58 o
   9   2   5        214.16        184.14        11.25 o
  10   2   5        366.72        377.19        16.07 o
  11   2   5        464.38        483.48        18.77 o
  12   2   5         34.08         36.74         6.49 o
  13   2   5          0.08          2.15         7.25 o
  14   2   5          8.61         13.93        10.21 o
  15   2   5         17.28         23.02        12.45 o
  16   2   5         28.24         23.60        18.67 o
 -11   3   5         68.40         65.70         6.44 o
 -10   3   5         89.86         95.86         6.88 o
  -9   3   5        479.10        508.61         7.40 o
  -8   3   5         24.79         32.06         2.56 o
  -7   3   5        152.99        160.56         4.06 o
  -6   3   5         80.13         73.97         1.61 o
  -5   3   5          9.67          8.99         1.02 o
  -4   3   5        609.61        626.23         7.07 o
  -3   3   5        235.29        226.37         3.59 o
  -2   3   5        895.42        979.12        14.31 o
  -1   3   5        620.38        679.09         8.92 o
   0   3   5        705.48        714.96        11.65 o
   1   3   5         16.29         14.78         1.79 o
   2   3   5          0.02         -1.39         1.76 o
   3   3   5         55.30         53.08         3.57 o
   4   3   5        420.59        390.61        10.86 o
   5   3   5          9.02          1.72         3.64 o
   6   3   5          1.70          4.23         0.85 o
   7   3   5        498.94        438.19        16.09 o
   8   3   5         17.46         13.56         4.26 o
   9   3   5          4.81          5.91         8.95 o
  10   3   5        172.42        152.50        11.23 o
  11   3   5         34.20         20.77         5.66 o
  12   3   5        188.70        212.39        13.97 o
  13   3   5         11.09         19.51         7.73 o
  14   3   5         32.10         41.86        23.80 o
  15   3   5         23.23         36.47        10.57 o
 -13   4   5         46.82          4.80         4.63 o
 -12   4   5        403.39        394.01        15.00 o
 -11   4   5          0.69         -0.43         1.63 o
 -10   4   5          1.07         -0.63         2.18 o
  -9   4   5          7.16          5.74         1.97 o
  -8   4   5          6.02          7.00         1.01 o
  -7   4   5         78.08         74.85         2.44 o
  -6   4   5        238.17        254.92         3.87 o
  -5   4   5          1.93          5.78         0.72 o
  -4   4   5       1311.94       1347.00        14.43 o
  -3   4   5        122.60        137.62         3.45 o
  -2   4   5        917.42        922.58        11.11 o
  -1   4   5        574.91        596.07         8.40 o
   0   4   5        269.70        228.43         5.53 o
   1   4   5        698.41        663.60         9.03 o
   2   4   5       1413.98       1389.15        19.53 o
   3   4   5        725.09        716.33        14.84 o
   4   4   5          6.02          5.53         2.49 o
   5   4   5         17.54          9.45         3.27 o
   6   4   5        164.40        119.24         8.16 o
   7   4   5          9.54          6.14         4.98 o
   8   4   5         69.14         60.19         7.39 o
   9   4   5         55.46         70.27         8.56 o
  10   4   5          6.51          2.82         5.34 o
  12   4   5         95.49        107.43        12.24 o
  13   4   5         45.40         41.47         7.87 o
  14   4   5        234.08        254.67        17.45 o
  15   4   5         33.84         42.29        11.85 o
 -13   5   5        414.07        419.30        16.58 o
 -12   5   5         18.71         19.32         2.60 o
 -11   5   5        866.23        883.26        16.97 o
 -10   5   5         77.43         74.74         5.81 o
  -9   5   5        577.98        567.32        12.07 o
  -8   5   5        209.84        196.60         3.93 o
  -7   5   5         25.72         22.28         2.38 o
  -6   5   5         18.48         13.72         2.06 o
  -5   5   5        990.92       1023.41        12.32 o
  -4   5   5         34.93         45.33         2.46 o
  -3   5   5       1502.59       1439.32        16.50 o
  -2   5   5        285.99        340.10         5.57 o
  -1   5   5       1010.46       1034.20        12.29 o
   0   5   5        158.71        148.27         3.47 o
   1   5   5        339.18        317.41         7.38 o
   2   5   5       1858.90       1817.36        19.77 o
   3   5   5        799.65        784.15        16.21 o
   4   5   5       3965.24       3892.16        65.46 o
   5   5   5        116.25         97.54         7.24 o
   6   5   5        623.96        602.34        18.54 o
   7   5   5         18.46         12.16         3.22 o
   8   5   5        239.53        226.59        11.76 o
   9   5   5          1.39          1.51         4.18 o
  10   5   5        306.66        319.06        21.14 o
  12   5   5         20.04         10.28         7.66 o
  13   5   5        229.70        300.75        17.04 o
  14   5   5        178.90        212.93        17.18 o
  15   5   5         58.39         57.98        15.35 o
 -13   6   5          0.32         -2.96         4.50 o
 -12   6   5         10.62          6.19         1.85 o
 -11   6   5         12.66         15.78         4.66 o
 -10   6   5          1.44          2.85         1.68 o
  -9   6   5         27.24         25.32         2.43 o
  -8   6   5          1.14          0.09         1.55 o
  -7   6   5          2.23          1.53         1.09 o
  -6   6   5         61.70         55.79         2.46 o
  -5   6   5        676.21        698.10         9.83 o
  -4   6   5        477.59        487.18         7.73 o
  -3   6   5         83.94         78.93         2.48 o
  -2   6   5        211.39        216.88         4.26 o
  -1   6   5        490.88        511.83         7.43 o
   0   6   5         19.73         19.47         1.40 o
   1   6   5        334.11        331.48         5.70 o
   2   6   5          5.56          8.83         2.11 o
   3   6   5         87.97         65.73         3.86 o
   4   6   5        121.16        112.86         7.58 o
   5   6   5          2.79          0.01         2.59 o
   6   6   5        118.41        112.37         7.97 o
   7   6   5         54.85         67.57        10.92 o
   8   6   5         77.98         81.00         8.00 o
   9   6   5         81.58         77.73        12.86 o
  10   6   5          1.81         -1.56         5.04 o
  11   6   5         65.92         64.23         8.05 o
  12   6   5        277.58        306.83        44.28 o
  13   6   5         20.01         22.74         8.11 o
  14   6   5        165.22        189.03        17.05 o
  15   6   5         64.74         55.83        11.46 o
 -14   7   5          4.06          4.79         2.55 o
 -13   7   5        315.39        309.68        14.50 o
 -12   7   5         26.30         22.64         3.88 o
 -11   7   5        129.54        118.62         6.40 o
 -10   7   5         57.55         60.05         5.71 o
  -9   7   5         54.94         55.42         3.51 o
  -8   7   5         32.03         33.39         2.46 o
  -7   7   5        408.78        411.26         6.62 o
  -6   7   5        191.48        183.89         4.15 o
  -5   7   5        372.86        401.36         6.78 o
  -4   7   5        107.14        111.12         3.29 o
  -3   7   5        599.35        634.74         8.48 o
  -2   7   5        117.04        114.12         3.08 o
  -1   7   5         13.88          9.18         1.36 o
   0   7   5         55.57         40.96         2.01 o
   1   7   5        191.41        167.62         4.16 o
   2   7   5         62.99         74.16         5.08 o
   3   7   5        484.96        442.51         7.76 o
   4   7   5        394.28        376.58         7.40 o
   5   7   5        855.05        784.35        21.45 o
   6   7   5         13.87          8.43         3.41 o
   7   7   5        457.90        435.81        16.03 o
   8   7   5        342.84        347.03        15.23 o
   9   7   5          1.47          3.73         4.58 o
  10   7   5        246.90        260.44        13.81 o
  11   7   5          5.37         12.37         5.88 o
  12   7   5         49.56         37.49         7.46 o
  13   7   5          6.71          8.38         8.53 o
  14   7   5        137.33        144.32        17.32 o
  15   7   5         59.31         65.75        22.03 o
 -14   8   5         87.52         89.03         6.06 o
 -13   8   5         68.79         74.11         5.06 o
 -12   8   5       1152.11       1200.40        22.48 o
 -11   8   5         65.75         69.52         4.25 o
 -10   8   5        558.93        553.89        12.66 o
  -9   8   5         40.68         49.68         3.90 o
  -8   8   5        403.48        386.13         8.24 o
  -7   8   5        496.59        486.54         7.53 o
  -6   8   5          0.48         -0.64         1.51 o
  -5   8   5        454.42        425.44         7.43 o
  -4   8   5        754.93        765.00        10.85 o
  -3   8   5        378.89        374.99         6.03 o
  -2   8   5         57.34         41.56         2.14 o
  -1   8   5        154.88        168.45         3.87 o
   0   8   5          0.44          1.57         0.79 o
   1   8   5        166.36        178.20         4.61 o
   2   8   5       1537.00       1490.75        19.22 o
   3   8   5       1964.99       1852.77        30.06 o
   4   8   5         29.04         31.63         1.74 o
   5   8   5        267.74        254.50         5.53 o
   6   8   5        699.44        699.92        20.48 o
   7   8   5         66.94         61.74         6.70 o
   8   8   5         80.66         79.47         8.34 o
   9   8   5        201.53        185.73        19.79 o
  10   8   5        159.02        144.26        10.98 o
  11   8   5         71.78         82.18         9.34 o
  12   8   5        359.34        365.02        22.01 o
  13   8   5        107.41        100.66        17.26 o
  14   8   5         25.53         20.60        12.60 o
  15   8   5         83.51         70.69        17.19 o
 -15   9   5        320.99        295.83        11.71 o
 -13   9   5         38.44         40.85         5.56 o
 -12   9   5         42.24         44.37         7.44 o
 -11   9   5         71.45         71.64         5.11 o
 -10   9   5          0.01          2.84         3.89 o
  -9   9   5          1.34          2.58         1.22 o
  -8   9   5        446.21        455.22        10.92 o
  -7   9   5         34.78         31.13         3.41 o
  -6   9   5        541.10        537.26         8.47 o
  -5   9   5        417.47        410.48         7.18 o
  -4   9   5          2.65          1.78         0.91 o
  -3   9   5        435.80        443.46         7.66 o
  -2   9   5        988.24        985.77        14.68 o
  -1   9   5        134.49        144.74         5.91 o
   0   9   5          2.51          2.52         2.43 o
   1   9   5       2114.45       1972.09        24.08 o
   2   9   5         18.20         17.45         1.65 o
   3   9   5        860.08        788.18        13.16 o
   4   9   5         28.15         16.28         3.35 o
   5   9   5        112.18        105.16         3.24 o
   6   9   5        199.89        177.47        10.32 o
   7   9   5          3.07          7.25         4.04 o
   8   9   5          8.26          9.34         4.29 o
   9   9   5        309.84        308.24        14.65 o
  10   9   5        269.19        272.56        22.21 o
  11   9   5        146.59        136.51        13.07 o
  12   9   5          2.57          9.75         7.36 o
  13   9   5         11.78         -3.26         8.79 o
  14   9   5         28.90         81.37        16.12 o
 -15  10   5        198.69        180.21         8.84 o
 -14  10   5        307.49        298.67        11.82 o
 -13  10   5         33.42         32.32         3.88 o
 -12  10   5          5.21          5.65         1.78 o
 -11  10   5          1.04          1.05         1.61 o
 -10  10   5          1.05          6.32         4.23 o
  -9  10   5          0.37          2.19         1.26 o
  -8  10   5         45.01         45.88         3.38 o
  -7  10   5         74.13         74.10         3.09 o
  -6  10   5        420.05        429.69         8.49 o
  -5  10   5         54.27         54.87         3.06 o
  -4  10   5       1007.68       1016.82        16.19 o
  -3  10   5        155.17        146.90         5.44 o
  -2  10   5        255.25        228.09         7.19 o
  -1  10   5          2.60          2.01         1.99 o
   0  10   5         56.00         36.31         4.22 o
   1  10   5          0.06          1.61         3.27 o
   2  10   5         26.22         19.81         3.03 o
   3  10   5         44.05         59.06         2.90 o
   4  10   5         32.49         25.81         1.84 o
   5  10   5        357.80        308.56        33.44 o
   6  10   5          2.84         -0.08         3.49 o
   7  10   5          9.77         14.41         4.59 o
   8  10   5          5.73         16.72         4.61 o
   9  10   5          0.24         -3.36         5.16 o
  10  10   5         16.47         11.36         7.93 o
  11  10   5         12.55          6.82        11.36 o
  12  10   5         41.14         65.56         8.22 o
  13  10   5         11.31         13.64        19.37 o
  14  10   5         32.72         25.88        17.30 o
 -16  11   5        272.26        266.00        11.52 o
 -15  11   5          3.42          7.86         3.17 o
 -14  11   5        383.77        415.36        14.36 o
 -13  11   5        102.53        111.78        13.84 o
 -12  11   5         68.78         75.13         4.89 o
 -11  11   5        102.23         99.62         5.34 o
 -10  11   5          3.71          4.53         2.29 o
  -9  11   5        176.93        168.30         6.38 o
  -8  11   5        408.48        436.63        11.06 o
  -7  11   5         52.73         50.83         2.92 o
  -6  11   5         39.13         40.95         2.80 o
  -5  11   5         79.11         66.18         5.36 o
  -4  11   5        225.73        212.80         8.84 o
  -3  11   5        502.57        447.32        10.13 o
  -2  11   5        171.99        166.96        10.19 o
  -1  11   5       1159.66       1057.75        19.05 o
   0  11   5        169.18        175.55         9.18 o
   1  11   5       1344.03       1273.41        22.79 o
   2  11   5       1480.18       1501.24        26.08 o
   3  11   5        123.00        109.68         7.42 o
   4  11   5        460.93        454.22         9.11 o
   5  11   5         17.10         18.10         2.93 o
   6  11   5         50.76         55.60         4.31 o
   7  11   5        434.96        451.91        16.86 o
   8  11   5        188.30        215.25        12.11 o
   9  11   5        108.95         88.64        14.58 o
  10  11   5         88.19         73.42         8.26 o
  11  11   5         23.19         10.73         6.87 o
  12  11   5         23.20         20.44        12.91 o
  13  11   5          0.37         14.51         9.75 o
  14  11   5         20.85         10.54        11.85 o
 -16  12   5         49.46         42.61         7.16 o
 -15  12   5          0.31         -3.31         3.31 o
 -14  12   5        162.11        159.57         8.49 o
 -13  12   5         25.55         33.78         4.00 o
 -12  12   5        185.71        199.43         7.85 o
 -11  12   5        134.10        141.94         6.26 o
 -10  12   5         10.07          6.33         1.54 o
  -9  12   5         34.73         42.51         5.57 o
  -8  12   5         78.84         73.87         6.09 o
  -7  12   5        114.25        111.76         3.17 o
  -6  12   5          9.87         14.21         3.02 o
  -5  12   5        137.21        144.91         7.60 o
  -4  12   5       2424.50       2496.34        43.85 o
  -3  12   5          2.47          2.44         2.19 o
  -2  12   5       1346.70       1380.80        27.05 o
  -1  12   5        154.28        149.79         6.64 o
   0  12   5         24.14         19.96         4.10 o
   1  12   5         13.44         14.75         4.20 o
   2  12   5        132.41        110.44         7.64 o
   3  12   5        395.11        373.26        13.58 o
   4  12   5         18.61         12.62         3.45 o
   5  12   5        272.15        269.03         6.47 o
   6  12   5         83.67         80.09         8.17 o
   7  12   5          0.04         -1.50         4.68 o
   8  12   5         26.78         28.94         5.39 o
   9  12   5        149.75        133.61        11.50 o
  10  12   5        344.91        361.72        16.69 o
  11  12   5        207.79        216.58        14.86 o
  12  12   5         92.55         71.57        16.11 o
  13  12   5         32.54         20.54        12.77 o
  14  12   5         38.63         49.39        13.18 o
 -17  13   5         53.40         45.84         6.35 o
 -16  13   5         28.88         28.81         4.59 o
 -15  13   5         31.24         29.48         4.22 o
 -14  13   5         80.72         90.86         7.15 o
 -13  13   5         23.04         18.85         3.20 o
 -12  13   5         30.18         39.58         3.96 o
 -11  13   5          2.35          4.54         1.92 o
 -10  13   5         61.57         62.10         5.62 o
  -9  13   5          2.17          2.82         1.77 o
  -8  13   5          8.77          6.01         1.92 o
  -7  13   5         22.31         22.75         2.23 o
  -6  13   5         64.09         61.76         5.90 o
  -5  13   5          1.87          3.05         3.07 o
  -4  13   5        185.24        174.57         8.96 o
  -3  13   5         79.22         82.81        11.96 o
  -2  13   5         85.72         80.42         5.29 o
  -1  13   5        140.98        111.75         6.09 o
   0  13   5         36.14         33.65         6.78 o
   1  13   5         46.02         55.81         5.10 o
   2  13   5        118.49        115.20         7.49 o
   3  13   5        631.12        602.84        18.22 o
   4  13   5        177.64        183.41         9.84 o
   5  13   5         16.49         15.91         4.16 o
   6  13   5        188.34        202.05         6.93 o
   7  13   5          0.06         -1.75         4.24 o
   8  13   5         79.67         91.11        13.93 o
   9  13   5         93.09        132.41        14.99 o
  10  13   5          0.74          6.61         7.02 o
  11  13   5         37.99         47.11         8.15 o
  12  13   5         32.71         24.41        16.00 o
  13  13   5        260.07        288.77        20.67 o
 -16  14   5          1.11         -4.79         4.79 o
 -15  14   5        141.92        145.60         9.31 o
 -14  14   5        187.25        188.82         9.43 o
 -13  14   5        229.29        231.17        11.05 o
 -12  14   5        152.77        167.13         7.35 o
 -11  14   5         86.70         79.94        13.57 o
 -10  14   5        199.74        198.68         7.62 o
  -9  14   5       1116.69       1179.85        23.28 o
  -8  14   5          4.26          5.08         1.78 o
  -7  14   5        121.19        125.94         4.54 o
  -6  14   5          0.27         -1.98         2.56 o
  -5  14   5          6.78          2.74         3.60 o
  -4  14   5          3.15          3.05        10.51 o
  -3  14   5         61.22         47.13         9.02 o
  -2  14   5        437.26        411.63        10.99 o
  -1  14   5         65.64         70.86         6.31 o
   0  14   5        803.28        743.84        24.28 o
   1  14   5        266.63        264.39        11.22 o
   2  14   5          7.19          3.93         3.20 o
   3  14   5        387.18        405.96        14.77 o
   4  14   5          6.65          2.52         3.74 o
   5  14   5        111.50        117.06         9.03 o
   6  14   5         36.18         43.18         6.42 o
   7  14   5         55.74         60.93         5.79 o
   8  14   5        133.56        158.81        14.24 o
   9  14   5         54.97         66.45        16.07 o
  10  14   5        218.74        216.57        20.47 o
  11  14   5         78.76         82.20         9.09 o
  12  14   5          0.06        -11.70        13.59 o
  13  14   5          7.30         -6.86        11.53 o
 -15  15   5         22.64         20.29         4.66 o
 -14  15   5          0.83          5.88         3.43 o
 -13  15   5        104.56        121.63         6.99 o
 -12  15   5          5.77          9.66         3.66 o
 -11  15   5         39.12         45.52         4.24 o
 -10  15   5        274.97        270.38        18.24 o
  -9  15   5        658.10        637.86        16.47 o
  -8  15   5          0.78          3.44         2.84 o
  -7  15   5          1.85          4.86         3.77 o
  -6  15   5        187.98        195.21         7.04 o
  -5  15   5        330.07        354.86        10.12 o
  -4  15   5        789.22        786.61        30.58 o
  -3  15   5       1070.42       1070.97        25.72 o
  -2  15   5         34.30         27.75         5.28 o
  -1  15   5        244.02        245.69         9.25 o
   0  15   5          1.24         -4.39         5.27 o
   1  15   5         12.07         13.40         3.60 o
   2  15   5        211.78        206.58        10.59 o
   3  15   5         27.84         26.83         4.99 o
   4  15   5        195.08        195.96        10.59 o
   5  15   5         73.70         70.83         7.96 o
   6  15   5        178.70        181.27        11.30 o
   7  15   5        176.19        172.05         6.71 o
   8  15   5        122.24        135.04        16.42 o
   9  15   5         52.36         59.85         7.70 o
  10  15   5         29.06         29.97         7.81 o
  11  15   5         85.96         73.88         9.72 o
  12  15   5        201.74        254.78        22.91 o
 -15  16   5          5.19          7.69         4.80 o
 -14  16   5         13.38         14.42         3.84 o
 -13  16   5          2.03          7.74         3.52 o
 -12  16   5         20.83         20.40         2.79 o
 -11  16   5          0.62          3.01         2.42 o
 -10  16   5         28.60         26.29         3.99 o
  -9  16   5          7.00          1.91         6.33 o
  -8  16   5         36.79         33.03         3.02 o
  -7  16   5          0.04         -0.54         2.19 o
  -6  16   5         21.42         22.61         3.22 o
  -5  16   5        144.56        145.14         8.24 o
  -4  16   5        224.98        223.05        10.97 o
  -3  16   5         83.82         60.86         9.56 o
  -2  16   5         61.51         52.36         9.19 o
  -1  16   5          7.94          3.56         3.93 o
   0  16   5         35.29         28.94         6.57 o
   1  16   5         79.02         77.26        13.27 o
   2  16   5         83.33         68.12        10.39 o
   3  16   5          4.18          4.60         4.09 o
   4  16   5          4.86          2.41         4.61 o
   5  16   5         43.17         44.78         7.46 o
   6  16   5         38.60         29.74         5.80 o
   7  16   5        208.11        197.62        13.06 o
   8  16   5         76.29         87.80         8.96 o
   9  16   5          0.75          5.99         7.68 o
  10  16   5          8.86          6.88         8.35 o
  11  16   5          2.47         -0.64         9.82 o
  12  16   5         69.31         83.33        20.11 o
 -15  17   5         32.96         27.24         5.31 o
 -14  17   5         11.34          7.33         4.22 o
 -13  17   5         46.05         46.85         5.54 o
 -12  17   5          1.41          2.96         2.88 o
 -11  17   5        100.02        102.46         6.09 o
 -10  17   5        569.14        559.34        14.85 o
  -9  17   5         38.13         46.07         6.45 o
  -8  17   5        320.15        315.28         9.40 o
  -7  17   5        161.70        163.41        14.19 o
  -6  17   5        101.89        105.46         6.03 o
  -5  17   5         34.61         29.81         4.19 o
  -4  17   5          0.39          1.21         2.65 o
  -3  17   5         26.86         32.42         4.14 o
  -2  17   5         14.55         15.95         5.62 o
  -1  17   5        258.18        263.33        16.78 o
   0  17   5         95.47         94.16        12.15 o
   1  17   5          0.07          1.62         3.71 o
   2  17   5        259.75        250.21        12.39 o
   3  17   5         34.56         35.48        11.62 o
   4  17   5        532.48        550.31        27.12 o
   5  17   5         52.25         42.40         6.06 o
   6  17   5          6.42          5.60         5.62 o
   7  17   5         14.48         16.65         6.51 o
   8  17   5         96.14        114.56        11.77 o
   9  17   5        150.15        165.01        15.85 o
  10  17   5        122.89        149.47        16.40 o
  11  17   5          6.47         -7.32        19.39 o
 -14  18   5          5.74          0.79         4.57 o
 -13  18   5         35.84         30.42         4.25 o
 -12  18   5        161.41        163.96        16.26 o
 -11  18   5         33.73         41.29         6.27 o
 -10  18   5        306.12        308.51        12.27 o
  -9  18   5         38.17         57.80         9.37 o
  -8  18   5         91.54         91.42         6.15 o
  -7  18   5        174.87        170.69        16.84 o
  -6  18   5         70.14         60.57         5.55 o
  -5  18   5       1150.57       1174.29        24.89 o
  -4  18   5        217.61        210.60        19.21 o
  -3  18   5        432.27        434.81        13.41 o
  -2  18   5         19.51         19.16         3.77 o
  -1  18   5          0.15         10.39         5.61 o
   0  18   5         11.39         14.47         6.40 o
   1  18   5          1.57          1.22         5.58 o
   2  18   5         77.53         74.91         8.22 o
   3  18   5         17.36         12.12         7.87 o
   4  18   5         62.75         60.53         7.23 o
   5  18   5         19.06         14.40        16.51 o
   6  18   5         66.94         70.16         8.02 o
   7  18   5         89.84        104.92        10.96 o
   8  18   5        284.33        247.40        24.31 o
   9  18   5        147.39        154.25        16.61 o
  10  18   5        202.18        199.58        16.98 o
  11  18   5         25.97          8.01         8.19 o
 -13  19   5         10.77         10.93         3.94 o
 -12  19   5          0.23          9.29        13.30 o
 -11  19   5          1.05          4.00         3.05 o
 -10  19   5          0.94         10.23        10.04 o
  -9  19   5         79.03         96.65        16.15 o
  -8  19   5         35.32         42.89         6.23 o
  -7  19   5         67.70         60.34         6.96 o
  -6  19   5          2.05          2.54         3.47 o
  -5  19   5          1.92          1.26         3.03 o
  -4  19   5        249.91        251.28        16.87 o
  -3  19   5         24.00         25.61         3.97 o
  -2  19   5        141.12        135.40         7.84 o
  -1  19   5         21.97         20.15         7.20 o
   1  19   5        118.50        143.15        13.78 o
   2  19   5          6.18          4.05         6.75 o
   3  19   5        414.09        443.02        21.26 o
   4  19   5         12.56         21.27         6.27 o
   5  19   5          2.14          9.31         6.11 o
   6  19   5          0.41          2.00         9.45 o
   7  19   5         33.89         34.06        18.43 o
   8  19   5         69.25         52.51         9.57 o
   9  19   5         53.97         44.79         7.07 o
  10  19   5         75.62        113.26        28.11 o
 -12  20   5          0.59         10.27        15.15 o
 -11  20   5         31.69         40.67         9.31 o
 -10  20   5          0.30          4.29        11.03 o
  -9  20   5         64.82         82.98        12.69 o
  -8  20   5          5.25          7.67         4.28 o
  -7  20   5        209.79        208.72         9.59 o
  -6  20   5         25.65         21.82         4.26 o
  -5  20   5         10.43          3.23         3.62 o
  -4  20   5         83.87         93.02         7.01 o
  -3  20   5         17.32         25.11         7.88 o
  -2  20   5         96.25        106.88        14.02 o
  -1  20   5         29.49         32.76         4.52 o
   0  20   5          0.84         -7.23         7.23 o
   1  20   5        174.85        184.85        16.61 o
   2  20   5         16.72         10.69         3.96 o
   3  20   5        216.72        225.92        11.15 o
   4  20   5         11.11         13.61         5.09 o
   5  20   5         68.58         76.50         6.29 o
   6  20   5         74.41         74.07         7.10 o
   7  20   5          9.98         24.65         5.60 o
   8  20   5         15.51          3.23         6.75 o
   9  20   5         24.70         52.15        11.74 o
 -12  21   5         58.35         57.09         8.74 o
 -11  21   5         77.48         92.07         6.98 o
 -10  21   5         35.65         31.89         4.55 o
  -9  21   5         17.05         25.76        10.88 o
  -8  21   5         95.47         83.56         7.96 o
  -7  21   5         11.16         11.20         9.64 o
  -6  21   5        331.80        380.37        24.07 o
  -5  21   5         86.67         98.78         7.52 o
  -4  21   5        219.49        238.27        21.87 o
  -3  21   5        116.99        132.03         8.36 o
  -2  21   5        231.23        254.91        11.14 o
  -1  21   5        338.14        356.84        13.12 o
   0  21   5        127.05        156.44        23.66 o
   1  21   5          1.10         17.40         7.91 o
   2  21   5         78.97         80.84        16.56 o
   3  21   5         11.20          1.99         6.24 o
   4  21   5         61.84         68.38         6.79 o
   5  21   5         49.95         39.24        11.12 o
   6  21   5        102.62         94.55         9.25 o
   7  21   5         28.30         41.03         9.90 o
   8  21   5        206.48        181.84        13.57 o
 -11  22   5         17.64         12.68        16.63 o
 -10  22   5         15.08         23.97        14.44 o
  -9  22   5         28.45         13.68        13.34 o
  -8  22   5         10.39        -11.92        11.92 o
  -7  22   5          0.01          6.21         6.28 o
  -6  22   5         36.63         29.88         9.28 o
  -5  22   5          0.03        -10.11        10.11 o
  -4  22   5         12.21         18.74         4.64 o
  -3  22   5         11.95          6.33         4.42 o
  -2  22   5         60.22         73.66         6.85 o
  -1  22   5         37.91         52.54         6.64 o
   0  22   5          9.14         13.75         4.70 o
   1  22   5         48.59         51.80         6.81 o
   2  22   5         56.63         77.83        10.29 o
   3  22   5         55.97         64.93         9.18 o
   4  22   5          0.02         -5.14         5.77 o
   5  22   5          3.37          6.75         6.17 o
   6  22   5        284.21        315.97        15.61 o
   7  22   5         20.50         25.47         7.63 o
  -9  23   5         20.22         47.86        15.51 o
  -8  23   5         86.02        102.23        15.39 o
  -7  23   5          3.61         11.77         6.55 o
  -6  23   5         81.29         71.74         8.91 o
  -5  23   5         26.27         46.25        11.38 o
  -4  23   5         34.59         34.52         5.62 o
  -3  23   5         75.30         61.37         7.56 o
  -2  23   5         23.81         34.29         5.38 o
  -1  23   5        130.37        144.67        10.31 o
   0  23   5          0.51         -1.10        12.50 o
   1  23   5          1.46          0.86         5.19 o
   2  23   5         17.36          3.12        11.01 o
   3  23   5          1.28         -6.33         6.33 o
   4  23   5          5.34          1.89         6.68 o
   5  23   5         87.61        104.15        13.86 o
   6  23   5          3.36          9.20         7.86 o
  -8  24   5        107.26         85.58        17.82 o
  -7  24   5        291.52        307.77        16.81 o
  -6  24   5         67.96        107.11        22.00 o
  -5  24   5         49.76         59.67         8.53 o
  -4  24   5         27.74         27.35         8.34 o
  -3  24   5         37.45         50.58         6.64 o
  -2  24   5        126.18        116.74        22.37 o
  -1  24   5         29.25          7.39        12.35 o
   0  24   5         18.31         19.24         6.16 o
   1  24   5         54.35         68.67         7.51 o
   2  24   5         28.91         20.99         6.53 o
   3  24   5         37.33         58.51         7.46 o
   4  24   5         44.61         45.27         7.75 o
  -6  25   5        100.96        103.46        15.95 o
  -5  25   5          1.97         11.22        22.19 o
  -4  25   5         26.44         16.03        20.97 o
  -3  25   5          9.35         17.56         8.63 o
  -2  25   5         27.93         24.17         7.02 o
  -1  25   5          0.87         -7.04         7.04 o
   0  25   5         20.80         23.99         8.52 o
   1  25   5         85.81         75.34        16.10 o
   2  25   5         20.39         33.24         7.67 o
 -10   0   6         40.78         54.05         5.13 o
  -9   0   6         38.11        192.17        20.58 o
  -8   0   6       2827.88       2979.94        45.10 o
  -7   0   6       5242.34       5580.89        65.94 o
  -6   0   6       1259.56       1262.21        38.82 o
  -5   0   6       2982.23       2995.49        47.09 o
  -4   0   6        353.64        337.33         8.95 o
  -3   0   6        621.89        613.69        10.28 o
  -2   0   6        779.93        848.83        13.18 o
  -1   0   6        154.07        117.42         3.66 o
   0   0   6         13.57         12.12         1.46 o
   1   0   6        961.68        959.34        14.76 o
   2   0   6        177.26        179.36         4.51 o
   3   0   6       1017.49        945.93        33.90 o
   4   0   6        112.99        117.18        11.83 o
   5   0   6        537.43        495.37        23.99 o
   6   0   6         23.85         26.89         7.08 o
   7   0   6         33.51         38.99         7.91 o
   8   0   6        475.52        515.32        26.93 o
   9   0   6         20.70         29.04         8.09 o
  10   0   6        209.27        214.44        20.20 o
  11   0   6        168.14        140.20        19.84 o
  12   0   6        702.09        727.08        35.79 o
  13   0   6        159.40        180.05        23.28 o
  14   0   6        171.06        223.02        26.22 o
  15   0   6         65.46         73.62        19.65 o
 -11   1   6        236.04        241.45        11.25 o
 -10   1   6         48.87         57.77         3.64 o
  -9   1   6         62.17         61.05         3.28 o
  -8   1   6       1147.13       1251.30        12.50 o
  -7   1   6        178.54        167.11         4.31 o
  -6   1   6        797.31        782.25        11.33 o
  -5   1   6         68.73         65.07         3.06 o
  -4   1   6       1554.57       1573.04        15.09 o
  -3   1   6         84.70         87.40         2.51 o
  -2   1   6       1070.62       1091.30        12.19 o
  -1   1   6         59.62         56.17         1.84 o
   0   1   6        733.13        744.97         8.57 o
   1   1   6        263.13        253.65         5.03 o
   2   1   6        178.05        175.71         5.61 o
   3   1   6          2.34          2.43         0.86 o
   4   1   6         27.73         20.93         2.74 o
   5   1   6         12.18          5.92         3.33 o
   6   1   6         82.75         95.10         8.15 o
   7   1   6         24.32         23.36         4.78 o
   8   1   6        250.05        262.44        13.62 o
   9   1   6         63.32         68.51         9.43 o
  10   1   6        164.58        182.77        18.09 o
  11   1   6         74.97         81.68         8.57 o
  12   1   6         24.70         32.75         7.68 o
  13   1   6        206.66        197.17        16.96 o
  14   1   6         39.00         41.11        15.69 o
  15   1   6         29.62         15.84        18.24 o
 -12   2   6         39.39         52.79         7.29 o
 -11   2   6        420.57        430.29        14.86 o
 -10   2   6         18.64         11.08         6.62 o
  -9   2   6        748.00        788.86        12.53 o
  -8   2   6          0.33          3.23         1.52 o
  -7   2   6        817.22        885.52         9.72 o
  -6   2   6        175.60        181.10         5.31 o
  -5   2   6        160.90        167.83         4.55 o
  -4   2   6        382.28        410.54         7.04 o
  -3   2   6         55.07         58.58         2.36 o
  -2   2   6         25.70         24.14         1.78 o
  -1   2   6        318.91        316.15         6.79 o
   0   2   6         94.90         98.55         2.99 o
   1   2   6         10.63         16.54         1.64 o
   2   2   6        199.53        187.25        11.58 o
   3   2   6         28.64         25.07         3.47 o
   4   2   6          7.51         -0.36         3.01 o
   5   2   6        233.94        226.57        16.24 o
   6   2   6          7.41          4.46         5.28 o
   7   2   6        164.25        155.58        23.97 o
   8   2   6         62.06         77.91        13.68 o
   9   2   6        150.50        158.57        11.75 o
  10   2   6          0.02         -0.27         8.79 o
  11   2   6        267.66        277.01        15.66 o
  12   2   6         70.30         65.69         8.82 o
  13   2   6          2.40          0.56        10.64 o
  14   2   6          0.84          2.31        25.41 o
  15   2   6          0.44         10.75        18.79 o
 -11   3   6         84.97         88.86         7.93 o
 -10   3   6        363.62        367.27         7.36 o
  -9   3   6        536.88        562.16         9.86 o
  -8   3   6        144.11        136.72         4.42 o
  -7   3   6        651.04        643.67         8.01 o
  -6   3   6        571.89        632.77        11.45 o
  -5   3   6       1359.30       1402.20        15.44 o
  -4   3   6        805.61        796.34        11.09 o
  -3   3   6          2.87          0.38         1.55 o
  -2   3   6         16.90         24.02         1.60 o
  -1   3   6         57.33         61.90         2.98 o
   0   3   6         16.65         19.71         1.93 o
   1   3   6        319.81        307.27         6.03 o
   2   3   6         97.79         91.23         4.84 o
   3   3   6       1538.39       1540.16        22.64 o
   4   3   6       2367.87       2233.91        33.05 o
   5   3   6         40.89         48.12         3.53 o
   6   3   6        688.67        662.27        20.82 o
   7   3   6         10.22         12.27         5.84 o
   8   3   6        339.15        347.80        15.41 o
   9   3   6        154.04        167.20        11.80 o
  11   3   6        431.40        451.63        20.04 o
  12   3   6          1.06          5.80         7.57 o
  13   3   6        183.30        204.85        17.70 o
  14   3   6          0.98          4.05        12.93 o
 -12   4   6         50.22         52.10         8.31 o
 -11   4   6        168.66        193.59        11.08 o
 -10   4   6        187.68        180.87         7.32 o
  -9   4   6        838.31        875.98        11.62 o
  -8   4   6        323.22        313.84         5.77 o
  -7   4   6         41.45         35.43         2.36 o
  -6   4   6        126.88        124.10         3.15 o
  -5   4   6        773.02        773.61        12.20 o
  -4   4   6         73.88         64.82         2.51 o
  -3   4   6        280.79        258.09         4.26 o
  -2   4   6          2.60          2.05         1.54 o
  -1   4   6        215.89        214.65         4.65 o
   0   4   6        401.05        405.33         8.91 o
   1   4   6        431.64        378.90        12.10 o
   2   4   6         68.40         64.00         5.14 o
   3   4   6        269.11        240.63        11.03 o
   4   4   6         12.15          9.64         2.98 o
   5   4   6         46.40         61.84         5.82 o
   6   4   6        138.60        113.82         3.56 o
   7   4   6        722.24        718.96        22.52 o
   8   4   6          4.78          3.71         4.48 o
   9   4   6        162.82        162.73        12.54 o
  11   4   6         69.84         70.60         8.44 o
  12   4   6        124.81        144.24        13.97 o
  13   4   6          0.97          0.89         9.59 o
  14   4   6          6.68         22.24        14.85 o
 -12   5   6        219.34        187.56        11.75 o
 -11   5   6         19.64         15.86         4.97 o
 -10   5   6         12.80         18.26         7.70 o
  -9   5   6         24.74         24.25         1.82 o
  -8   5   6          0.08          0.08         0.92 o
  -7   5   6        528.76        536.97         9.31 o
  -6   5   6         96.84        101.50         3.00 o
  -5   5   6         81.80         82.41         5.09 o
  -4   5   6         27.59         27.21         1.83 o
  -3   5   6        368.82        375.12         6.31 o
  -2   5   6        111.23        111.69         3.31 o
  -1   5   6        306.59        312.67         5.78 o
   0   5   6          0.92         -0.01         0.93 o
   1   5   6         43.79         31.88         5.28 o
   2   5   6        109.15        116.63         7.78 o
   3   5   6        981.72        937.82        23.96 o
   4   5   6        246.05        195.64        16.59 o
   5   5   6         43.07         49.98         6.09 o
   6   5   6         51.30         40.75         5.38 o
   7   5   6        123.47        129.17         3.97 o
   8   5   6         29.32         39.41         5.69 o
   9   5   6          5.68          4.09         5.22 o
  10   5   6         83.98        106.55        14.90 o
  11   5   6        108.22         86.14         9.21 o
  12   5   6          5.14          2.78        11.08 o
  13   5   6         43.92         46.58         9.80 o
  14   5   6          2.88          7.85        11.52 o
 -12   6   6        133.24        145.28         6.29 o
 -11   6   6        785.63        812.35        16.75 o
 -10   6   6       1029.71       1087.12        22.75 o
  -9   6   6         18.36         31.77         2.05 o
  -8   6   6        530.86        523.59         8.95 o
  -7   6   6        165.38        152.50         4.01 o
  -6   6   6        192.33        181.02         4.45 o
  -5   6   6        380.89        355.43         5.87 o
  -4   6   6        992.56        967.12        11.83 o
  -3   6   6       1237.46       1238.11        16.00 o
  -2   6   6        260.18        234.38         5.73 o
  -1   6   6          2.01          4.29         1.80 o
   0   6   6       1037.28       1031.26        14.56 o
   1   6   6       1128.54       1115.70        16.49 o
   2   6   6        617.46        582.14        14.16 o
   3   6   6         13.41         22.47         3.89 o
   4   6   6         89.01         94.21         7.50 o
   5   6   6        189.05        169.56         9.96 o
   6   6   6        275.87        296.29        13.52 o
   7   6   6        653.97        625.11        20.73 o
   8   6   6         74.39         87.59        10.28 o
   9   6   6        126.56        128.73        10.84 o
  10   6   6        304.53        322.05        16.90 o
  11   6   6        339.16        337.53        19.06 o
  12   6   6         10.62          7.37         8.65 o
  13   6   6         11.88         23.49        15.97 o
  14   6   6        351.29        343.15        33.31 o
 -13   7   6         33.03         29.85         4.61 o
 -12   7   6        551.88        540.32        13.63 o
 -11   7   6        175.27        186.98         8.52 o
 -10   7   6         93.05         96.56         4.94 o
  -9   7   6          0.80          1.18         2.27 o
  -8   7   6         11.32         11.95         1.74 o
  -7   7   6        150.11        143.41         3.97 o
  -6   7   6         22.58         19.77         1.92 o
  -5   7   6        366.82        365.69         5.88 o
  -4   7   6        897.44        901.60        11.32 o
  -3   7   6         12.10         26.63         2.47 o
  -2   7   6        451.35        417.65         6.94 o
  -1   7   6        100.96        107.88         3.64 o
   0   7   6        234.88        219.24         5.31 o
   1   7   6        729.90        764.47        11.81 o
   2   7   6          1.27         -0.25         1.10 o
   3   7   6         12.90         13.70         3.73 o
   4   7   6         11.69          9.70         7.61 o
   5   7   6         80.31         82.25         7.71 o
   6   7   6        663.58        665.44        20.88 o
   7   7   6          8.18          4.60         4.34 o
   8   7   6         57.62         49.70         6.07 o
   9   7   6         55.66         49.44         6.68 o
  10   7   6        144.65        130.55        14.27 o
  11   7   6        626.19        648.71        31.59 o
  12   7   6         28.48         28.14         8.84 o
  13   7   6          0.04          8.23        10.52 o
  14   7   6          0.04         -8.84        12.09 o
 -13   8   6          1.17          4.11         2.20 o
 -12   8   6         48.29         50.37         4.13 o
 -11   8   6         42.77         45.44         3.83 o
 -10   8   6         10.91         10.62         4.18 o
  -9   8   6         37.06         39.50         3.84 o
  -8   8   6         20.72         23.59         2.06 o
  -7   8   6         25.38         28.02         2.03 o
  -6   8   6        353.70        351.08         6.69 o
  -5   8   6         58.54         59.47         2.42 o
  -4   8   6        171.26        166.90         4.58 o
  -3   8   6         30.95         23.79         1.90 o
  -2   8   6         34.59         34.20         2.22 o
  -1   8   6          6.98          5.77         2.20 o
   0   8   6        306.50        293.01         6.36 o
   1   8   6        134.72        129.57         4.29 o
   2   8   6          6.49          8.96         1.47 o
   3   8   6          7.39          1.83         1.24 o
   4   8   6         15.45         13.65         3.68 o
   5   8   6         48.96         54.71         6.87 o
   6   8   6         57.99         68.11        10.81 o
   7   8   6        117.20        124.03         9.71 o
   8   8   6          3.78          1.43         5.00 o
   9   8   6         99.32        113.69        16.15 o
  10   8   6         18.09         18.15        11.43 o
  11   8   6          6.97         12.87         7.64 o
  12   8   6          8.79         12.46         8.92 o
  13   8   6        133.29        126.81        28.51 o
  14   8   6        145.15        160.82        30.98 o
 -14   9   6          3.14          4.40         2.58 o
 -13   9   6         13.90         22.13         7.97 o
 -12   9   6        254.48        279.56         9.18 o
 -11   9   6        286.29        298.86         9.30 o
 -10   9   6        558.42        559.78        13.38 o
  -9   9   6        621.71        626.99        14.24 o
  -8   9   6          0.01          0.40         1.15 o
  -7   9   6         69.93         72.01         3.36 o
  -6   9   6         74.97         71.08         3.41 o
  -5   9   6        252.47        234.86         4.90 o
  -4   9   6       1045.78       1083.04        16.87 o
  -3   9   6         50.43         46.15         2.49 o
  -2   9   6        426.95        440.10         8.07 o
  -1   9   6        208.89        195.65         5.08 o
   0   9   6        182.45        203.95        11.91 o
   1   9   6        253.75        221.29         7.68 o
   2   9   6          1.73          1.50         1.18 o
   3   9   6         47.04         42.70         3.68 o
   4   9   6          2.24          3.66         1.95 o
   5   9   6          3.12          9.19         3.97 o
   6   9   6         31.84         38.69         9.86 o
   7   9   6        332.32        363.76        15.29 o
   8   9   6        231.40        239.55        16.41 o
   9   9   6          3.91          1.13         8.23 o
  10   9   6         33.34         45.00         7.26 o
  11   9   6         78.01        101.96        14.27 o
  12   9   6         58.73         59.37        13.89 o
  13   9   6        152.86        168.25        16.04 o
 -15  10   6         14.13         14.63         3.43 o
 -14  10   6         70.00         52.28         5.94 o
 -13  10   6        366.61        371.15        11.37 o
 -12  10   6        216.89        211.43        11.03 o
 -11  10   6        672.83        701.17        15.94 o
 -10  10   6         74.12         79.95         7.92 o
  -9  10   6         10.93         10.87         5.42 o
  -8  10   6        105.62        112.95         5.21 o
  -7  10   6         63.99         66.15         3.27 o
  -6  10   6        213.84        215.26         5.88 o
  -5  10   6        587.45        586.48        11.01 o
  -4  10   6         48.02         51.17         3.65 o
  -3  10   6        526.49        506.08         8.77 o
  -2  10   6         21.99         22.12         2.37 o
  -1  10   6       1002.48        985.29        14.40 o
   0  10   6       1364.77       1373.39        18.58 o
   1  10   6          0.77          8.00         2.74 o
   2  10   6        218.64        239.98         6.17 o
   3  10   6         82.07         76.74         3.34 o
   4  10   6         92.92         92.98         7.35 o
   5  10   6        193.40        186.85        15.96 o
   6  10   6         18.02         29.01         5.29 o
   7  10   6        178.33        197.90        11.76 o
   8  10   6        185.83        208.81        19.98 o
   9  10   6         10.77          4.70         8.46 o
  10  10   6        391.51        400.75        18.20 o
  11  10   6          1.75         -8.45         8.45 o
  12  10   6        134.03        134.78        16.60 o
  13  10   6         19.94          8.86        11.25 o
 -15  11   6         86.43         90.08         7.32 o
 -14  11   6          0.73         -2.56         2.98 o
 -13  11   6         30.67         29.49         7.64 o
 -12  11   6         11.28         28.64         7.44 o
 -11  11   6         30.60         33.34         4.63 o
 -10  11   6          0.20         -0.70         1.99 o
  -9  11   6          7.49          8.78         1.95 o
  -8  11   6         98.24        100.02         4.95 o
  -7  11   6         44.93         54.45         3.14 o
  -6  11   6        438.82        437.63         9.18 o
  -5  11   6         61.00         58.45         3.40 o
  -4  11   6         56.36         52.69         3.10 o
  -3  11   6         11.03         11.78         1.78 o
  -2  11   6        163.72        141.45         4.48 o
  -1  11   6        130.95        117.51         4.11 o
   0  11   6        258.35        222.43         5.74 o
   1  11   6          7.66          4.12         1.29 o
   2  11   6        151.77        144.94         4.71 o
   3  11   6        142.58        148.17         4.76 o
   4  11   6         93.99         89.16         3.58 o
   5  11   6        117.54        123.60         4.18 o
   6  11   6          3.38          4.60         4.62 o
   7  11   6        278.14        290.80        25.68 o
   8  11   6        289.58        295.06        14.95 o
   9  11   6         13.46         13.56         6.78 o
  10  11   6        157.30        164.93        14.29 o
  11  11   6        115.23        115.89        13.05 o
  12  11   6         38.82         44.69        10.00 o
  13  11   6          9.00        -11.61        11.91 o
 -16  12   6          0.88          4.68         4.48 o
 -15  12   6         38.44         38.28         5.08 o
 -14  12   6          6.20         -1.81         3.12 o
 -13  12   6         82.55         83.88        26.13 o
 -12  12   6          0.16         12.09         7.77 o
 -11  12   6         64.99         60.80         4.77 o
 -10  12   6         11.67         17.80         5.88 o
  -9  12   6        493.58        507.36        15.41 o
  -8  12   6        198.51        210.71        19.03 o
  -7  12   6          0.02          1.28         1.90 o
  -6  12   6        165.09        168.39         5.45 o
  -5  12   6          1.14          2.95         3.13 o
  -4  12   6        206.10        202.62         6.23 o
  -3  12   6         59.97         73.12         3.88 o
  -2  12   6        390.39        362.79         7.60 o
  -1  12   6          1.73         -1.03         1.42 o
   0  12   6         24.17         31.95         5.11 o
   1  12   6        480.19        448.09         9.56 o
   2  12   6        167.49        147.09         7.68 o
   3  12   6        247.92        258.48         6.59 o
   4  12   6         68.92         64.85         3.59 o
   5  12   6        259.36        244.34         6.80 o
   6  12   6         73.71         79.84         9.28 o
   7  12   6        196.86        194.73        18.81 o
   8  12   6          5.03          8.07         7.34 o
   9  12   6         62.28         61.50         8.02 o
  10  12   6         16.10         10.89         7.58 o
  11  12   6         40.31         39.83         9.08 o
  12  12   6        235.27        338.11        28.26 o
  13  12   6         13.84         -9.29        18.42 o
 -16  13   6          9.81          9.20         4.80 o
 -15  13   6          4.86          8.79         3.97 o
 -14  13   6        106.18         94.65         7.73 o
 -13  13   6         10.44          6.75         2.95 o
 -12  13   6       1059.00       1091.46        22.79 o
 -11  13   6        709.59        706.88        16.84 o
 -10  13   6        178.85        180.52         7.49 o
  -9  13   6         85.34         79.71         4.94 o
  -8  13   6         98.08         89.89         4.96 o
  -7  13   6        280.98        290.43         7.34 o
  -6  13   6        379.90        381.57         8.85 o
  -5  13   6          6.74          6.40         4.22 o
  -4  13   6        158.54        152.16         6.23 o
  -3  13   6         77.30         68.38         3.54 o
  -2  13   6         18.48         18.27         4.26 o
  -1  13   6        492.09        483.55        12.90 o
   0  13   6          1.97          0.96         1.26 o
   1  13   6        566.23        575.09        11.53 o
   2  13   6        123.26        111.36         4.54 o
   3  13   6        554.71        564.45        11.19 o
   4  13   6        593.17        637.30        12.06 o
   5  13   6         86.24         86.69         4.12 o
   6  13   6        318.33        331.49         7.51 o
   7  13   6          2.15          2.40         5.72 o
   8  13   6         19.78         31.88         9.59 o
   9  13   6          0.35         -4.27         6.79 o
  10  13   6          2.50         -0.80         8.12 o
  11  13   6         52.28         74.16        15.63 o
  12  13   6         20.14         18.22        16.33 o
 -16  14   6         50.57         44.23         5.70 o
 -15  14   6         13.30         13.45         4.16 o
 -14  14   6          0.05          0.28         3.66 o
 -13  14   6         80.84         91.73         7.01 o
 -12  14   6          0.60         -2.43         6.91 o
 -11  14   6        144.08        156.99         8.51 o
 -10  14   6          7.63          0.30         7.40 o
  -9  14   6         89.16         93.48         5.85 o
  -8  14   6          0.93          0.36         2.62 o
  -7  14   6         31.41         34.06         4.86 o
  -6  14   6         97.19        104.84         4.85 o
  -5  14   6        735.53        726.62        13.98 o
  -4  14   6        234.39        222.00        11.19 o
  -3  14   6         37.77         37.64         5.96 o
  -2  14   6         12.15         12.39         3.53 o
  -1  14   6         11.63          7.29         3.10 o
   0  14   6        152.06        150.40         8.50 o
   1  14   6         39.64         45.98        10.21 o
   2  14   6        159.11        151.84         5.37 o
   3  14   6         82.65         86.07         4.01 o
   4  14   6        132.58        139.76        11.37 o
   5  14   6         13.57         18.29         2.54 o
   6  14   6        895.02        943.90        16.21 o
   7  14   6         28.35         26.52         6.52 o
   8  14   6         12.68          8.98         8.64 o
   9  14   6         47.59         53.20         8.23 o
  10  14   6         76.08         68.75         9.40 o
  11  14   6         84.32         99.45        11.80 o
  12  14   6          8.80         -1.44        15.55 o
 -15  15   6          0.33         -4.45         4.45 o
 -14  15   6         17.42          9.28         4.05 o
 -13  15   6          7.64          8.81         3.28 o
 -12  15   6         54.24         42.62         5.02 o
 -11  15   6        134.06        126.83         7.76 o
 -10  15   6         21.71         17.75         2.71 o
  -9  15   6        135.51        133.31        11.20 o
  -8  15   6        103.87        115.78         7.25 o
  -7  15   6        648.58        653.16        11.75 o
  -6  15   6        400.98        413.67        11.78 o
  -5  15   6        531.42        547.95        25.61 o
  -4  15   6         61.14         62.31        10.13 o
  -3  15   6          9.26          2.78         5.43 o
  -2  15   6          0.47          1.43         3.71 o
  -1  15   6         37.18         38.90         7.33 o
   0  15   6        149.85        147.80         9.29 o
   1  15   6         88.77         97.10        12.60 o
   2  15   6         30.89         22.25         4.66 o
   3  15   6          0.74          1.31         1.66 o
   4  15   6        137.72        141.51         9.30 o
   5  15   6          1.66          1.59         1.81 o
   6  15   6          3.24         11.17         7.00 o
   7  15   6          4.83          1.13         6.75 o
   8  15   6          5.90          2.17         7.69 o
   9  15   6          0.01         11.31         8.11 o
  10  15   6         37.90         44.71         9.90 o
  11  15   6         12.43          0.73        11.29 o
 -15  16   6          0.74         -5.12         5.12 o
 -14  16   6          8.19         11.36         4.43 o
 -13  16   6         40.52         51.40         6.40 o
 -12  16   6        106.96        114.40         7.77 o
 -11  16   6         22.78         31.88         8.72 o
 -10  16   6        218.56        211.56         8.49 o
  -9  16   6         28.16         31.09         7.92 o
  -8  16   6         77.39         74.33         4.61 o
  -7  16   6        244.35        244.20        12.27 o
  -6  16   6         38.23         30.67         2.85 o
  -5  16   6        487.85        488.99        24.54 o
  -4  16   6         82.28         75.25        11.41 o
  -3  16   6        105.07        107.43        12.22 o
  -2  16   6         28.53         22.84         6.51 o
  -1  16   6        636.35        671.49        28.83 o
   0  16   6        192.90        189.64        10.79 o
   1  16   6        115.19        111.72         9.29 o
   2  16   6        265.77        263.95        12.72 o
   3  16   6        102.28         78.35        13.44 o
   4  16   6        304.03        324.48         8.30 o
   5  16   6        274.40        303.40         8.95 o
   6  16   6          6.25          2.77         6.22 o
   7  16   6        232.39        256.20        20.76 o
   8  16   6         99.46        102.25        16.15 o
   9  16   6         17.08         26.28        13.73 o
  10  16   6          4.68        -10.76        10.76 o
  11  16   6         92.82        100.42        16.03 o
 -14  17   6         49.58         74.73         8.77 o
 -13  17   6          3.38         -1.32         3.87 o
 -12  17   6         57.56         63.10         9.34 o
 -11  17   6         45.48         35.07         5.14 o
 -10  17   6         86.93         89.65         5.60 o
  -9  17   6          0.06         -0.38         8.87 o
  -8  17   6         34.36         30.97         4.61 o
  -7  17   6         95.58         81.89         4.19 o
  -6  17   6         61.04         61.37         5.35 o
  -5  17   6         13.31          4.67         3.03 o
  -4  17   6        315.06        328.52        20.11 o
  -3  17   6          0.75         -2.07         6.14 o
  -2  17   6        172.32        154.67        15.01 o
  -1  17   6        113.86        131.90        12.94 o
   0  17   6         19.86         17.00        12.32 o
   1  17   6         23.26         18.55         5.73 o
   2  17   6         98.50        122.28        14.53 o
   3  17   6        281.96        281.66        13.87 o
   4  17   6          1.25          2.55         2.73 o
   5  17   6         16.24         14.47         3.46 o
   6  17   6        267.81        265.01        15.33 o
   7  17   6          0.26         -7.11        12.81 o
   8  17   6          8.44         15.23         9.23 o
   9  17   6         32.38         44.20        14.07 o
  10  17   6         22.01         18.91        16.60 o
 -12  18   6          9.99         -0.36         6.35 o
 -11  18   6         30.78         23.01         5.30 o
 -10  18   6          2.50         -0.52         3.82 o
  -9  18   6         35.66         43.39         4.33 o
  -8  18   6         34.30         30.90         3.06 o
  -7  18   6         12.72         12.72         2.43 o
  -6  18   6        374.25        382.34        21.55 o
  -5  18   6         59.20         49.80         8.23 o
  -4  18   6         98.36         99.90         6.91 o
  -3  18   6         21.68         18.57         7.39 o
  -2  18   6         32.89         11.64         7.25 o
   0  18   6         27.80         30.74         8.97 o
   1  18   6         37.70         40.59         6.25 o
   2  18   6          4.49          3.34         5.62 o
   3  18   6          2.55          2.01         5.99 o
   4  18   6         16.73         12.43         2.65 o
   5  18   6         36.58         46.56         7.32 o
   6  18   6         23.33         -4.82         9.84 o
   7  18   6         19.37         -3.53         8.73 o
   8  18   6         55.27         51.54        12.82 o
   9  18   6        330.49        347.80        22.44 o
 -13  19   6         18.06          6.43         4.97 o
 -12  19   6        146.19        142.56         8.56 o
 -11  19   6         46.80         39.17         7.44 o
 -10  19   6         67.19         64.55         5.67 o
  -9  19   6         61.95         56.14         6.63 o
  -8  19   6         13.43         25.97         7.69 o
  -7  19   6          8.33          9.10         2.85 o
  -6  19   6        245.18        268.98        25.08 o
  -5  19   6          1.17          3.80         3.71 o
  -4  19   6        168.40        187.20         9.18 o
  -3  19   6          0.07         -5.18         7.86 o
  -2  19   6         96.03         61.50         9.19 o
  -1  19   6          0.07         15.70         7.38 o
   0  19   6        271.66        240.86        19.71 o
   1  19   6        245.55        273.00        19.67 o
   2  19   6          5.11         -6.24         6.24 o
   3  19   6         29.50         32.07         6.98 o
   4  19   6         42.54         33.75         7.19 o
   5  19   6         33.94         24.25         7.75 o
   6  19   6        392.46        432.32        48.91 o
   7  19   6         68.75         81.67        13.68 o
   8  19   6          4.69         30.14        15.25 o
   9  19   6          0.03         44.00        17.69 o
 -11  20   6         26.79         34.32         7.99 o
 -10  20   6          2.07         26.93        13.75 o
  -9  20   6        230.98        242.60        20.66 o
  -8  20   6         12.66         14.44         5.29 o
  -7  20   6          0.20         -2.77         3.63 o
  -6  20   6         26.37         28.57        10.41 o
  -5  20   6        177.16        187.33         9.47 o
  -4  20   6          4.92          2.38         3.68 o
  -3  20   6        147.07        161.06        11.32 o
  -2  20   6          0.14         -4.25         4.25 o
  -1  20   6         90.84        103.19         9.25 o
   0  20   6         23.69         15.31         8.69 o
   1  20   6         98.22        132.39        16.74 o
   2  20   6        235.46        269.29        20.70 o
   3  20   6          1.48         13.25         9.73 o
   4  20   6        122.27        121.12        17.87 o
   5  20   6         43.33         34.53        10.72 o
   6  20   6         65.79         77.87        10.22 o
   7  20   6         37.89         49.11        11.46 o
   8  20   6         37.67         59.73        45.52 o
 -11  21   6          2.39         35.45        17.32 o
 -10  21   6         12.76         62.28        16.45 o
  -9  21   6          4.10         37.52        13.67 o
  -8  21   6         26.57         19.07         9.90 o
  -7  21   6         13.24          7.02         4.04 o
  -6  21   6          6.48          6.13         4.66 o
  -5  21   6         11.14          5.65         4.50 o
  -4  21   6         38.45         37.04         5.32 o
  -3  21   6         59.54         50.73         6.68 o
  -2  21   6        127.97        133.58        14.32 o
  -1  21   6        114.80        119.66         9.23 o
   0  21   6         51.79         39.69        10.41 o
   1  21   6        107.66        110.33        14.70 o
   2  21   6          6.83          9.91         5.18 o
   3  21   6         52.67         60.10         6.74 o
   4  21   6        132.30        160.03        11.30 o
   5  21   6         71.76         70.42         7.66 o
   6  21   6         19.03         50.26        14.17 o
   7  21   6          1.75          0.85         7.66 o
 -10  22   6         23.39         23.91        11.21 o
  -9  22   6         28.52         22.14         9.12 o
  -8  22   6          5.42         24.03        14.32 o
  -7  22   6         11.83          4.65         5.00 o
  -6  22   6         40.15         42.60        14.42 o
  -5  22   6        105.50        119.13        14.32 o
  -4  22   6         11.09         13.91         5.20 o
  -3  22   6         26.59         16.37         5.22 o
  -2  22   6         27.54         31.94         5.05 o
  -1  22   6         84.48         99.30         9.22 o
   0  22   6         76.15         78.86        12.32 o
   1  22   6         32.47         29.40         5.94 o
   2  22   6        120.07        123.68        11.06 o
   3  22   6         20.80          6.31        11.33 o
   4  22   6         34.96         28.87         6.93 o
   5  22   6        170.37        161.59        13.45 o
   6  22   6         17.73         43.35        16.92 o
  -8  23   6          2.84         13.76        17.11 o
  -7  23   6          9.19          3.14        15.45 o
  -6  23   6          7.16         -3.06        10.39 o
  -5  23   6         19.98         26.63         9.53 o
  -4  23   6        241.01        233.60        14.01 o
  -3  23   6         53.04         67.63        10.78 o
  -2  23   6         31.81         31.25         6.20 o
  -1  23   6          0.33          4.28         5.63 o
   0  23   6         18.28         21.80        12.82 o
   1  23   6         32.84         41.09         8.83 o
   2  23   6          0.08          2.85         6.49 o
   3  23   6         73.58         87.87        13.92 o
   4  23   6        194.56        234.00        29.64 o
  -6  24   6          5.38          6.08         9.93 o
  -5  24   6          2.54         -0.91         7.17 o
  -4  24   6          1.21          2.26         6.74 o
  -3  24   6        117.97         94.00        10.34 o
  -2  24   6        265.37        288.65        14.42 o
  -1  24   6         55.57         79.48        10.03 o
   0  24   6          7.93         -0.45         7.66 o
   1  24   6         21.83         31.83         9.10 o
   2  24   6          5.62         10.82        10.72 o
 -11   1   7         66.28         55.92         3.68 o
 -10   1   7        466.78        436.90        11.72 o
  -9   1   7          3.93          2.71         1.65 o
  -8   1   7         76.33         80.69         3.80 o
  -7   1   7          0.18         -0.02         2.29 o
  -6   1   7          0.35          1.08         1.73 o
  -5   1   7        166.63        165.60         5.24 o
  -4   1   7         23.91         23.80         2.87 o
  -3   1   7       1071.44       1064.50        16.20 o
  -2   1   7       1506.67       1446.81        17.03 o
  -1   1   7        285.68        264.27         5.42 o
   0   1   7       1526.51       1456.42        28.26 o
   1   1   7        205.39        213.38         5.63 o
   2   1   7         31.76         26.77         2.22 o
   3   1   7        162.97        179.47         4.89 o
   4   1   7        526.26        495.56        17.48 o
   5   1   7        165.17        161.62        17.74 o
   6   1   7         93.85         93.21        17.88 o
   7   1   7         12.65         10.28         5.19 o
   8   1   7        272.02        258.30        14.15 o
   9   1   7        295.29        284.29        23.72 o
  10   1   7         54.58         51.79         8.15 o
  11   1   7        181.48        167.40        15.74 o
  12   1   7         18.92         19.08        17.06 o
  13   1   7          0.52          1.60        17.88 o
 -11   2   7        329.71        340.00        14.00 o
 -10   2   7        113.72        100.27        10.16 o
  -9   2   7         47.26         40.36         4.18 o
  -8   2   7        112.66        108.63         3.47 o
  -7   2   7          2.61          2.94         2.00 o
  -6   2   7         12.87         16.28         2.47 o
  -5   2   7          9.36          7.85         1.81 o
  -4   2   7        105.72         93.11         4.30 o
  -3   2   7        503.42        471.38        10.05 o
  -2   2   7        478.45        452.71         9.92 o
  -1   2   7       1628.19       1568.83        18.31 o
   0   2   7        712.82        657.03        10.80 o
   1   2   7        126.65        130.54         4.56 o
   2   2   7        195.47        181.80         6.83 o
   3   2   7        367.27        331.55         9.03 o
   4   2   7        733.25        668.32        12.07 o
   5   2   7         27.07         14.82         4.34 o
   6   2   7        147.54        130.78        11.62 o
   7   2   7          4.70          8.89         4.85 o
   8   2   7         79.05         84.21        14.90 o
   9   2   7        163.30        148.52        18.23 o
  10   2   7        241.42        259.11        16.78 o
  11   2   7         21.49         19.62         8.55 o
  12   2   7        142.28        157.77        14.74 o
  13   2   7         86.35        102.99        13.85 o
 -11   3   7          1.57          7.34         5.19 o
 -10   3   7        109.45        102.53         4.56 o
  -9   3   7        166.19        150.60         5.30 o
  -8   3   7          8.29          8.97         2.23 o
  -7   3   7         64.27         66.35         3.67 o
  -6   3   7        143.85        136.06         4.61 o
  -5   3   7        464.11        459.29         8.97 o
  -4   3   7        399.29        387.00         8.30 o
  -3   3   7        547.74        528.78        10.29 o
  -2   3   7        205.72        195.27         7.11 o
  -1   3   7        116.21        100.77         4.39 o
   0   3   7         13.77         18.78         2.20 o
   1   3   7        312.61        314.28         7.37 o
   2   3   7          0.27          2.18         1.89 o
   3   3   7        206.72        197.50         7.50 o
   4   3   7        355.08        340.26         7.51 o
   5   3   7         75.15         77.33         3.15 o
   6   3   7          4.14          8.73         4.49 o
   7   3   7         76.86         57.88         9.32 o
   8   3   7        222.88        237.13        13.97 o
   9   3   7         67.82         62.79         7.45 o
  10   3   7         18.56         22.90         7.36 o
  11   3   7         10.68         18.21         8.35 o
  12   3   7          0.13         -1.24         9.60 o
  13   3   7          0.63         18.55        11.74 o
 -11   4   7        165.79        139.09        11.21 o
 -10   4   7          0.42         -1.97         1.97 o
  -9   4   7        478.64        465.66         9.49 o
  -8   4   7        114.04        118.58         7.86 o
  -7   4   7        164.69        166.35         5.14 o
  -6   4   7         41.52         41.85         3.57 o
  -5   4   7          0.24          0.46         2.15 o
  -4   4   7       1518.32       1513.41        25.72 o
  -3   4   7        191.23        178.42         5.86 o
  -2   4   7        818.96        784.27        13.67 o
  -1   4   7         14.66         19.75         3.06 o
   0   4   7         90.81         77.99         3.53 o
   1   4   7        531.68        491.06        10.05 o
   2   4   7        633.14        635.23        12.53 o
   3   4   7        162.30        135.00         6.11 o
   4   4   7        258.14        274.14         6.73 o
   5   4   7          7.22          3.17         1.64 o
   6   4   7         33.92         26.22         6.11 o
   7   4   7        126.88        119.69        21.24 o
   8   4   7        102.77         81.98        10.59 o
   9   4   7        244.04        236.50        14.72 o
  10   4   7          8.42          8.83        12.71 o
  11   4   7        439.77        481.89        26.28 o
  12   4   7         24.46         35.69        13.56 o
  13   4   7          0.07        -17.03        17.03 o
 -11   5   7         87.86         83.85        10.37 o
 -10   5   7        245.53        242.55         6.31 o
  -9   5   7         11.99          8.11         3.38 o
  -8   5   7        652.13        653.41        11.16 o
  -7   5   7        298.31        301.85         6.34 o
  -6   5   7         20.94         22.45         1.73 o
  -5   5   7        113.57         99.57         3.33 o
  -4   5   7        223.43        216.06         4.94 o
  -3   5   7        728.05        703.51        10.10 o
  -2   5   7         60.54         53.98         4.92 o
  -1   5   7       1552.51       1485.03        25.16 o
   0   5   7         70.97         78.36         7.62 o
   1   5   7        180.20        160.87         9.07 o
   2   5   7          4.11          6.93         1.67 o
   3   5   7        218.28        191.53         8.28 o
   4   5   7        125.08        117.98         4.46 o
   5   5   7        373.02        358.53         8.19 o
   6   5   7        216.30        216.94        16.96 o
   7   5   7         45.87         51.42         7.96 o
   8   5   7        113.79        106.46        11.43 o
   9   5   7         41.57         44.60         7.33 o
  10   5   7          0.08         -5.26         7.59 o
  11   5   7          1.70         -8.75         8.75 o
  12   5   7         22.64         44.02        13.57 o
  13   5   7         32.01         32.26        12.75 o
 -12   6   7          3.28         -6.77         6.77 o
 -11   6   7        308.07        304.03        16.06 o
 -10   6   7         20.59         23.44         2.18 o
  -9   6   7        215.20        206.66         4.98 o
  -8   6   7        138.22        126.66         4.76 o
  -7   6   7        169.58        167.85         4.71 o
  -6   6   7          6.12          7.17         1.29 o
  -5   6   7         18.44         26.18         2.71 o
  -4   6   7        657.52        653.79         9.59 o
  -3   6   7         85.88         75.43         3.48 o
  -2   6   7        226.83        209.99         5.50 o
  -1   6   7          0.12          0.66         1.53 o
   0   6   7          1.64         -1.94         3.06 o
   1   6   7          1.05         -0.48         3.28 o
   2   6   7         61.23         75.95         9.14 o
   3   6   7        174.43        172.29        10.32 o
   4   6   7         21.13         19.72         4.52 o
   5   6   7         85.95         92.07        10.48 o
   6   6   7          6.51          4.72         4.43 o
   7   6   7         59.35         42.79         6.23 o
   8   6   7         41.64         44.77        10.20 o
   9   6   7        395.85        413.27        25.36 o
  10   6   7          8.96          8.15        11.40 o
  11   6   7        409.65        425.59        20.95 o
  12   6   7        107.06        113.73        12.65 o
  13   6   7         65.43         70.82        12.82 o
 -11   7   7          6.22          2.40         5.60 o
 -10   7   7          0.16         -1.21         3.06 o
  -9   7   7         13.18         19.05         2.22 o
  -8   7   7        167.03        164.33         5.08 o
  -7   7   7         69.31         77.80         3.74 o
  -6   7   7         38.26         36.98         2.66 o
  -5   7   7         45.29         38.92         2.94 o
  -4   7   7        309.25        300.52         6.51 o
  -3   7   7        432.98        406.28         7.94 o
  -2   7   7          5.37          2.49         3.06 o
  -1   7   7        434.46        411.26         8.19 o
   0   7   7        237.50        227.25         5.83 o
   1   7   7         13.19         11.63         3.52 o
   2   7   7       1305.56       1270.60        30.10 o
   3   7   7        568.24        547.47        20.69 o
   4   7   7         71.20         61.20        13.40 o
   5   7   7        186.81        189.58        11.11 o
   6   7   7          9.04          4.23         4.97 o
   7   7   7          0.54         -0.02         5.09 o
   8   7   7          5.68         -0.87         5.96 o
   9   7   7         56.99         65.41        14.67 o
  10   7   7        152.54        179.69        15.03 o
  11   7   7         75.60         66.35         9.90 o
  12   7   7         65.04         71.47        11.64 o
  13   7   7        107.87         98.04        18.50 o
 -12   8   7         93.91         95.96         7.15 o
 -11   8   7         24.32         28.31         3.84 o
 -10   8   7         23.56         21.90         2.87 o
  -9   8   7        522.46        541.42         9.71 o
  -8   8   7         83.22         92.53         3.97 o
  -7   8   7         50.40         51.87         4.36 o
  -6   8   7          8.54          8.55         1.69 o
  -5   8   7        432.58        421.67         7.69 o
  -4   8   7        315.58        305.06         6.60 o
  -3   8   7        576.39        560.34         9.73 o
  -2   8   7        389.24        391.13         7.97 o
  -1   8   7        136.00        136.42         4.69 o
   0   8   7        298.17        265.87         6.48 o
   1   8   7        644.96        631.11        12.10 o
   2   8   7        626.40        644.01        19.93 o
   3   8   7        477.29        511.98        17.87 o
   4   8   7       1023.71       1026.57        27.74 o
   5   8   7          0.38          5.70         4.45 o
   6   8   7        178.78        171.04        22.88 o
   7   8   7          0.67          0.25         5.58 o
   8   8   7         26.41         34.82         8.42 o
   9   8   7         31.44         30.69         7.57 o
  10   8   7         37.39         38.60        11.05 o
  11   8   7          9.15         18.76        11.18 o
  12   8   7         62.76         67.26        11.72 o
  13   8   7         78.74         74.05        14.82 o
 -13   9   7          0.76          0.17         2.63 o
 -12   9   7         90.82         93.08        15.33 o
 -11   9   7        143.21        140.31         6.76 o
 -10   9   7        121.40        123.03         6.09 o
  -9   9   7         20.97         18.62         2.79 o
  -8   9   7        740.98        742.72        12.66 o
  -7   9   7         82.59         75.37         3.83 o
  -6   9   7        179.32        181.76         5.72 o
  -5   9   7          0.30          0.62         1.12 o
  -4   9   7         24.44         20.50         1.93 o
  -3   9   7        105.69        105.39         4.40 o
  -2   9   7        897.92        876.96        13.46 o
  -1   9   7         26.46         34.15         3.71 o
   0   9   7        941.71        889.12        13.92 o
   1   9   7        276.92        287.63         7.31 o
   2   9   7         42.24         44.28         4.20 o
   3   9   7         24.39         30.37         5.15 o
   4   9   7          0.06          1.20         4.38 o
   5   9   7        142.62        142.42        10.89 o
   6   9   7        236.15        252.74        13.43 o
   7   9   7        269.87        297.26        22.37 o
   8   9   7          9.54         13.92         9.01 o
   9   9   7         27.24         40.73         7.70 o
  10   9   7         51.42         44.42        11.63 o
  11   9   7          2.49          5.92         9.63 o
  12   9   7        101.83        110.47        13.03 o
 -14  10   7         34.18         23.67         3.80 o
 -13  10   7          0.64         -2.80         2.80 o
 -12  10   7          1.39          3.02         3.19 o
 -11  10   7         89.50         77.63        13.02 o
 -10  10   7        116.19        113.08         6.13 o
  -9  10   7        171.88        166.44         6.91 o
  -8  10   7          1.30          1.02         1.49 o
  -7  10   7        448.37        448.82         9.39 o
  -6  10   7        167.93        144.90         5.22 o
  -5  10   7         11.77         10.62         1.53 o
  -4  10   7         11.71         10.70         2.53 o
  -3  10   7          9.45         12.99         3.91 o
  -2  10   7        194.98        177.13         7.30 o
  -1  10   7        699.19        685.27        15.61 o
   0  10   7          4.62          5.05         1.52 o
   1  10   7        154.70        147.54         5.16 o
   2  10   7         29.79         23.74         2.46 o
   3  10   7         30.80         29.73         2.64 o
   4  10   7         50.07         46.18         6.59 o
   5  10   7         95.96        106.40        14.15 o
   6  10   7         71.45         92.81        15.92 o
   7  10   7         49.42         55.44        13.86 o
   8  10   7          0.05          6.93         6.84 o
   9  10   7         66.78         63.73         9.21 o
  10  10   7          8.42         14.73        13.52 o
  11  10   7          3.01         24.11        31.11 o
  12  10   7          0.92        -12.06        12.06 o
 -14  11   7         12.73         15.30         3.33 o
 -13  11   7         37.33         41.07         5.87 o
 -12  11   7         72.68         65.12        11.09 o
 -11  11   7         16.54         13.74         2.74 o
 -10  11   7        489.82        492.88        13.29 o
  -9  11   7         73.48         73.76         4.75 o
  -8  11   7        281.92        291.77         7.17 o
  -7  11   7         71.82         72.90         4.11 o
  -6  11   7          0.24          2.50         4.50 o
  -5  11   7         58.04         59.82         3.80 o
  -4  11   7          0.11         -1.60         2.49 o
  -3  11   7        473.49        476.20         9.05 o
  -2  11   7         74.71         68.26         3.45 o
  -1  11   7        405.25        417.48        10.04 o
   0  11   7          0.16          4.85         3.85 o
   1  11   7         72.88         80.37         3.89 o
   2  11   7         85.15         80.88         4.42 o
   3  11   7        490.87        487.48        10.38 o
   4  11   7        281.56        276.76        13.66 o
   5  11   7        526.14        565.06        20.23 o
   6  11   7         19.03         19.87         8.30 o
   7  11   7         77.10        103.16        10.57 o
   8  11   7        106.22        111.27        13.37 o
   9  11   7         22.21         13.03         8.58 o
  10  11   7         54.28         55.19         9.79 o
  11  11   7         26.85         22.12        15.38 o
  12  11   7          2.25        -15.49        17.46 o
 -15  12   7         13.88         16.93         4.43 o
 -14  12   7         36.77         19.31         3.94 o
 -13  12   7         39.39         45.10         6.27 o
 -12  12   7          7.26          6.84         4.26 o
 -11  12   7        154.70        160.37         7.53 o
 -10  12   7          0.04         -4.74         7.23 o
  -9  12   7        300.68        314.01        10.01 o
  -8  12   7         35.76         29.06         2.76 o
  -7  12   7       1014.25       1013.07        17.80 o
  -6  12   7        134.68        139.05         5.47 o
  -5  12   7        190.69        196.49         6.43 o
  -4  12   7        139.26        140.18         5.53 o
  -3  12   7        151.38        138.03         4.83 o
  -2  12   7         12.63         12.32         2.74 o
  -1  12   7        162.70        152.79         8.63 o
   0  12   7          7.75          4.68         1.67 o
   1  12   7         22.86         19.05         2.38 o
   2  12   7          1.52          2.88         2.01 o
   3  12   7        116.96        115.99         4.77 o
   4  12   7        295.20        302.25         7.63 o
   5  12   7        164.93        179.05        18.37 o
   6  12   7        255.58        244.42        14.68 o
   7  12   7         55.03         55.91         7.31 o
   8  12   7        105.10        110.74        13.44 o
   9  12   7          9.53          6.21         8.21 o
  10  12   7         30.65         43.10        10.08 o
  11  12   7        269.25        262.22        54.18 o
 -15  13   7         82.12         97.61         8.57 o
 -14  13   7          0.15         -0.86         3.84 o
 -13  13   7         38.10         26.15         3.93 o
 -12  13   7         16.11         20.88         3.28 o
 -11  13   7        182.67        181.63         8.14 o
 -10  13   7          1.89          1.56         2.34 o
  -9  13   7         30.61         30.14         8.50 o
  -8  13   7         84.31         82.96         5.20 o
  -7  13   7        202.79        207.70         7.88 o
  -6  13   7        133.32        123.30         5.87 o
  -5  13   7         17.41         15.93         2.57 o
  -4  13   7         20.37         15.94         4.59 o
  -3  13   7          7.39          7.99         2.02 o
  -2  13   7        712.01        717.50        13.44 o
  -1  13   7          3.23          3.82         1.50 o
   0  13   7        513.68        506.25        10.81 o
   1  13   7         25.50         27.67         2.69 o
   2  13   7         30.11         29.81         3.64 o
   3  13   7         83.50         87.97         4.27 o
   4  13   7        133.77        128.51         5.66 o
   5  13   7         56.51         60.22        14.77 o
   6  13   7          2.89          1.96         6.27 o
   7  13   7          5.60          6.93        10.03 o
   8  13   7         65.82         54.94         9.00 o
   9  13   7          4.40          4.13         9.16 o
  10  13   7         20.49         32.16        16.08 o
  11  13   7         99.47         50.63        17.24 o
 -15  14   7          3.14         -0.69         4.72 o
 -14  14   7        248.10        273.67        12.56 o
 -13  14   7          1.43         -2.30         3.59 o
 -12  14   7        398.71        416.41        14.97 o
 -11  14   7        265.27        273.72        15.92 o
 -10  14   7          0.47         -0.11         2.32 o
  -9  14   7         59.94         58.49        13.42 o
  -8  14   7         26.97         25.92         5.83 o
  -7  14   7         13.89         15.71         2.39 o
  -6  14   7        615.26        632.68        15.41 o
  -5  14   7          0.30          0.33         3.95 o
  -4  14   7        482.06        496.45        13.48 o
  -3  14   7         45.61         45.89         3.72 o
  -2  14   7        369.42        367.00         8.93 o
  -1  14   7        412.05        402.01         9.51 o
   0  14   7          5.44         11.25         1.92 o
   1  14   7          4.85          8.15         2.47 o
   2  14   7         67.23         72.20         4.07 o
   3  14   7         25.10         22.95         3.57 o
   4  14   7        591.18        612.13        12.30 o
   5  14   7         11.19         11.30         2.48 o
   6  14   7        131.38        128.58        13.13 o
   7  14   7         24.43         22.02         7.84 o
   8  14   7         19.95         11.67         9.57 o
   9  14   7        116.74        129.96        12.61 o
  10  14   7        108.73        132.28        23.13 o
 -15  15   7         19.63         17.96         5.40 o
 -14  15   7          7.41          1.99         4.66 o
 -13  15   7         43.88         27.17         4.06 o
 -12  15   7          0.38          3.75         3.48 o
 -11  15   7         14.15         16.22         9.14 o
 -10  15   7        243.37        258.80        15.03 o
  -9  15   7         10.05         13.03         2.36 o
  -8  15   7        452.31        476.60         9.45 o
  -7  15   7          5.57         15.20         7.42 o
  -6  15   7         94.27         95.65         9.39 o
  -5  15   7         70.25         77.76         4.92 o
  -4  15   7          2.06         15.62         6.68 o
  -3  15   7         56.95         64.24         7.41 o
  -2  15   7         19.75         15.92         4.36 o
  -1  15   7        142.86        145.25         5.71 o
   0  15   7         17.01         21.07         5.02 o
   1  15   7          9.45         11.06         2.94 o
   2  15   7         65.74         66.30         4.08 o
   3  15   7         59.00         56.11         7.12 o
   4  15   7         11.12         15.19         3.10 o
   5  15   7        111.49        148.12        12.62 o
   6  15   7          0.15          3.18        10.36 o
   7  15   7        115.83        118.54        26.19 o
   8  15   7         35.83         49.07        16.18 o
   9  15   7        162.57        150.95        18.10 o
  10  15   7         63.22         57.73        15.37 o
 -14  16   7         65.27         56.30         8.98 o
 -13  16   7          4.49         -0.67         4.24 o
 -12  16   7         27.38         30.20         4.09 o
 -11  16   7        140.09        152.77        23.78 o
 -10  16   7          0.92         -0.23         3.91 o
  -9  16   7        128.17        129.53         7.63 o
  -8  16   7          5.06          4.81         1.79 o
  -7  16   7        173.79        171.03         5.60 o
  -6  16   7        167.18        141.27         6.95 o
  -5  16   7         11.72          8.74         2.04 o
  -4  16   7          3.85          5.87         1.93 o
  -3  16   7         49.74         55.67         4.09 o
  -2  16   7          3.96          2.59         4.01 o
  -1  16   7        266.27        260.85         8.34 o
   0  16   7          4.23          4.05         2.66 o
   1  16   7         90.76         96.41         4.92 o
   2  16   7         34.15         32.70         6.30 o
   3  16   7         14.84          9.97         2.27 o
   4  16   7        434.94        474.62        10.78 o
   5  16   7         90.42         95.43        10.04 o
   6  16   7          0.88         -8.15         8.15 o
   7  16   7         67.75         95.37        10.34 o
   8  16   7         57.36        169.33        24.68 o
   9  16   7         24.52         14.37        27.87 o
 -13  17   7        379.42        371.22        15.32 o
 -12  17   7         37.48         59.29         7.13 o
 -11  17   7         74.19         64.13         6.28 o
 -10  17   7         20.36         22.15         3.31 o
  -9  17   7          0.01          4.56         2.64 o
  -8  17   7          1.95          3.80         3.82 o
  -7  17   7         73.73         69.22         4.00 o
  -6  17   7          4.81          3.71         1.96 o
  -5  17   7        248.16        255.60        18.38 o
  -4  17   7         57.12         51.82         8.40 o
  -3  17   7        194.01        194.15         8.69 o
  -2  17   7        329.73        347.22        12.06 o
  -1  17   7        102.23        113.11         5.71 o
   0  17   7        122.82        134.99         6.13 o
   1  17   7         59.12         67.20         4.12 o
   2  17   7         97.07        105.59         5.18 o
   3  17   7        134.29        136.31         8.88 o
   4  17   7         47.17         41.14         4.19 o
   5  17   7        255.32        247.88        19.73 o
   6  17   7          0.98         -8.97         8.97 o
   7  17   7        103.48         74.53        15.87 o
   8  17   7         69.18         76.70        12.43 o
   9  17   7          0.57         22.58        12.81 o
 -13  18   7         12.93         14.07         5.39 o
 -12  18   7          1.78          8.04         4.25 o
 -11  18   7        104.90        119.72        23.14 o
 -10  18   7          2.89         33.90        13.06 o
  -9  18   7        337.23        356.77        11.89 o
  -8  18   7        139.69        138.68        14.14 o
  -7  18   7        184.49        187.89         6.27 o
  -6  18   7          2.10          7.46         2.01 o
  -5  18   7          2.20         -3.32         8.74 o
  -4  18   7        150.31        169.82         7.45 o
  -3  18   7        312.74        303.41        10.05 o
  -2  18   7          3.83         -8.21         8.21 o
  -1  18   7        116.57        123.85         6.43 o
   0  18   7         59.12         70.64         4.72 o
   1  18   7          2.30         -3.40         8.93 o
   2  18   7        239.33        256.32         8.76 o
   3  18   7         82.05         88.68         5.07 o
   4  18   7         39.00         22.41         8.29 o
   5  18   7        103.16         76.37        12.21 o
   6  18   7         17.65         -2.09        13.87 o
   7  18   7          0.74         19.95        11.71 o
   8  18   7         18.57         10.03        13.38 o
 -12  19   7          1.53          4.73         4.69 o
 -11  19   7          2.52         18.37        16.93 o
 -10  19   7         90.91         97.45        18.56 o
  -9  19   7          7.27         26.08        13.19 o
  -8  19   7         12.92         11.41         3.13 o
  -7  19   7          0.47         -0.42         2.79 o
  -6  19   7          0.55          0.24         3.67 o
  -5  19   7          0.03          3.20         2.54 o
  -4  19   7         12.42         13.53         4.36 o
  -3  19   7          1.77         -0.36         4.29 o
  -2  19   7         35.55         39.86         4.52 o
  -1  19   7          1.68         16.39         9.70 o
   0  19   7          7.80         14.37         7.73 o
   1  19   7         27.64         41.34        10.38 o
   2  19   7         55.49         66.14         5.22 o
   3  19   7         19.09         17.37         3.23 o
   4  19   7        104.42         92.23        14.52 o
   5  19   7        123.12        105.78        16.44 o
   6  19   7        102.69         82.91        16.50 o
   7  19   7        287.68        369.80        35.33 o
 -11  20   7         13.18         19.50         4.77 o
 -10  20   7         16.08         19.58         4.04 o
  -9  20   7        270.04        278.15        37.49 o
  -8  20   7         87.39         81.83         6.29 o
  -7  20   7         68.73         72.98         4.93 o
  -6  20   7          8.77         10.13         4.03 o
  -5  20   7          4.18          3.30         2.44 o
  -4  20   7         87.00        100.65         7.84 o
  -3  20   7         64.39         63.73         4.53 o
  -2  20   7         84.37         76.86         8.24 o
  -1  20   7          1.47          3.03         2.79 o
   0  20   7         31.67         42.39         9.13 o
   1  20   7        145.88        165.89        11.89 o
   2  20   7         47.28         52.70         5.54 o
   3  20   7         15.72         18.68         3.63 o
   4  20   7          6.71        -12.61        12.61 o
   5  20   7          0.63         -5.46        14.00 o
   6  20   7         50.91         60.49        16.61 o
 -10  21   7        124.00        152.11        29.09 o
  -9  21   7          0.71         17.50        16.97 o
  -8  21   7        222.76        213.18        23.45 o
  -7  21   7          0.21          1.23         3.58 o
  -6  21   7         67.14         48.52         6.28 o
  -5  21   7         11.62         14.87         5.74 o
  -4  21   7          0.06          2.40         5.01 o
  -3  21   7        145.59        172.62         8.17 o
  -2  21   7         38.70         33.76         3.39 o
  -1  21   7          0.13         -0.76         2.80 o
   0  21   7          0.12         11.59        12.12 o
   1  21   7         48.85         52.82         5.71 o
   2  21   7          0.07         21.59        13.04 o
   3  21   7          0.05         -1.72        13.34 o
   4  21   7         37.12         26.24        14.01 o
   5  21   7          0.10          8.95        15.95 o
  -8  22   7          1.59         10.42        17.58 o
  -7  22   7         13.40         14.79         4.02 o
  -6  22   7         10.70         10.56         6.80 o
  -5  22   7         96.30         95.97         5.99 o
  -4  22   7        343.74        360.29        19.09 o
  -3  22   7        122.59        121.22         6.84 o
  -2  22   7         18.24         16.02         9.69 o
  -1  22   7          8.36          5.02         3.25 o
   0  22   7         12.97          8.34         3.46 o
   1  22   7         63.98         67.77         9.14 o
   2  22   7          0.64         -1.68         3.65 o
   3  22   7        155.63        137.46        11.35 o
  -6  23   7         17.59         -7.42         7.42 o
  -5  23   7         33.09         40.06         5.23 o
  -4  23   7        129.53        127.99        14.31 o
  -3  23   7         28.39         25.97         4.03 o
  -2  23   7         48.05         52.57         9.35 o
  -1  23   7          4.14         -2.67         3.61 o
   0  23   7         31.61         30.81         4.74 o
   1  23   7         59.49         52.33         8.09 o
  -9   0   8         35.09         22.62         5.18 o
  -8   0   8        585.75        576.15        14.59 o
  -7   0   8        364.49        358.85        11.44 o
  -6   0   8          5.86         10.75         4.65 o
  -5   0   8        856.97        900.42        20.89 o
  -4   0   8          0.06         -0.59         3.58 o
  -3   0   8         14.91          9.31         3.96 o
  -2   0   8          5.12          8.75         4.88 o
  -1   0   8         33.53         38.40         7.79 o
   0   0   8       1331.60       1303.74        43.79 o
   1   0   8        335.14        310.46        19.43 o
   2   0   8          2.99         -4.47         5.80 o
   3   0   8        483.96        487.31        26.48 o
   4   0   8        460.79        453.35        25.01 o
   5   0   8        864.64        956.38        39.79 o
   6   0   8        539.49        562.88        30.13 o
   7   0   8       1276.08       1342.53        51.04 o
   8   0   8         70.26         89.32        14.03 o
   9   0   8        399.85        426.08        27.92 o
  10   0   8         20.02         30.18        13.20 o
  11   0   8        173.55        192.73        28.57 o
  12   0   8          2.08        -17.45        17.45 o
  -9   1   8        225.30        223.03         7.90 o
  -8   1   8         23.74         31.36         3.78 o
  -7   1   8        150.61        153.09         5.63 o
  -6   1   8        108.84        104.44         5.04 o
  -5   1   8         69.03         75.88         8.37 o
  -4   1   8         72.68         71.90         6.37 o
  -3   1   8        137.13        132.97         6.08 o
  -2   1   8        134.23        129.10         7.18 o
  -1   1   8         27.20         25.19         5.18 o
   0   1   8        351.49        345.55        14.15 o
   1   1   8         69.84         66.18         3.57 o
   2   1   8        310.89        303.66        13.91 o
   3   1   8          6.91          6.54         4.40 o
   4   1   8        232.99        226.10        12.97 o
   5   1   8          0.35          4.39         5.47 o
   6   1   8         16.41         16.88         6.39 o
   7   1   8         19.06         21.87         7.15 o
   8   1   8        135.54        137.37        13.98 o
   9   1   8         58.43         75.48         9.55 o
  10   1   8         19.18         33.30        11.43 o
  11   1   8         89.88         99.72        23.01 o
  12   1   8        211.60        210.01        22.54 o
 -10   2   8        155.55        131.62        11.88 o
  -9   2   8          2.47          7.23         2.98 o
  -8   2   8         22.73         27.86         3.32 o
  -7   2   8        723.45        733.36        12.23 o
  -6   2   8         86.29         92.72         5.69 o
  -5   2   8         89.25         89.73         5.09 o
  -4   2   8         33.29         30.69         3.17 o
  -3   2   8        117.92        111.13         5.77 o
  -2   2   8          6.14          5.55         2.86 o
  -1   2   8        226.95        214.98        10.89 o
   0   2   8          1.76          2.93         3.70 o
   1   2   8        220.38        203.83        11.39 o
   2   2   8          1.75          3.57         1.81 o
   3   2   8          0.06          0.57         1.71 o
   4   2   8         16.42         11.82         6.75 o
   5   2   8          0.02          6.04         5.58 o
   6   2   8          0.49         16.84         6.11 o
   7   2   8         19.93         27.46        10.20 o
   8   2   8         45.45         45.10         7.41 o
   9   2   8         25.17         28.13         8.42 o
  10   2   8         10.46         25.95        15.31 o
  11   2   8         25.26          5.88        11.22 o
  12   2   8          1.74          7.11        12.61 o
 -10   3   8          8.65          4.60         5.78 o
  -9   3   8        891.54        887.43        18.99 o
  -8   3   8         88.50         77.01         4.45 o
  -7   3   8          7.41         13.91         6.58 o
  -6   3   8        357.11        342.52         8.21 o
  -5   3   8        224.77        215.08         6.76 o
  -4   3   8        183.29        184.42         6.59 o
  -3   3   8        582.92        583.52        16.94 o
  -2   3   8         42.25         40.31         4.46 o
  -1   3   8        175.88        165.13         9.78 o
   0   3   8        171.76        189.84        10.51 o
   1   3   8        961.94        955.99        25.83 o
   2   3   8         49.83         55.98         7.03 o
   3   3   8         38.77         30.24         3.18 o
   4   3   8        278.14        269.79        19.81 o
   5   3   8         67.33         76.83        12.51 o
   6   3   8        615.59        642.13        22.95 o
   7   3   8         52.66         40.52         9.83 o
   8   3   8        518.05        524.84        21.77 o
   9   3   8         49.32         35.33        11.42 o
  10   3   8          6.99         -9.81         9.81 o
  11   3   8          6.24         18.76        11.05 o
  12   3   8        209.02        181.72        17.41 o
 -10   4   8        330.03        323.81        16.95 o
  -9   4   8          3.10         10.70         3.33 o
  -8   4   8        372.33        357.59        10.88 o
  -7   4   8        139.28        132.14         6.30 o
  -6   4   8          2.64          6.14         3.05 o
  -5   4   8         79.55         82.83         5.21 o
  -4   4   8          1.76          2.24         2.98 o
  -3   4   8         31.44         30.76         4.88 o
  -2   4   8        769.73        755.69        16.71 o
  -1   4   8         97.14         94.80         6.94 o
   0   4   8        680.38        668.54        20.35 o
   1   4   8        682.70        693.21        21.11 o
   2   4   8         30.33         16.01         6.58 o
   3   4   8         60.32         73.86         8.89 o
   4   4   8        183.19        189.78        12.00 o
   5   4   8        109.13        113.96        11.04 o
   6   4   8          3.99          7.96         7.67 o
   7   4   8         29.29         23.64         7.04 o
   8   4   8          5.75          7.30         7.24 o
   9   4   8          1.92          5.03         8.38 o
  10   4   8          3.50         -5.46        11.51 o
  11   4   8        206.75        279.16        48.95 o
  12   4   8         15.43         27.21        13.29 o
 -11   5   8          2.62          9.75         8.10 o
 -10   5   8         95.13         85.37        11.86 o
  -9   5   8          6.14         14.39         3.97 o
  -8   5   8         13.26         14.11         3.16 o
  -7   5   8         79.43         90.25         4.76 o
  -6   5   8        324.89        311.86        11.24 o
  -5   5   8          0.25          3.41         2.82 o
  -4   5   8        183.35        189.86         7.69 o
  -3   5   8          1.24         -0.48         2.82 o
  -2   5   8          9.42          9.61         3.08 o
  -1   5   8          1.94          1.07         3.54 o
   0   5   8        724.77        726.52        21.15 o
   1   5   8         42.49         34.15         5.27 o
   2   5   8         14.37         14.14         4.30 o
   3   5   8          0.30          1.26         4.41 o
   4   5   8          9.58         10.28         5.15 o
   5   5   8        127.62        126.28        11.23 o
   6   5   8        111.62        103.20        11.27 o
   7   5   8         11.78          5.74         9.46 o
   8   5   8          2.19          4.03         7.77 o
   9   5   8          0.93          1.97         8.29 o
  10   5   8         11.40          5.68        11.11 o
  11   5   8         19.77          8.74        11.76 o
  12   5   8          5.09         15.37        30.78 o
 -11   6   8         20.36         10.86         7.57 o
 -10   6   8        516.09        535.42        22.65 o
  -9   6   8         79.60         70.63        10.36 o
  -8   6   8        562.29        539.18        14.11 o
  -7   6   8        122.30        111.71         9.88 o
  -6   6   8         34.32         34.53         6.86 o
  -5   6   8         14.13         21.35         3.35 o
  -4   6   8        536.03        543.54        12.93 o
  -3   6   8        111.09        112.77         6.67 o
  -2   6   8        939.72        915.52        22.65 o
  -1   6   8         81.93         79.56        10.07 o
   0   6   8          0.28         -2.52         6.14 o
   1   6   8          5.88          5.31         6.36 o
   2   6   8        153.04        149.41        10.57 o
   3   6   8         30.41         25.75         4.62 o
   4   6   8          0.05          4.10         4.91 o
   5   6   8        227.29        224.40        13.58 o
   6   6   8         50.65         45.40         6.83 o
   7   6   8        427.37        485.24        20.55 o
   8   6   8        878.37        957.26        30.36 o
   9   6   8        188.46        208.25        16.45 o
  10   6   8         14.74          7.25         9.95 o
  11   6   8        109.99        117.61        13.17 o
 -11   7   8        187.02        187.05        15.58 o
 -10   7   8         30.61         30.75         6.87 o
  -9   7   8         51.77         51.17         4.96 o
  -8   7   8         29.23         33.75         3.12 o
  -7   7   8        171.62        154.04         5.50 o
  -6   7   8        310.90        315.51         7.53 o
  -5   7   8         17.24         20.42         2.19 o
  -4   7   8        287.57        286.74         6.88 o
  -3   7   8        166.15        148.23         5.28 o
  -2   7   8         27.59         43.73         4.86 o
  -1   7   8        103.30        102.15         7.33 o
   0   7   8         83.56         76.93         7.87 o
   1   7   8         28.41         31.11        10.25 o
   2   7   8          9.48         13.48         5.37 o
   3   7   8         53.42         51.47         6.29 o
   4   7   8        295.01        308.73        14.86 o
   5   7   8        118.01        134.13        11.32 o
   6   7   8        318.84        325.71        24.52 o
   7   7   8          0.62         -5.61         9.76 o
   8   7   8        119.74        131.30        13.00 o
   9   7   8          0.04          4.88        14.01 o
  10   7   8         15.79          7.31        10.01 o
  11   7   8         39.02         12.67        12.07 o
 -11   8   8          8.52          0.01         8.02 o
 -10   8   8          4.74         -0.72         7.06 o
  -9   8   8         12.48         14.85         3.96 o
  -8   8   8          0.03          0.35         1.68 o
  -7   8   8          0.00          0.83         1.67 o
  -6   8   8         12.92         16.53         3.49 o
  -5   8   8         36.62         36.05         3.09 o
  -4   8   8          2.45          0.56         1.80 o
  -3   8   8         23.03         21.36         2.49 o
  -2   8   8          9.43          6.80         1.70 o
  -1   8   8         95.97         87.04         4.40 o
   0   8   8        114.01        116.15         9.01 o
   1   8   8          0.64          1.48         4.41 o
   2   8   8         27.63         21.62         4.91 o
   3   8   8        108.54        113.81        10.26 o
   4   8   8        233.77        262.94        14.17 o
   5   8   8        124.97        117.91        12.79 o
   6   8   8          0.00         -6.48         6.48 o
   7   8   8          5.60          3.57        10.13 o
   8   8   8          5.73          4.24         7.97 o
   9   8   8         35.59         31.21         9.41 o
  10   8   8        113.52        161.12        18.76 o
  11   8   8         53.36         70.58        16.66 o
 -11   9   8        202.59        209.64         8.52 o
 -10   9   8         20.97         39.16         9.03 o
  -9   9   8        130.73        128.54        11.90 o
  -8   9   8        147.80        141.69         6.66 o
  -7   9   8        203.47        204.94         7.85 o
  -6   9   8        260.90        267.98         7.79 o
  -5   9   8          9.84          7.50         1.93 o
  -4   9   8        326.40        317.24         7.40 o
  -3   9   8        698.02        689.52        11.88 o
  -2   9   8         42.91         37.97         4.49 o
  -1   9   8          0.25         -0.25         2.38 o
   0   9   8         21.84         19.60         3.33 o
   1   9   8          2.73         -0.31         4.78 o
   2   9   8         63.40         62.89         8.12 o
   3   9   8         14.80         23.27         8.41 o
   4   9   8         48.21         43.22         7.82 o
   5   9   8        132.89        126.29        17.36 o
   6   9   8        167.70        167.54        25.59 o
   7   9   8        487.23        500.70        21.24 o
   8   9   8          5.06         -3.02        19.29 o
   9   9   8        249.27        269.12        19.11 o
  10   9   8          2.44         24.75        10.69 o
  11   9   8          1.39          2.17        12.70 o
 -12  10   8        272.22        281.10        11.93 o
 -11  10   8          0.58          5.98         8.80 o
 -10  10   8         77.00         82.49         5.71 o
  -9  10   8          0.05         -2.11         2.11 o
  -8  10   8        315.94        310.39        11.22 o
  -7  10   8        612.32        621.31        15.11 o
  -6  10   8         19.00         21.23         2.88 o
  -5  10   8        229.35        238.34         6.85 o
  -4  10   8          5.59          5.02         2.06 o
  -3  10   8        786.47        802.42        14.71 o
  -2  10   8        157.74        152.13         6.25 o
  -1  10   8         11.55         13.73         2.62 o
   0  10   8         66.37         60.18         4.99 o
   1  10   8         39.52         41.47         3.37 o
   2  10   8          6.74         16.89         4.92 o
   3  10   8         20.64         25.50         5.93 o
   4  10   8         93.19         91.82        11.03 o
   5  10   8        632.56        660.49        28.47 o
   6  10   8        247.09        251.30        15.67 o
   7  10   8        393.13        440.86        19.99 o
   8  10   8         21.58         56.32        13.75 o
   9  10   8          0.01         -8.82        10.12 o
  10  10   8         19.72         27.50        13.18 o
  11  10   8         28.23         14.76        19.99 o
 -13  11   8         39.38         50.92         6.58 o
 -12  11   8         13.54          6.75         3.10 o
 -11  11   8         14.58         -0.78         9.49 o
 -10  11   8          1.89         -4.19         4.19 o
  -9  11   8        121.04         99.45        14.67 o
  -8  11   8         57.47         66.50         5.31 o
  -7  11   8          0.15         10.89         6.76 o
  -6  11   8         60.98         53.27         4.86 o
  -5  11   8          1.95         -2.00         2.33 o
  -4  11   8         21.80         20.37         2.78 o
  -3  11   8         65.00         69.11         4.20 o
  -2  11   8         42.82         36.76         3.19 o
  -1  11   8         53.18         45.83         4.21 o
   0  11   8         38.70         33.22         3.12 o
   1  11   8        233.34        226.07         7.03 o
   2  11   8         29.56         26.99         5.47 o
   3  11   8         10.25          8.10         6.03 o
   4  11   8        103.24        107.68        11.93 o
   5  11   8        263.67        288.18        23.58 o
   6  11   8          0.11         -3.02         7.18 o
   7  11   8         28.28         24.10         8.52 o
   8  11   8          0.59         10.36         9.28 o
   9  11   8          0.00         -8.63        13.02 o
  10  11   8         14.85         21.17        12.24 o
 -14  12   8         42.17         32.83         5.08 o
 -13  12   8         36.42         45.15         6.60 o
 -12  12   8          1.36         -1.68         3.16 o
 -11  12   8         11.80          2.58        10.37 o
 -10  12   8        237.04        240.56         9.35 o
  -9  12   8        162.86        162.03         9.45 o
  -8  12   8        197.94        154.94        16.26 o
  -7  12   8         89.04         85.95         7.18 o
  -6  12   8         54.10         60.67         8.18 o
  -5  12   8        531.09        530.41        13.70 o
  -4  12   8         70.95         63.10        11.72 o
  -3  12   8         73.24         74.37         4.31 o
  -2  12   8         36.44         31.59         3.34 o
  -1  12   8          0.11         -1.94         1.94 o
   0  12   8        172.59        185.45         7.59 o
   1  12   8         22.86         20.32         4.30 o
   2  12   8          4.22          0.10         4.29 o
   3  12   8          0.20         15.10         9.19 o
   4  12   8         16.02         23.41         6.59 o
   5  12   8          0.31          0.79         7.00 o
   6  12   8         40.10         58.21        10.16 o
   7  12   8        115.49        124.82        14.00 o
   8  12   8         14.64         -3.18        15.92 o
   9  12   8        206.54        208.55        20.97 o
  10  12   8          4.27          2.64        15.06 o
 -14  13   8        200.07        190.96        10.48 o
 -13  13   8          8.43         16.99         4.07 o
 -12  13   8         12.19         11.45         3.61 o
 -11  13   8        156.38        166.23        15.61 o
 -10  13   8          0.01          3.65         2.75 o
  -9  13   8        146.04        140.67         7.32 o
  -8  13   8         29.36          5.82         8.82 o
  -7  13   8         16.67          6.66         7.78 o
  -6  13   8        599.17        598.82        15.06 o
  -5  13   8        177.49        185.89         7.49 o
  -4  13   8        392.31        417.30        11.77 o
  -3  13   8        281.99        283.19         9.16 o
  -2  13   8        239.16        238.94        15.75 o
  -1  13   8        891.01        885.25        16.27 o
   0  13   8          2.71         13.64         5.07 o
   1  13   8        493.04        510.46        11.39 o
   2  13   8          7.05         11.46         4.02 o
   3  13   8         96.52        113.75        11.66 o
   4  13   8        228.56        250.40        15.22 o
   5  13   8        139.58        139.54        14.60 o
   6  13   8         13.60         12.42         8.21 o
   7  13   8         32.13         27.18         9.00 o
   8  13   8          1.90          2.00        10.05 o
   9  13   8         17.64         11.73        11.58 o
 -14  14   8          7.05          2.61         4.83 o
 -13  14   8         90.65         75.41         8.29 o
 -12  14   8         29.09         18.69         4.06 o
 -11  14   8          1.05         20.49        11.29 o
 -10  14   8         13.92         31.34        10.88 o
  -9  14   8          5.60          7.92         2.77 o
  -8  14   8        224.33        219.82         8.75 o
  -7  14   8        116.06        120.10         6.38 o
  -6  14   8          7.64         -5.71         7.68 o
  -5  14   8         63.55         70.40         8.47 o
  -4  14   8        261.59        277.39        12.52 o
  -3  14   8         82.56         81.87         5.21 o
  -2  14   8        289.92        301.82         9.63 o
  -1  14   8         29.64         31.62         3.22 o
   0  14   8        221.07        220.44         7.26 o
   1  14   8         27.15         26.34         4.80 o
   2  14   8          2.35         -2.77         3.07 o
   3  14   8        302.20        308.33         8.64 o
   4  14   8          0.36         -2.96         7.30 o
   5  14   8          2.44          2.29        12.72 o
   6  14   8         34.19         36.57         9.18 o
   7  14   8          0.05         -9.42         9.42 o
   8  14   8         14.42         21.09        11.23 o
   9  14   8        194.39        140.80        14.34 o
 -14  15   8         61.29         39.72         6.08 o
 -13  15   8         33.23         33.84         5.11 o
 -12  15   8          5.06          9.13         4.10 o
 -11  15   8        360.21        388.77        46.96 o
 -10  15   8         53.01         50.98         6.63 o
  -9  15   8        269.40        287.63        21.86 o
  -8  15   8          6.15          5.43         2.06 o
  -7  15   8         29.32         22.54         3.26 o
  -6  15   8         72.99         67.27         5.62 o
  -5  15   8         16.23         15.16         5.69 o
  -4  15   8          3.78          9.32         3.02 o
  -3  15   8         65.52         61.00         4.64 o
  -2  15   8        190.42        197.79        14.10 o
  -1  15   8         23.12         18.89         3.02 o
   0  15   8        152.30        163.12        16.22 o
   1  15   8        115.12        112.74         5.58 o
   2  15   8        264.60        271.16         8.25 o
   3  15   8        150.41        166.51         9.45 o
   4  15   8          2.80         -1.26         7.73 o
   5  15   8         40.99         38.27        12.63 o
   6  15   8         11.63         19.74         9.97 o
   7  15   8          2.62         15.14        16.61 o
   8  15   8        134.91        139.72        29.70 o
 -13  16   8         54.48         40.23         5.70 o
 -12  16   8        178.95        180.13        10.87 o
 -11  16   8          3.16         -4.03         4.03 o
 -10  16   8        449.60        477.27        20.66 o
  -9  16   8         14.25         37.95         5.49 o
  -8  16   8         95.76         99.06         4.84 o
  -7  16   8         82.60         95.49         6.78 o
  -6  16   8         19.96         17.18         2.96 o
  -5  16   8         25.41         33.03         4.68 o
  -4  16   8         13.72         11.57         2.93 o
  -3  16   8         11.12         14.57         9.04 o
  -2  16   8         75.18         79.62         6.15 o
  -1  16   8         12.62         12.53         3.88 o
   0  16   8        374.73        391.59        11.44 o
   1  16   8         24.71         30.12         4.15 o
   2  16   8         44.06         33.93         4.79 o
   3  16   8         43.05         40.41         6.70 o
   4  16   8         55.63         79.41        19.18 o
   5  16   8        160.97        209.42        18.10 o
   6  16   8        158.98        180.28        19.85 o
   7  16   8          3.57         21.09        11.48 o
   8  16   8        111.26         80.09        13.61 o
 -12  17   8          0.68         -0.79         4.80 o
 -11  17   8          3.17         -2.35         4.42 o
 -10  17   8         48.86         53.41        13.69 o
  -9  17   8          1.47         40.78        12.34 o
  -8  17   8         38.68         33.72         4.04 o
  -7  17   8         37.48         44.72         5.00 o
  -6  17   8          7.60        -10.75        10.75 o
  -5  17   8         10.29          7.77         2.57 o
  -4  17   8        232.72        244.19        21.86 o
  -3  17   8        247.71        272.72         9.61 o
  -2  17   8         37.60         37.72         4.35 o
  -1  17   8         65.85         67.00        12.21 o
   0  17   8        112.81        111.97         6.43 o
   1  17   8          0.38          0.47         7.01 o
   2  17   8         92.55        105.89         6.50 o
   3  17   8        188.93        208.47        22.40 o
   4  17   8         93.49        107.24        15.56 o
   5  17   8         67.16         74.94        15.09 o
   6  17   8          1.34          0.00        15.89 o
   7  17   8         14.04         63.49        18.34 o
 -11  18   8          2.72          7.99         4.80 o
 -10  18   8         20.23         30.16        14.01 o
  -9  18   8          1.22         39.59        14.13 o
  -8  18   8         10.10         24.93        12.39 o
  -7  18   8          1.67          3.75         2.59 o
  -6  18   8         14.56         12.15         2.53 o
  -5  18   8         42.24         10.95        11.46 o
  -4  18   8         16.40         23.39         7.85 o
  -3  18   8          1.54         18.57        11.42 o
  -2  18   8         59.19         73.36        12.50 o
  -1  18   8        181.78        207.06        10.22 o
   0  18   8          0.16         -2.66         3.04 o
   1  18   8         30.76         14.12        11.61 o
   2  18   8        103.79        100.36        13.12 o
   3  18   8         85.92         65.01        13.42 o
   4  18   8         13.17         -3.88        13.76 o
   5  18   8         12.28         18.00        15.56 o
   6  18   8         93.13        126.53        19.25 o
 -10  19   8          6.20         17.75         8.99 o
  -9  19   8         95.20         93.33         8.50 o
  -8  19   8        128.35        123.78         8.44 o
  -7  19   8          0.01          0.71         2.93 o
  -6  19   8        128.55        135.99         7.23 o
  -5  19   8         16.48         13.74         5.92 o
  -4  19   8         26.08         34.09         5.03 o
  -3  19   8          5.37         10.51         3.93 o
  -2  19   8         50.63         64.05        13.17 o
  -1  19   8        213.52        224.41        16.89 o
   0  19   8         20.97         20.87         3.67 o
   1  19   8        119.06        121.31         7.25 o
   2  19   8         52.12         56.42        13.41 o
   3  19   8         52.57         62.83        14.77 o
   4  19   8         99.07        114.96        18.72 o
   5  19   8         37.97         -7.07        17.45 o
  -9  20   8         34.61         85.78        18.07 o
  -8  20   8          5.36         45.18        15.29 o
  -7  20   8          3.92         -0.62         4.78 o
  -6  20   8          3.49         -0.78         7.69 o
  -5  20   8          0.03          0.44         5.76 o
  -4  20   8          0.01          0.93         3.92 o
  -3  20   8        101.91         97.82         6.62 o
  -2  20   8        110.28        127.66         7.60 o
  -1  20   8        155.06        162.71        12.00 o
   0  20   8         96.19        119.28        12.69 o
   1  20   8          0.98         -3.18         7.69 o
   2  20   8          0.08          2.51        14.34 o
   3  20   8        187.40        155.13        18.72 o
   4  20   8         20.56         14.63        17.60 o
  -8  21   8         34.50        183.08        31.20 o
  -7  21   8         21.80         19.54         8.99 o
  -6  21   8          1.98         -4.02         8.37 o
  -5  21   8         23.39         19.54         6.40 o
  -4  21   8         63.30         66.71         5.77 o
  -3  21   8         20.39         15.19         5.58 o
  -2  21   8          0.14          1.61         5.82 o
  -1  21   8         39.12         49.33        12.35 o
   0  21   8         57.91         64.09         7.22 o
   1  21   8         42.37          0.88        15.38 o
   2  21   8         14.41         20.03        16.42 o
  -5  22   8          7.64          5.93        12.06 o
  -4  22   8         19.53         20.46         5.87 o
  -3  22   8         43.80         49.31        14.79 o
  -2  22   8         37.91         33.65         7.98 o
  -1  22   8          0.07         -5.92        11.34 o
   0  22   8         44.12         55.47         6.51 o
  -8   1   9         80.80         85.40         8.65 o
  -7   1   9        148.89        173.57        10.06 o
  -6   1   9          0.04         -4.55         4.55 o
  -5   1   9        397.24        380.39        14.24 o
  -4   1   9        433.39        428.53        16.15 o
  -3   1   9         94.39         91.88        12.92 o
  -2   1   9       1072.87       1068.56        27.56 o
  -1   1   9          3.35         -4.27         4.55 o
   0   1   9        424.45        415.71        17.27 o
   1   1   9          0.36          5.96         5.12 o
   2   1   9          0.99          4.61         5.22 o
   3   1   9         26.51         15.70         6.18 o
   4   1   9         56.91         58.67        14.18 o
   5   1   9         51.60         58.46         8.24 o
   6   1   9        594.82        645.58        34.14 o
   7   1   9        131.12         68.79        12.58 o
   8   1   9        108.64        101.44        11.50 o
   9   1   9         27.25         27.12        10.43 o
  10   1   9          7.00         13.92        11.76 o
  11   1   9          0.80         -0.76        19.09 o
  -9   2   9         32.14         28.19         7.87 o
  -8   2   9        348.73        363.84        19.18 o
  -7   2   9         19.49         18.19         6.90 o
  -6   2   9        519.51        532.33        16.39 o
  -5   2   9        232.47        177.54        20.92 o
  -4   2   9        196.55        201.34         8.96 o
  -3   2   9        463.22        480.41        16.45 o
  -2   2   9        101.80        107.13        14.04 o
  -1   2   9         21.34         17.52         4.87 o
   0   2   9         82.12         77.08         9.35 o
   1   2   9        110.34        100.28        10.02 o
   2   2   9        155.06        155.31        11.89 o
   3   2   9         36.43         29.07         7.32 o
   4   2   9         83.69         81.05        11.92 o
   5   2   9         97.95        135.10        12.99 o
   6   2   9         38.93         41.01        11.82 o
   7   2   9        286.86        321.63        18.70 o
   8   2   9         37.95         20.27         9.69 o
   9   2   9         28.95         45.43        11.13 o
  10   2   9          9.46         15.35        12.04 o
  11   2   9         10.49        -11.57        31.45 o
  -9   3   9        143.30        130.11        14.00 o
  -7   3   9        278.00        270.11        14.16 o
  -6   3   9        221.86        237.62        11.05 o
  -5   3   9        246.08        233.34        11.47 o
  -4   3   9         46.48         42.89         4.98 o
  -3   3   9          5.99          3.54         4.47 o
  -2   3   9        129.05        147.23         9.93 o
  -1   3   9        100.45        110.21         9.67 o
   0   3   9        167.64        163.12        11.43 o
   1   3   9        105.69        104.02        10.71 o
   2   3   9        311.58        319.42        15.65 o
   3   3   9         20.81         20.68         6.10 o
   4   3   9         72.67         66.47        20.15 o
   5   3   9        259.48        262.05        26.95 o
   6   3   9          8.42         24.49         9.81 o
   7   3   9         14.28          5.67         8.59 o
   8   3   9          3.59         -0.76         8.94 o
   9   3   9         18.33         32.16        10.73 o
  10   3   9          2.99         15.47        22.89 o
  11   3   9          1.41         17.51        14.69 o
  -8   4   9         29.47         27.99         7.63 o
  -7   4   9        360.91        325.88        18.90 o
  -6   4   9         42.00         36.12         6.69 o
  -5   4   9          2.52         -2.15         4.69 o
  -4   4   9          0.28         12.22         5.93 o
  -3   4   9        491.91        491.35        16.82 o
  -2   4   9         72.98         82.27         8.91 o
  -1   4   9       1003.48       1023.78        27.17 o
   0   4   9         59.27         67.57         9.30 o
   1   4   9         84.17         72.95        13.31 o
   2   4   9         41.31         43.90         8.48 o
   3   4   9         46.98         36.41         6.68 o
   4   4   9         81.31         97.35        11.86 o
   5   4   9        234.06        210.13        21.74 o
   6   4   9         29.65          3.65        10.75 o
   7   4   9         15.50         13.59        11.44 o
   8   4   9         57.45         65.41        10.30 o
   9   4   9         30.66         -2.37        17.58 o
  10   4   9         35.52         42.94        13.25 o
  -9   5   9        577.50        589.70        25.75 o
  -8   5   9         26.33         25.00         7.60 o
  -7   5   9        467.12        456.96        22.35 o
  -6   5   9         11.40         10.67         4.69 o
  -5   5   9          2.05          4.74         4.47 o
  -4   5   9         18.86         21.36         4.74 o
  -3   5   9          6.37         12.50         5.09 o
  -2   5   9        541.68        554.70        18.51 o
  -1   5   9        152.62        147.59        10.31 o
   0   5   9        219.75        235.30        12.93 o
   1   5   9        643.10        643.52        21.73 o
   2   5   9         39.20         38.69         6.58 o
   3   5   9        450.45        453.24        19.26 o
   4   5   9        170.33        182.37        13.84 o
   5   5   9        107.96        136.96        13.09 o
   6   5   9        141.36        136.56        14.76 o
   7   5   9          4.89         -1.01         8.92 o
   8   5   9        118.31        117.88        13.03 o
   9   5   9        151.06        169.81        19.94 o
  10   5   9          2.14          4.00        22.80 o
  -9   6   9         15.11         15.62         7.79 o
  -8   6   9         15.87          9.50         6.76 o
  -7   6   9        149.68        158.41        14.15 o
  -6   6   9         72.19         81.75        12.08 o
  -5   6   9          9.60         10.80         5.81 o
  -4   6   9         21.52         25.17         4.62 o
  -3   6   9         51.21         65.84         7.80 o
  -2   6   9         71.54         60.83         9.65 o
  -1   6   9         33.91         36.50         6.89 o
   0   6   9         90.50         82.20        14.00 o
   1   6   9          2.87          6.01         7.41 o
   2   6   9          9.00          4.05         5.50 o
   3   6   9         74.52         53.04        10.01 o
   4   6   9        139.87        143.85        17.82 o
   5   6   9         22.88         27.59         7.39 o
   6   6   9        197.58        218.65        26.03 o
   7   6   9          0.08          3.93         8.75 o
   8   6   9        313.91        380.64        21.17 o
   9   6   9         34.01         17.62        32.96 o
  10   6   9         76.03         95.92        28.93 o
 -10   7   9         26.31         24.90         9.01 o
  -9   7   9        184.82        212.14        17.08 o
  -8   7   9          6.22          9.71         7.20 o
  -7   7   9        116.52        115.95        13.69 o
  -6   7   9         25.25         10.59         6.87 o
  -5   7   9          2.54          1.44         4.47 o
  -4   7   9         20.12         20.46         6.72 o
  -3   7   9        382.47        368.14        21.42 o
  -2   7   9        701.27        692.31        20.86 o
  -1   7   9         82.04         98.23         9.87 o
   0   7   9        328.50        345.57        15.12 o
   1   7   9         44.81         48.33         6.32 o
   2   7   9         18.76         20.61         5.99 o
   3   7   9          4.36          5.26         5.98 o
   4   7   9         50.99         45.68        11.18 o
   5   7   9         16.88         23.92         7.65 o
   6   7   9        156.76        169.23        33.76 o
   7   7   9         48.54         60.23         9.24 o
   8   7   9         26.57         -3.37        10.20 o
   9   7   9          9.13          7.53        11.53 o
  10   7   9         71.49         85.87        15.38 o
 -10   8   9        485.33        462.40        24.39 o
  -9   8   9         27.71         15.53         8.73 o
  -8   8   9        679.09        693.27        28.55 o
  -7   8   9         44.24         54.43         8.83 o
  -6   8   9        112.52        103.06        13.98 o
  -5   8   9        126.80        113.71        13.30 o
  -4   8   9        104.60        109.81         9.26 o
  -3   8   9        584.16        607.49        28.41 o
  -2   8   9         15.31         15.76         5.29 o
  -1   8   9       1084.15       1129.14        29.19 o
   0   8   9         27.91         21.26         8.55 o
   1   8   9        239.78        288.62        14.93 o
   2   8   9         48.73         44.26         6.76 o
   3   8   9         28.03         41.72        10.05 o
   4   8   9         14.46         21.60         7.09 o
   5   8   9        204.50        222.03        16.01 o
   6   8   9         45.35         51.25        14.62 o
   7   8   9          1.01         -5.80         9.57 o
   8   8   9        134.69        111.35        15.55 o
   9   8   9        169.08        221.58        37.28 o
  10   8   9        508.65        555.05        64.38 o
 -10   9   9         59.59         75.21        10.98 o
  -9   9   9          4.47          3.27         8.40 o
  -8   9   9         90.04        106.96        14.29 o
  -7   9   9         76.02         69.33         5.14 o
  -6   9   9          1.17          8.18         7.16 o
  -5   9   9         42.05         40.43         4.11 o
  -4   9   9        104.91         95.88         9.65 o
  -3   9   9        426.68        430.21        28.73 o
  -2   9   9        429.78        434.78        23.25 o
  -1   9   9          2.71          6.44         5.29 o
   0   9   9         27.58         22.77         6.67 o
   1   9   9         21.14         21.15         9.96 o
   2   9   9         33.29         33.24        11.86 o
   3   9   9         33.20         32.87        11.08 o
   4   9   9          0.18          7.31         7.21 o
   5   9   9          0.02         -6.94         8.09 o
   6   9   9         71.45         74.54        15.65 o
   7   9   9         54.15         68.16        20.14 o
   8   9   9         71.82         84.58        12.16 o
   9   9   9          1.64          1.04        13.16 o
 -10  10   9        176.68        159.02         8.00 o
  -9  10   9          5.93          8.61         2.60 o
  -8  10   9         20.76         18.36         4.35 o
  -7  10   9         11.38         10.52         8.36 o
  -6  10   9          0.11          2.24         2.19 o
  -5  10   9          3.88         10.10         2.23 o
  -4  10   9        335.12        321.39        10.07 o
  -3  10   9        292.35        280.73        11.22 o
  -2  10   9         43.83         35.43         6.41 o
  -1  10   9        360.41        360.04        15.49 o
   0  10   9         22.95         15.56        11.95 o
   1  10   9         25.46         36.35         6.99 o
   2  10   9        243.88        250.94        21.28 o
   3  10   9        118.73        125.43        13.31 o
   4  10   9          6.52         24.59        12.52 o
   5  10   9         10.70         15.00        11.15 o
   6  10   9          0.72          7.22        11.38 o
   7  10   9          2.55         -3.86        10.40 o
   8  10   9         31.31         32.33        12.31 o
   9  10   9          0.42         -0.43        19.53 o
 -11  11   9          7.86          7.78         3.43 o
 -10  11   9        146.99        167.77         7.99 o
  -9  11   9        381.38        396.67        12.64 o
  -8  11   9         11.19         12.10         2.83 o
  -7  11   9         42.42         43.25         4.48 o
  -6  11   9          2.81          1.40         2.77 o
  -5  11   9        132.95        126.80         6.55 o
  -4  11   9        259.96        270.26         9.35 o
  -3  11   9        253.15        247.48         8.79 o
  -2  11   9        616.45        613.83        13.16 o
  -1  11   9         65.63         73.57        10.12 o
   0  11   9        441.86        441.94        18.32 o
   1  11   9         20.11         16.30         9.87 o
   2  11   9         32.68         31.71         7.81 o
   3  11   9          6.43         12.85         7.66 o
   4  11   9          1.75          8.84         7.90 o
   5  11   9         61.06         69.69        12.58 o
   6  11   9        111.45        136.53        19.97 o
   7  11   9         25.94         30.87        11.33 o
   8  11   9         64.52        104.46        13.10 o
   9  11   9         96.63         47.80        20.84 o
 -12  12   9          8.58          3.51         3.90 o
 -11  12   9        164.41        176.28         9.24 o
 -10  12   9          3.26         11.49         3.24 o
  -9  12   9         69.38         70.25        12.68 o
  -8  12   9          0.53          1.12         2.82 o
  -7  12   9         63.61         58.03         4.98 o
  -6  12   9         11.71          7.98         3.09 o
  -5  12   9         35.99         30.48         4.29 o
  -4  12   9         45.50         42.09         6.14 o
  -3  12   9        151.09        152.44        10.67 o
  -2  12   9          3.63         -0.67         2.43 o
  -1  12   9          6.60         11.88         3.84 o
   0  12   9        235.10        238.35        20.18 o
   1  12   9         31.64         32.15         7.03 o
   2  12   9        251.82        287.17        16.43 o
   3  12   9          0.19         13.39         8.05 o
   4  12   9         18.50         22.71         8.91 o
   5  12   9         22.32         39.95        30.03 o
   6  12   9         52.01         50.57        10.84 o
   7  12   9          0.85        -12.07        12.07 o
   8  12   9        137.20         98.00        19.71 o
 -12  13   9          6.31          4.83         4.23 o
 -11  13   9         20.84         18.11         3.84 o
 -10  13   9        109.44        120.38        32.07 o
  -9  13   9        114.81        121.61         7.49 o
  -8  13   9         52.24         51.37         8.54 o
  -7  13   9          3.15         21.60        10.12 o
  -6  13   9         66.99         67.29         9.98 o
  -5  13   9        429.51        423.91        12.57 o
  -4  13   9        201.60        211.98        18.84 o
  -3  13   9         40.53         38.50         7.96 o
  -2  13   9         17.01         16.39         3.02 o
  -1  13   9         17.09         15.03         3.26 o
   0  13   9          9.54         16.52         2.80 o
   1  13   9         30.79         39.76         7.41 o
   2  13   9          9.48         -3.23        12.83 o
   3  13   9         28.68         41.45         8.93 o
   4  13   9          0.74         25.28         9.69 o
   5  13   9          7.71         17.83         9.95 o
   6  13   9          8.07          2.44        10.80 o
   7  13   9        139.28        144.44        14.71 o
   8  13   9          0.01        -19.94        19.94 o
 -13  14   9          3.17         -1.60         4.85 o
 -12  14   9         22.24         32.05         4.73 o
 -11  14   9         14.66         12.89         4.26 o
 -10  14   9         81.22         79.22         7.50 o
  -9  14   9        325.09        342.02        11.93 o
  -8  14   9        153.91        166.20        19.69 o
  -7  14   9         35.39         42.97         5.05 o
  -6  14   9        114.39        110.18        14.56 o
  -5  14   9         14.51         23.27         7.83 o
  -4  14   9         26.57         21.82         3.93 o
  -2  14   9        112.18        100.47         7.29 o
  -1  14   9        107.95        111.50        10.39 o
   0  14   9          0.05         -3.05         3.05 o
   1  14   9        202.11        209.86        18.90 o
   2  14   9        155.34        167.64        21.23 o
   3  14   9          2.81          9.19         9.18 o
   4  14   9        148.92        150.11        18.14 o
   5  14   9         49.62         67.18        17.12 o
   6  14   9          0.57         14.87        11.35 o
   7  14   9        297.66        295.29        24.25 o
 -12  15   9         27.85         30.26         5.23 o
 -11  15   9          0.32          5.46         4.47 o
 -10  15   9        133.02        136.52         9.11 o
  -9  15   9        175.30        180.47        22.31 o
  -8  15   9          3.93        -13.21        13.48 o
  -7  15   9         54.90         60.64         5.70 o
  -6  15   9          8.12          9.90         4.06 o
  -5  15   9          0.24         -2.04         2.73 o
  -4  15   9         15.86         20.53         5.96 o
  -3  15   9         34.17         40.60         8.39 o
  -2  15   9         85.93         95.37         6.57 o
  -1  15   9         60.53         64.15        12.30 o
   0  15   9         22.55          4.32        11.24 o
   1  15   9         99.26        114.47         7.31 o
   2  15   9        142.46        124.44        21.44 o
   3  15   9         28.82         41.33        13.78 o
   4  15   9          0.61         11.40        14.92 o
   5  15   9        153.20        191.61        31.46 o
   6  15   9          0.17          1.79        16.70 o
 -11  16   9         68.48         66.27         8.46 o
 -10  16   9          6.55          3.93         4.37 o
  -9  16   9        130.10        130.66        23.43 o
  -8  16   9          1.97          2.65         2.84 o
  -7  16   9         34.99         34.37         7.42 o
  -6  16   9         88.81         85.61        12.12 o
  -5  16   9         68.25         66.37         5.75 o
  -4  16   9        122.68        126.61        26.71 o
  -3  16   9          0.40         17.83        11.56 o
  -2  16   9        108.56        113.75         6.73 o
  -1  16   9          6.36         16.95        11.91 o
   0  16   9         21.40         20.54        11.30 o
   1  16   9        215.15        222.54        33.64 o
   2  16   9          5.51        -12.97        12.97 o
   4  16   9         12.68         25.72        16.50 o
   5  16   9         27.68         44.47        18.01 o
 -11  17   9        103.88         79.09         9.50 o
 -10  17   9         29.18         36.19         5.10 o
  -9  17   9        146.84        156.22        27.72 o
  -8  17   9         58.78         47.17         5.89 o
  -7  17   9        244.64        239.11        10.28 o
  -6  17   9          6.74         16.37         3.65 o
  -5  17   9        122.43        127.23        12.38 o
  -4  17   9         29.58         30.26         4.79 o
  -3  17   9          2.48         11.87         7.53 o
  -2  17   9          5.78          5.28         4.76 o
  -1  17   9          1.17          3.77         3.52 o
   0  17   9          6.92          4.20         3.53 o
   1  17   9          0.08         -0.66         6.61 o
   2  17   9         43.10         29.15        13.76 o
   3  17   9        114.33        112.33        17.97 o
   4  17   9          0.01         12.03        17.91 o
   5  17   9         14.45         -6.42        20.47 o
 -10  18   9         32.42         28.50         5.70 o
  -9  18   9         20.06         56.48        19.94 o
  -8  18   9        132.60        133.79         9.85 o
  -7  18   9         14.66         17.70         3.40 o
  -6  18   9        216.56        210.74        10.73 o
  -5  18   9         44.95         52.40         6.36 o
  -4  18   9          0.55          0.28         3.61 o
  -3  18   9        220.97        240.66        28.08 o
  -2  18   9         37.93         43.39         6.27 o
  -1  18   9        208.47        215.52        19.46 o
   0  18   9         22.49         17.44         4.19 o
   1  18   9          0.14        -14.25        14.25 o
   2  18   9          4.22        -15.31        15.31 o
   3  18   9        128.02        122.32        18.01 o
   4  18   9        119.48        121.20        22.61 o
  -8  19   9         29.86         38.90        23.51 o
  -7  19   9         10.02         13.94         8.32 o
  -6  19   9          0.18         44.05        16.96 o
  -5  19   9          0.38          6.51         4.48 o
  -4  19   9          4.86          3.76         6.43 o
  -3  19   9         50.84         62.05         6.66 o
  -2  19   9          0.64         22.90        14.69 o
  -1  19   9          0.45        -15.01        15.01 o
   0  19   9         19.69         25.79         4.61 o
   1  19   9         98.30         93.34        18.11 o
   2  19   9         33.89         19.31        17.86 o
  -6  20   9         16.10         20.82        10.50 o
  -5  20   9          7.09         -6.66         6.66 o
  -4  20   9         10.40         17.94         5.02 o
  -3  20   9          7.52         12.85         4.50 o
  -2  20   9         14.76         26.98         4.97 o
  -1  20   9         54.59         56.40         6.08 o
   0  20   9         50.99         41.34        17.64 o
  -7   0  10          7.85         -6.76         9.03 o
  -6   0  10        129.18        144.97        16.58 o
  -5   0  10          0.50         -2.00         8.49 o
  -4   0  10          2.41         -4.86         8.76 o
  -3   0  10          4.33          9.58         8.54 o
  -2   0  10         85.22         65.13        11.53 o
  -1   0  10        456.99        462.84        25.86 o
   0   0  10         34.09         31.43        10.36 o
   1   0  10        807.53        888.82        38.98 o
   2   0  10         36.74         43.96        10.37 o
   3   0  10        357.16        390.43        27.47 o
   5   0  10        153.97        149.31        24.54 o
   6   0  10         53.75         43.16        15.51 o
   7   0  10         25.92         86.64        16.14 o
   8   0  10        548.69        605.55        41.37 o
   9   0  10         66.37         30.45        20.96 o
  -7   1  10        295.11        295.26        20.70 o
  -6   1  10         48.77         38.70         9.37 o
  -5   1  10         79.71         89.22        18.70 o
  -4   1  10          0.20          1.55         8.03 o
  -3   1  10        548.47        569.98        20.17 o
  -2   1  10        744.78        738.99        23.43 o
  -1   1  10        162.84        163.17        13.04 o
   0   1  10        114.59        118.60        12.28 o
   1   1  10         34.04         35.84         7.09 o
   2   1  10         14.18         18.50         7.36 o
   3   1  10        102.64        130.14        25.81 o
   4   1  10         18.01         24.31        13.05 o
   5   1  10          9.28          6.28         9.45 o
   6   1  10          2.04          3.20        22.77 o
   7   1  10         55.41         51.68        13.83 o
   8   1  10         36.22         43.98        15.42 o
   9   1  10         59.93         78.40        14.21 o
  -7   2  10          3.35         15.78         9.42 o
  -6   2  10          4.98          8.03         6.29 o
  -5   2  10          7.39          4.59         6.14 o
  -4   2  10         37.44         38.76         6.96 o
  -3   2  10          0.10         -3.84         6.09 o
  -2   2  10         82.72         72.91         9.32 o
  -1   2  10        150.51        160.71        24.66 o
   0   2  10         41.05         45.62         7.55 o
   1   2  10        100.67         95.22        11.18 o
   2   2  10         28.64         14.39         7.30 o
   3   2  10          6.17         12.55        16.75 o
   4   2  10         55.59         66.61        12.59 o
   5   2  10          5.14         -1.60        10.97 o
   6   2  10         41.82         65.00        10.38 o
   7   2  10          8.29         -6.68        11.43 o
   8   2  10         45.58         59.43        22.97 o
   9   2  10          5.46         22.97        30.84 o
  -7   3  10         25.52         29.67         9.07 o
  -6   3  10        328.58        324.56        20.84 o
  -5   3  10        256.17        271.99        19.59 o
  -4   3  10         17.99         15.56        10.85 o
  -3   3  10         49.63         34.70         7.05 o
  -2   3  10         29.89         25.90         9.23 o
  -1   3  10         34.04         19.72        17.21 o
   0   3  10         99.59        117.83        12.50 o
   1   3  10         25.62         28.15         7.46 o
   2   3  10        187.84        210.88        15.86 o
   3   3  10         15.33         11.72        11.97 o
   4   3  10         11.97          1.03        12.19 o
   5   3  10          6.71         15.59         8.71 o
   6   3  10          1.33        -10.13        10.13 o
   7   3  10        286.16        334.15        21.81 o
   8   3  10         11.30         27.29        12.92 o
   9   3  10         67.75         47.60        21.60 o
  -8   4  10         18.04         20.08         9.80 o
  -7   4  10         13.45         12.07         9.01 o
  -6   4  10        109.97        131.59        15.86 o
  -5   4  10         98.54         80.11        16.51 o
  -4   4  10         64.71         75.17         8.57 o
  -3   4  10         34.67         46.91         6.77 o
  -2   4  10        752.36        774.39        37.58 o
  -1   4  10        353.46        348.42        28.01 o
   0   4  10         91.30        110.35        11.52 o
   1   4  10          4.91         11.97         6.75 o
   2   4  10          3.56          6.05         8.62 o
   3   4  10          1.58          4.84        10.88 o
   4   4  10        196.87        210.84        23.06 o
   5   4  10         60.76         32.71        13.27 o
   6   4  10        312.68        342.92        20.76 o
   7   4  10         47.10         42.37        18.57 o
   8   4  10        333.58        264.37        24.05 o
   9   4  10         39.70         47.69        38.38 o
  -8   5  10         22.90         24.94         9.56 o
  -7   5  10         33.68         39.16         9.73 o
  -6   5  10         36.33         45.33         9.36 o
  -5   5  10         15.09         24.14         8.99 o
  -4   5  10         40.80         27.13         6.50 o
  -3   5  10         35.84         42.50         6.86 o
  -2   5  10          4.60         16.66         6.04 o
  -1   5  10         15.69         18.21         6.36 o
   0   5  10         91.60         79.98         8.88 o
   1   5  10          7.14          2.78         7.21 o
   2   5  10        125.29        104.97        11.83 o
   3   5  10         24.67         28.47         9.82 o
   4   5  10         89.60         84.65        13.80 o
   5   5  10        138.17         94.34        10.50 o
   6   5  10          6.92          4.64        10.52 o
   7   5  10          0.38         22.96        22.39 o
   8   5  10         33.42         46.75        16.62 o
  -8   6  10         88.75         87.82        11.52 o
  -7   6  10        461.74        455.04        25.26 o
  -6   6  10        151.80        142.85        16.53 o
  -5   6  10         28.85         41.34        10.05 o
  -4   6  10         92.18         98.95        16.11 o
  -3   6  10        214.82        214.14        13.50 o
  -2   6  10        135.02        132.45        12.24 o
  -1   6  10         37.46         46.38         7.45 o
   0   6  10         56.99         65.22         7.88 o
   1   6  10        291.21        310.17        20.18 o
   2   6  10         22.96         13.98        10.63 o
   3   6  10         32.42         36.19        11.01 o
   4   6  10         73.84         79.48        15.21 o
   5   6  10        268.02        303.29        19.96 o
   6   6  10        656.62        693.31        28.55 o
   7   6  10          0.94         14.27        13.96 o
   8   6  10         21.63         -0.11        23.15 o
  -8   7  10        134.48        155.82        18.11 o
  -7   7  10          0.40         12.40         8.90 o
  -6   7  10        101.22        115.25        16.01 o
  -5   7  10        133.95        100.96        16.78 o
  -4   7  10         18.02         20.39         9.15 o
  -3   7  10         90.85         92.47        10.03 o
  -2   7  10        115.33        119.51        12.23 o
  -1   7  10         10.57         13.60         6.72 o
   0   7  10        189.82        212.11        21.69 o
   1   7  10         71.56         68.66         8.48 o
   2   7  10         77.67         90.98        10.59 o
   3   7  10         18.98         17.00         8.38 o
   4   7  10          2.55          5.37        12.36 o
   5   7  10        177.53        206.45        18.90 o
   6   7  10        144.58        146.59        14.53 o
   7   7  10          7.10         -7.03        12.58 o
   8   7  10         45.34         74.30        13.72 o
  -8   8  10          4.25          6.43         9.86 o
  -7   8  10          0.07         -9.11         9.11 o
  -6   8  10         45.73         27.88         9.62 o
  -5   8  10         56.16         55.43         9.86 o
  -4   8  10          0.15         -5.80         9.09 o
  -3   8  10         41.66         42.03        11.42 o
  -2   8  10         60.75         62.26         8.26 o
  -1   8  10          5.02         14.31         7.08 o
   0   8  10         89.66         52.68        12.00 o
   1   8  10         91.85        106.18        16.67 o
   2   8  10         76.77         57.84         8.68 o
   3   8  10         39.74         26.19         8.58 o
   4   8  10         21.53         25.97        13.54 o
   5   8  10         12.65         20.65        19.64 o
   6   8  10          6.29         22.82        19.52 o
   7   8  10         26.23         20.06        24.93 o
   8   8  10          9.48         33.77        15.52 o
  -8   9  10        184.90        159.19        19.65 o
  -7   9  10          2.01          8.51         9.80 o
  -6   9  10        254.46        266.81        20.59 o
  -5   9  10        150.73        116.28        17.14 o
  -4   9  10         90.64         60.69        10.06 o
  -3   9  10         23.95         24.26         9.63 o
  -2   9  10        110.07        125.61        18.71 o
  -1   9  10          4.47         10.65         7.35 o
   0   9  10        254.89        292.01        23.26 o
   1   9  10         56.31         63.96         8.88 o
   2   9  10        453.49        499.05        27.99 o
   3   9  10         38.17         52.23        10.40 o
   4   9  10        279.33        301.82        24.98 o
   5   9  10        278.04        308.20        21.38 o
   6   9  10        145.07        155.30        19.55 o
   7   9  10         44.89         53.89        14.44 o
  -8  10  10          4.63         -2.12        11.14 o
  -7  10  10        124.50        107.00        15.19 o
  -6  10  10          0.34          3.49         9.97 o
  -5  10  10          1.37          4.78         9.34 o
  -4  10  10          9.21          3.42         9.89 o
  -3  10  10          0.44          9.80         9.94 o
  -2  10  10         35.05         46.41        11.80 o
   0  10  10          0.09         -2.04        10.32 o
   1  10  10        396.41        395.83        19.88 o
   2  10  10        104.22        116.22        23.28 o
   3  10  10         71.65         91.22        10.59 o
   4  10  10          0.04         -9.32        10.64 o
   5  10  10          1.67         -8.36        18.43 o
   6  10  10         77.04         89.23        13.78 o
   7  10  10          0.28         -1.30        15.07 o
  -8  11  10          3.85          4.57        11.97 o
  -7  11  10         49.02         35.43        12.03 o
  -6  11  10         80.98         69.28        13.35 o
  -5  11  10        289.71        283.52        23.12 o
  -4  11  10         91.25         74.44        12.40 o
  -3  11  10         49.10         35.22        10.06 o
   0  11  10         47.96         43.65        12.59 o
   1  11  10          5.19         18.33        12.13 o
   2  11  10         71.59         75.42        10.27 o
   3  11  10          2.65          1.59        14.75 o
   4  11  10          5.32         22.67        10.89 o
   5  11  10         15.29         -0.40        24.69 o
   6  11  10         29.04         14.61        15.87 o
  -8  12  10          4.97         -2.87        12.37 o
  -7  12  10         73.33        127.50        20.39 o
  -6  12  10        134.60        126.45        20.14 o
  -5  12  10          3.57          0.74        10.97 o
  -3  12  10         15.33         24.32        11.31 o
  -2  12  10          6.29          0.36        10.84 o
  -1  12  10        142.33        161.53        20.77 o
   0  12  10         61.73         56.69        13.05 o
   1  12  10        188.75        240.76        25.38 o
   2  12  10        142.42        180.49        25.55 o
   3  12  10         67.63         80.26        14.67 o
   4  12  10          0.03         -3.77        15.19 o
   5  12  10         19.12         17.80        13.11 o
   6  12  10          1.18        -19.16        23.08 o
  -9  13  10        126.52        105.38         8.63 o
  -8  13  10        267.42        268.78        11.97 o
  -7  13  10          2.82         13.61         3.57 o
  -6  13  10         82.01         98.66         7.03 o
  -5  13  10          2.14          3.81         3.23 o
  -4  13  10        217.95        189.39         8.79 o
  -3  13  10         61.47         48.96        13.40 o
  -2  13  10          6.51         17.15        10.81 o
  -1  13  10          0.42         10.06        11.48 o
   1  13  10         76.10         63.42        14.83 o
   2  13  10        110.17        125.66        17.79 o
   3  13  10         30.41         33.69        15.99 o
   4  13  10          1.38         36.07        16.23 o
   5  13  10        110.83        109.30        19.58 o
 -10  14  10         17.88         13.35         4.95 o
  -9  14  10         88.51         95.02         8.60 o
  -8  14  10         12.28         24.76        11.63 o
  -7  14  10        231.73        238.23        12.91 o
  -6  14  10          7.57          1.15        13.04 o
  -5  14  10         57.90         69.58        10.30 o
  -4  14  10         45.78         51.54        10.00 o
  -3  14  10         18.25         18.70         6.07 o
  -2  14  10         13.47         32.73        12.19 o
  -1  14  10          0.77         -3.94        11.81 o
   0  14  10          0.38          7.42        13.71 o
   1  14  10         35.36         37.09        15.00 o
   2  14  10         25.72         43.22        16.16 o
   3  14  10          8.47         -5.01        16.97 o
   4  14  10         40.29         65.19        17.57 o
   5  14  10         46.38         55.63        19.39 o
 -11  15  10         29.45         25.26         6.05 o
 -10  15  10        113.37        134.81         9.54 o
  -9  15  10          6.87         16.27         4.55 o
  -8  15  10         40.11         44.89         6.86 o
  -7  15  10         41.52         35.43        13.81 o
  -6  15  10         13.02          4.06         3.76 o
  -5  15  10        165.50        161.17         8.80 o
  -4  15  10          1.82         -3.30        10.03 o
  -3  15  10        117.82        123.52        18.74 o
  -2  15  10          4.58          1.17        11.30 o
  -1  15  10         92.68         97.35        17.27 o
   0  15  10        267.50        263.27        28.61 o
   1  15  10         70.00         45.28        16.73 o
   2  15  10         83.61        106.69        19.58 o
   3  15  10          0.23          5.13        18.47 o
   4  15  10          5.41         31.74        19.61 o
 -10  16  10         24.75         33.85         6.06 o
  -9  16  10         53.16         36.85         5.38 o
  -8  16  10         36.40         71.17        18.71 o
  -7  16  10          9.51         24.28        16.69 o
  -6  16  10        182.28        183.36        13.81 o
  -5  16  10         10.99         12.11         4.15 o
  -4  16  10         55.53         48.62         5.53 o
  -3  16  10          0.03         -0.40         3.89 o
  -2  16  10        162.68        169.28        12.41 o
  -1  16  10        141.01        211.16        26.93 o
   0  16  10          5.34          6.74        15.99 o
   1  16  10          0.90        -12.37        17.42 o
   2  16  10          8.47         -6.69        18.79 o
   3  16  10         31.51         23.08        20.12 o
  -8  17  10          0.07          0.49         5.12 o
  -7  17  10         22.04         56.92        19.92 o
  -6  17  10        191.95        194.50        32.65 o
  -5  17  10          1.60         -0.95         4.42 o
  -4  17  10         22.85         25.38        11.91 o
  -3  17  10         16.64         36.71        16.54 o
  -2  17  10        138.43        140.41        16.04 o
  -1  17  10        114.42        130.70         8.31 o
   0  17  10        115.06        132.74        22.04 o
   1  17  10        113.70        103.48        18.37 o
  -6  18  10          6.82          7.45         4.98 o
  -5  18  10         27.93         31.07         5.22 o
  -4  18  10        154.06        151.74        17.53 o
  -3  18  10          5.18         -4.97         4.97 o
  -1  18  10         15.20          6.40        19.00 o
   0  18  10         14.63        -18.89        18.89 o
  -5   1  11         29.79         56.09        12.59 o
  -4   1  11          3.60         19.34         9.19 o
  -3   1  11          0.55         -0.40         8.20 o
  -2   1  11        115.26        114.51        11.61 o
  -1   1  11        116.28        105.82        11.68 o
   0   1  11          1.71          2.64        11.84 o
   1   1  11         27.80         18.10         9.45 o
   2   1  11         93.82         94.70        15.13 o
   3   1  11         57.20         72.18        12.39 o
   4   1  11        162.05        184.37        26.26 o
   5   1  11         30.65         30.49        12.22 o
   6   1  11          0.19         20.00        14.44 o
   7   1  11         77.44         58.65        15.04 o
  -5   2  11        219.36        205.78        22.34 o
  -4   2  11        189.54        194.11        21.06 o
  -3   2  11          6.84          2.41        19.23 o
  -2   2  11        305.55        286.95        34.49 o
  -1   2  11         86.50         94.57        17.64 o
   0   2  11        113.90        103.04        10.80 o
   1   2  11         12.31          7.82        20.05 o
   2   2  11         77.31        114.09        18.01 o
   3   2  11        377.99        441.49        51.50 o
   4   2  11          0.17         15.00        10.67 o
   5   2  11         11.17         14.37        31.39 o
   6   2  11         86.56         98.98        26.93 o
   7   2  11         16.39         18.78        15.90 o
  -6   3  11          1.73         -3.52        12.46 o
  -5   3  11          2.65          1.36        11.35 o
  -4   3  11        350.66        365.67        25.37 o
  -3   3  11         26.75         10.90        10.01 o
  -2   3  11         30.20         31.61         8.93 o
  -1   3  11        326.82        334.10        19.93 o
   0   3  11          0.06          7.72         9.10 o
   1   3  11         60.87         89.59        15.40 o
   2   3  11         66.60         50.08        21.88 o
   3   3  11         47.09         51.89        11.04 o
   4   3  11          6.63         10.19        16.82 o
   5   3  11         16.85          4.73        12.70 o
   6   3  11         22.10         14.85        16.23 o
   7   3  11          0.06          3.08        23.29 o
  -6   4  11        158.89        155.44        21.27 o
  -5   4  11         86.78         70.46        12.91 o
  -4   4  11         12.00         11.00        12.38 o
  -3   4  11        194.13        193.13        23.12 o
  -2   4  11         61.29         56.85         9.02 o
  -1   4  11          5.03         -1.42         8.83 o
   0   4  11         91.77         92.45        12.77 o
   1   4  11          0.35          4.08         9.39 o
   2   4  11          6.03          3.58        10.10 o
   3   4  11          0.17        -10.47        10.47 o
   4   4  11        112.56        141.72        39.10 o
   5   4  11          6.83         -4.26        12.51 o
   6   4  11         31.65         14.27        14.06 o
  -6   5  11        101.67        118.12        20.21 o
  -5   5  11         20.64         29.62        12.19 o
  -4   5  11        278.89        309.49        24.73 o
  -3   5  11        144.78        137.62        21.37 o
  -2   5  11        311.64        317.10        19.13 o
  -1   5  11        419.01        442.40        21.03 o
   0   5  11         67.57         76.09        15.24 o
   1   5  11        175.28        171.61        18.26 o
   2   5  11          0.86         16.80         9.92 o
   3   5  11          1.56         -3.35        10.58 o
   4   5  11          7.99          1.84        32.97 o
   5   5  11         18.07         20.71        34.74 o
   6   5  11        183.30        181.38        16.37 o
  -6   6  11         13.13         23.33        12.50 o
  -5   6  11         13.24         35.22        12.00 o
  -4   6  11          7.75         35.59        11.33 o
  -3   6  11         53.45         60.23        12.58 o
  -2   6  11         98.22        151.27        21.10 o
  -1   6  11          6.64         12.61         8.93 o
   0   6  11        129.68        145.42        15.02 o
   1   6  11         20.26         19.38         9.93 o
   2   6  11         53.23         41.33        10.72 o
   3   6  11          9.61         10.59        11.31 o
   4   6  11         19.93          5.53        11.94 o
   5   6  11         96.84         95.04        21.53 o
   6   6  11         11.41         12.72        14.57 o
  -6   7  11         33.20         49.86        13.17 o
  -5   7  11        147.73        131.61        23.05 o
  -4   7  11        114.24        118.50        15.81 o
  -3   7  11         17.00         27.09        11.54 o
  -2   7  11         14.54         35.99        11.28 o
   0   7  11        113.35         87.32        15.36 o
   1   7  11          4.76         -2.51        10.52 o
   2   7  11         46.77         56.76        11.70 o
   3   7  11        282.41        323.97        47.05 o
   4   7  11         12.47         15.22        12.93 o
   5   7  11         51.22         47.45        14.35 o
   6   7  11          6.18         42.29        22.80 o
  -6   8  11        276.77        299.40        27.06 o
  -5   8  11        254.92        286.75        26.00 o
  -4   8  11          2.90          1.85        12.80 o
  -3   8  11        143.24        144.61        23.61 o
  -1   8  11         12.28         39.35        12.87 o
   0   8  11         85.63         88.70        15.24 o
   1   8  11         14.03          6.43        14.60 o
   2   8  11         16.14         10.07        16.18 o
   3   8  11         96.02         77.41        14.19 o
   4   8  11         23.99         14.92        13.40 o
   5   8  11        391.02        417.16        28.55 o
  -6   9  11        205.45        229.65        25.74 o
  -5   9  11         28.39          8.76        13.66 o
  -4   9  11          0.02         10.98        13.50 o
  -2   9  11          0.03         11.83        13.45 o
  -1   9  11          3.10         18.74        13.51 o
   0   9  11         16.01         28.11        13.36 o
   1   9  11         51.46         60.63        15.32 o
   2   9  11         50.76         53.56        17.11 o
   3   9  11          0.01          9.26        16.98 o
   4   9  11          0.53        -18.89        18.89 o
   5   9  11         21.52          8.33        20.44 o
  -6  10  11         42.45         34.77        14.50 o
  -4  10  11         58.34         46.74        14.76 o
  -3  10  11        131.72        171.70        25.37 o
  -2  10  11         10.34         18.05        14.13 o
  -1  10  11        120.26        147.01        20.37 o
   0  10  11         19.11         39.63        14.78 o
   1  10  11          3.46          6.58        15.00 o
   2  10  11         54.79         20.30        17.42 o
   3  10  11          6.78        -14.32        18.55 o
   4  10  11         27.21         14.32        20.98 o
  -6  11  11        627.65        622.35        35.56 o
  -5  11  11         12.80         55.12        14.14 o
  -4  11  11        250.05        174.47        28.38 o
  -3  11  11          3.16         13.79        14.73 o
  -2  11  11         77.52         87.80        15.52 o
  -1  11  11         54.40         46.11        15.48 o
   0  11  11         17.80         11.45        15.96 o
   2  11  11         19.98         30.36        17.37 o
   3  11  11          0.89        -12.56        18.47 o
   4  11  11        147.59        127.71        22.32 o
  -6  12  11         53.16         47.58        15.58 o
  -5  12  11          0.71          8.99        15.26 o
  -4  12  11         55.85         51.10        15.07 o
  -3  12  11         67.67         66.81        17.19 o
  -2  12  11         80.42         81.57        16.91 o
  -1  12  11         20.07         42.12        16.51 o
   0  12  11         37.36         39.41        17.45 o
   1  12  11          4.42         28.51        17.91 o
   2  12  11         44.67         53.26        17.51 o
   3  12  11          1.11        -19.50        19.92 o
  -6  13  11         19.35         20.23        16.44 o
  -5  13  11          0.15         -2.82        15.37 o
  -4  13  11          2.53         19.85        16.31 o
  -3  13  11         17.12         10.75        16.75 o
  -2  13  11         23.66         34.64        17.52 o
  -1  13  11          4.27          3.81        17.50 o
   0  13  11         18.43          6.89        18.15 o
   1  13  11          2.58         12.60        19.39 o
   2  13  11         81.70        192.09        32.43 o
  -6  14  11          5.36         26.50        17.73 o
  -5  14  11         79.75         58.78        16.74 o
  -4  14  11         37.50         38.37        17.37 o
  -3  14  11          2.43         -2.20        17.64 o
  -1  14  11         79.98        114.72        21.93 o
   0  14  11          0.28         23.42        20.26 o
   1  14  11          0.02         -4.28        21.02 o
  -6  15  11         44.21         29.26        20.39 o
  -5  15  11          0.03         40.29        19.31 o
  -4  15  11          1.36        -13.62        16.66 o
  -3  15  11         41.04         25.64        18.08 o
  -2  15  11         57.85         59.92        19.95 o
  -1  15  11        495.65        543.38        42.78 o
   0  15  11          3.30          5.96        20.92 o
  -5  16  11         15.07         21.77        20.31 o
  -4  16  11         12.59         36.64        20.62 o
  -3  16  11         33.07         23.66        20.70 o
  -1   0  12         66.88         78.42        17.30 o
   0   0  12          4.57        -16.82        16.82 o
   1   0  12        100.90         54.30        17.70 o
   2   0  12         11.60         27.84        20.95 o
   3   0  12         81.84         74.26        23.78 o
   4   0  12         66.97         90.36        21.81 o
  -2   1  12          5.02         20.05        16.28 o
  -1   1  12         33.66          6.12        18.11 o
   0   1  12         86.72         88.99        18.05 o
   1   1  12         64.29         43.22        15.48 o
   2   1  12         93.12         60.63        19.70 o
   3   1  12         32.44          5.62        20.91 o
   4   1  12         11.18         -0.11        22.38 o
   0   2  12         10.23         17.40        17.20 o
   1   2  12        193.62        222.78        36.35 o
   2   2  12         18.42         16.81        35.30 o
   3   2  12         53.56         54.38        14.76 o
   4   2  12          1.75        -15.43        15.43 o
  -3   3  12         56.59         68.56        16.93 o
  -2   3  12         44.79         40.44        17.22 o
  -1   3  12         55.10         51.86        17.03 o
   0   3  12         79.68         68.85        20.54 o
   1   3  12         94.81        158.01        45.12 o
   2   3  12         65.53         79.16        23.60 o
   3   3  12         56.71         45.89        15.69 o
   4   3  12         33.24         61.37        15.77 o
  -3   4  12         21.59         32.51        17.41 o
  -1   4  12         23.57         42.20        17.24 o
   0   4  12        169.98        115.08        19.96 o
   1   4  12        138.20        126.68        21.91 o
   2   4  12        140.57        243.90        36.54 o
   3   4  12        191.84        188.83        17.18 o
   4   4  12         61.62         55.01        16.75 o
  -2   5  12          7.48         -7.83        16.83 o
  -1   5  12          1.69        -18.36        18.36 o
   0   5  12          5.25          0.09        18.06 o
   1   5  12         21.06         27.10        19.51 o
   2   5  12        136.85         82.62        21.34 o
   3   5  12         42.04         66.79        22.47 o
  -3   6  12          9.09          2.34        17.82 o
  -2   6  12          0.45          1.94        17.63 o
  -1   6  12         49.67         74.39        18.75 o
   0   6  12        115.05        105.96        21.73 o
   1   6  12        368.50        370.77        37.84 o
   2   6  12          5.98          4.47        21.01 o
   3   6  12         70.06         23.19        23.98 o
  -4   7  12          2.44         11.18        17.97 o
  -3   7  12         53.96         24.59        17.43 o
  -2   7  12         24.45         16.68        18.22 o
  -1   7  12         97.55         84.93        19.34 o
   0   7  12         23.33         40.01        18.91 o
   1   7  12         52.47         54.14        21.40 o
   2   7  12        209.21        175.44        24.36 o
   3   7  12        204.01        126.89        25.50 o
  -4   8  12          0.68         19.31        17.95 o
  -3   8  12          6.44         20.98        17.50 o
  -2   8  12         18.92        -17.93        17.93 o
  -1   8  12         10.75          9.43        19.55 o
   0   8  12          1.31         24.36        20.87 o
   1   8  12         27.92         53.49        21.19 o
   2   8  12         60.84         43.28        23.09 o
  -4   9  12         52.66         92.35        18.39 o
  -1   9  12         19.68          0.43        19.25 o
   0   9  12        289.88        289.13        30.10 o
   1   9  12          0.02         22.88        22.16 o
   2   9  12        198.24        264.86        41.77 o
  -4  10  12        150.13        193.90        34.24 o
  -3  10  12         44.73         81.68        19.78 o
  -2  10  12         15.66         43.31        19.00 o
  -1  10  12         30.89         33.60        19.69 o
   0  10  12         40.56         28.01        20.83 o
   1  10  12         56.52         40.94        24.51 o
  -4  11  12          3.00          2.98        20.98 o
  -3  11  12         72.16         98.03        21.35 o
  -1  11  12         13.75         25.44        20.35 o
   0  11  12          9.47         34.05        22.00 o
  -4  12  12          4.22          7.40        23.21 o
  -3  12  12        113.00        165.14        24.28 o
  -2  12  12          8.28         22.96        22.42 o
                                                
